# Supplementary material for: Conditional Hfq Association with Small Noncoding RNAs in Pseudomonas aeruginosa Revealed through Comparative UV Cross-Linking Immunoprecipitation Followed by High-Throughput Sequencing
Source: mSystems. 2019 Dec 3;4(6):e00590-19. doi: 10.1128/mSystems.00590-19 (PMC6890931; doi:10.1128/mSystems.00590-19)
Supplement: TABLE S1 [file mSystems.00590-19-st001.xlsx]

## Sheet: Planktonic
	CLIP peak					Gene annotation					Normalized read counts						Statistics
Genome	Peak ID	Start	End	Strand	Sequence	Class	Start	End	Locus tag	Name	+CL exp 1	+CL exp 2	+CL exp 3	-CL exp 1	-CL exp 2	-CL exp 3	log2FoldChange	FDR adjusted p-value
NC_002516.2	1	442	512	+	TTATTTCGTTGTGCCGCCTTTCCAATCTTTGGGGGATATCCGTGTCCGTGGAACTTTGGCAGCAGTGCGTG	5UTR	442	482	PA0001	5'UTR_00000	100.807	2.53846	19.1927	1.11563	3	1.13603	3.54947	0.0322328
NC_002516.2	1	442	512	+	TTATTTCGTTGTGCCGCCTTTCCAATCTTTGGGGGATATCCGTGTCCGTGGAACTTTGGCAGCAGTGCGTG	CDS	483	2027	PA0001	dnaA	100.807	2.53846	19.1927	1.11563	3	1.13603	3.54947	0.0322328
NC_002516.2	2	3184	3218	+	GTTTCGGTCACCGCGGTGCGCAACCTGCACCCGGT	CDS	3169	4278	PA0003	recF	61.361	1.26923	14.142	0	1	0	5.13987	0.0110494
NC_002516.2	3	64734	64786	-	CGCTCCGCCCGCCGCACCGATCGACCCATGAACCGAACAAGAACAGGAGTCCA	intergenic	N.A.	N.A.	N.A.	N.A.	184.083	59.6538	42.4259	1.11563	1	0	6.94068	1.86482e-07
NC_002516.2	4	64954	65016	-	CGTGCACCCACCGACGCCCCACAACAGCAAGAACAACGATCGGTGCATCCATGGCAAAGGACC	sRNA	64880	65034	pant9	pant9	144.637	67.2692	88.8924	0	3	1.13603	6.17888	3.47156e-07
NC_002516.2	5	66101	66153	-	TCGGCAGGCCTGCGCCCAAGGAAGGCCAATGATAGAACAGGAAAAAACGTGGC	sRNA	65587	66281	pant10	pant10	72.3183	36.8077	59.5983	0	0	4.54411	5.89878	4.59629e-05
NC_002516.2	6	83707	83755	-	ACTGGTCGCCGAGACGATCAACAACTACAACATACGCCTGACCAACCTC	CDS	83380	85092	PA0071	tagR1	81.0842	29.1923	28.2839	1.11563	0	0	6.77784	2.29765e-05
NC_002516.2	7	99909	99959	+	ATCCTACGTCTTTTAAAGATTTGTCCGATCTGCGGTGTCATGCAACTAGTG	5UTR	99909	100123	PA0082	5'UTR_00021	81.0842	11.4231	23.2332	3.3469	2	3.40808	3.35048	0.00621097
NC_002516.2	8	100139	100186	+	GTTTTGCTGGCTGCCGTATCCCCGGACTCGCCCTGTGGCGACGATCTG	CDS	100124	101158	PA0082	tssA1	383.506	64.7308	121.217	4.46254	2	4.54411	5.44869	8.40189e-11
NC_002516.2	9	124658	124686	+	TTCCTGCCATGGACGACCTCTGGGAAGCC	3UTR	124600	124740	PA0102	3'UTR_00022	111.765	3.80769	13.1318	3.3469	0	2.27206	4.01425	0.00489209
NC_002516.2	9	124658	124686	+	TTCCTGCCATGGACGACCTCTGGGAAGCC	sRNA	124638	124776	pant13	pant13	111.765	3.80769	13.1318	3.3469	0	2.27206	4.01425	0.00489209
NC_002516.2	10	127242	127289	+	GAATGCTGAACCTGATGAACCCGGCCTGCCTTGCTGTGTGCCGAGGTG	5UTR	127117	127377	PA0105	5'UTR_01295	131.488	39.3462	52.5273	0	3	0	6.42203	3.02819e-05
NC_002516.2	10	127242	127289	+	GAATGCTGAACCTGATGAACCCGGCCTGCCTTGCTGTGTGCCGAGGTG	sRNA	127119	127375	pant14	pant14	131.488	39.3462	52.5273	0	3	0	6.42203	3.02819e-05
NC_002516.2	11	127336	127390	+	GCGTCTGCCGGCGGGATAAAAACAACGATAAGGGGAACCCGAATGCTGCGACATC	5UTR	127117	127377	PA0105	5'UTR_01295	72.3183	21.5769	61.6186	1.11563	16	7.95219	2.87435	0.0285874
NC_002516.2	11	127336	127390	+	GCGTCTGCCGGCGGGATAAAAACAACGATAAGGGGAACCCGAATGCTGCGACATC	CDS	127378	128502	PA0105	coxB	72.3183	21.5769	61.6186	1.11563	16	7.95219	2.87435	0.0285874
NC_002516.2	12	145563	145587	+	CCCCAATGCAACTCCGAATACACCT	CDS	145542	145883	PA0128	PA0128	100.807	59.6538	88.8924	14.5032	20	14.7684	2.31518	0.00371322
NC_002516.2	13	145865	145890	+	ATTCGTCAGGAAGGTCTGAGACGACC	3UTR	145884	146019	PA0128	3'UTR_00028	32.872	10.1538	11.1115	0	1	0	5.4044	0.0103741
NC_002516.2	13	145865	145890	+	ATTCGTCAGGAAGGTCTGAGACGACC	CDS	145542	145883	PA0128	PA0128	32.872	10.1538	11.1115	0	1	0	5.4044	0.0103741
NC_002516.2	14	150881	150924	+	TTAGTTTCGACTGGGTAAAACAATAATGGCCAAATCCCGCAACC	5UTR	150879	150905	PA0133	5'UTR_01301	48.2122	35.5385	21.213	0	1	0	6.44463	0.000246565
NC_002516.2	14	150881	150924	+	TTAGTTTCGACTGGGTAAAACAATAATGGCCAAATCCCGCAACC	CDS	150906	151823	PA0133	bauR	48.2122	35.5385	21.213	0	1	0	6.44463	0.000246565
NC_002516.2	15	158175	158210	+	ATTCAACTGAGAGAGGAACGACTGATGTCCCTGATC	5UTR	158084	158198	PA0139	5'UTR_01302	52.5951	33	11.1115	1.11563	7	1.13603	3.52222	0.0115571
NC_002516.2	15	158175	158210	+	ATTCAACTGAGAGAGGAACGACTGATGTCCCTGATC	CDS	158199	158762	PA0139	ahpC	52.5951	33	11.1115	1.11563	7	1.13603	3.52222	0.0115571
NC_002516.2	16	174731	174778	+	CACAAGCCTGGCGACCGATAACGCGAATAACAGGAGCCCGACATGCAC	5UTR	174717	174772	PA0153	5'UTR_01307	46.0207	30.4615	32.3245	6.6938	2	0	4.10466	0.00221075
NC_002516.2	16	174731	174778	+	CACAAGCCTGGCGACCGATAACGCGAATAACAGGAGCCCGACATGCAC	CDS	174773	175492	PA0153	pcaH	46.0207	30.4615	32.3245	6.6938	2	0	4.10466	0.00221075
NC_002516.2	17	182595	182646	-	TGGCCCACCCGCCGTCCGCTCTCCTTCCCCCCGCACAGACTCTGCTACGGCG	sRNA	182500	182700	SPA0111 (pant19)	SPA0111 (pant19)	151.211	20.3077	18.1825	4.46254	0	3.40808	4.42184	0.000724852
NC_002516.2	18	183782	183800	-	TGTTCACTTGGGACAGGCG	intergenic	N.A.	N.A.	N.A.	N.A.	28.489	17.7692	18.1825	0	0	1.13603	5.80266	0.00331567
NC_002516.2	19	184047	184106	+	GTACTCGGGAAGCGTGAGCCTGGGTACCCTGTCCTTGCGCCGCATATGATATGCGGCGTT	3UTR	184008	184112	PA0160	3'UTR_00037	510.611	66	97.9836	2.23127	3	10.2242	4.99488	3.57743e-07
NC_002516.2	20	184379	184421	+	GCAAGACTTCCCGACGCCGAACTTTGATTGCTCCTATTCGACG	CDS	184287	184439	PA0161	PA0161	7078.43	1298.42	1546.53	177.386	86	52.2573	4.71231	5.81184e-19
NC_002516.2	21	204439	204506	-	CCGCCGAGCTTGGCGCTGCGGTAGGGACACCGTGAGGACGCAAGACCATGGGCAAACCGATTCTGATC	5UTR	204460	204559	PA0179	5'UTR_00035	214.763	92.6538	182.835	6.6938	8	5.68014	4.50215	1.53677e-09
NC_002516.2	21	204439	204506	-	CCGCCGAGCTTGGCGCTGCGGTAGGGACACCGTGAGGACGCAAGACCATGGGCAAACCGATTCTGATC	CDS	204094	204459	PA0179	PA0179	214.763	92.6538	182.835	6.6938	8	5.68014	4.50215	1.53677e-09
NC_002516.2	22	204508	204565	-	GAACTAGCAAAGGGCCATCAGAGCCCTCCGTCACAGCCACCTGGCACACACCACCTTC	5UTR	204460	204559	PA0179	5'UTR_00035	168.743	48.2308	131.318	1.11563	0	0	8.07602	4.04385e-08
NC_002516.2	23	213678	213708	+	GAAACAACTCCAAGTATCTCGCGGCGAACCG	intergenic	N.A.	N.A.	N.A.	N.A.	28.489	10.1538	11.1115	0	0	0	6.22468	0.00466134
NC_002516.2	24	229375	229430	+	GGCGGGCAACGGTTTCGACCGCTCCGATCCGGGCAGGGGAGAGCGGTCTTTTTTAT	3UTR	229346	229422	PA0199	3'UTR_01525	859.054	36.8077	103.034	1.11563	0	1.13603	8.21142	2.66682e-12
NC_002516.2	25	236028	236069	-	TACTTTCCAGCCCTGCCATAAGAACAACAACCATCGTCGCGC	5UTR	235988	236159	PA0206	5'UTR_01315	46.0207	21.5769	43.4361	0	2	0	5.92701	0.000791586
NC_002516.2	26	245678	245729	-	CGTTTCCAGGCCGTCATGCTCCGCCACGCGCTAGGACATGACGGCCCTTTTT	5UTR	245620	245787	PA0217	5'UTR_00038	444.867	147.231	186.876	0	6	3.40808	6.31205	6.15895e-10
NC_002516.2	27	252855	252917	-	GCTGATCACCCCGTCAGCGCTTTGACCCGACGGGCCCGGACGACTTGGGGCCCGTCGTTTTTT	3UTR	252873	252912	PA0223	3'UTR_00046	341.868	59.6538	64.649	1.11563	1	0	7.53155	2.24802e-09
NC_002516.2	27	252855	252917	-	GCTGATCACCCCGTCAGCGCTTTGACCCGACGGGCCCGGACGACTTGGGGCCCGTCGTTTTTT	CDS	252913	253794	PA0223	PA0223	341.868	59.6538	64.649	1.11563	1	0	7.53155	2.24802e-09
NC_002516.2	28	252936	252959	-	CCGAGGGCTGTCGGTATCTGCAGG	CDS	252913	253794	PA0223	PA0223	65.7439	12.6923	14.142	4.46254	4	2.27206	2.75752	0.0325883
NC_002516.2	29	283780	283805	-	GCCCGTTCCCGACGGGCTTTTTTCCG	3UTR	283717	283817	PA0252	3'UTR_00050	65.7439	45.6923	60.6084	0	5	0	5.91189	0.000112567
NC_002516.2	29	283780	283805	-	GCCCGTTCCCGACGGGCTTTTTTCCG	3UTR	283799	283817	PA0252	3'UTR_00051	65.7439	45.6923	60.6084	0	5	0	5.91189	0.000112567
NC_002516.2	30	302537	302589	+	CCGCGCGGGCCTTTCTTTCAGAGGCTTCACGGAAACGGAAGCCTCTTTTTTCT	3UTR	302499	302765	PA0266	3'UTR_00056	458.016	145.962	174.754	3.3469	20	14.7684	4.27172	2.29859e-06
NC_002516.2	31	326846	326885	+	CGCGGGAAATAACGATTTCTGAAACGTGGCGGTAACTCGC	sRNA	326764	327071	pant37	pant37	63.5524	16.5	32.3245	5.57817	0	3.40808	3.9416	0.00222447
NC_002516.2	32	338395	338438	+	CGCCACCGCCCGGATACTTCAACAAAAATGGAGCTACCCCGCAT	5UTR	338225	338436	PA0300	5'UTR_00052	120.531	12.6923	39.3955	0	0	0	7.65111	3.92067e-06
NC_002516.2	32	338395	338438	+	CGCCACCGCCCGGATACTTCAACAAAAATGGAGCTACCCCGCAT	CDS	338437	339540	PA0300	spuD	120.531	12.6923	39.3955	0	0	0	7.65111	3.92067e-06
NC_002516.2	33	338448	338481	+	TTTCGGTAAGACCCTGCTCGCCCTGACCTTGGCG	CDS	338437	339540	PA0300	spuD	43.8293	7.61538	19.1927	2.23127	4	1.13603	3.06196	0.0474125
NC_002516.2	34	363046	363092	-	TCGCGACCGCGAGCTAGAAATCCAACAAGAACGCTTCCTGAGAACGC	sRNA	363032	363166	pant44	pant44	76.7012	15.2308	22.2231	0	1	1.13603	5.35501	0.000891174
NC_002516.2	35	418872	418889	-	CGTTCTCCCGCTCTGCGA	intergenic	N.A.	N.A.	N.A.	N.A.	39.4463	27.9231	29.2941	2.23127	0	2.27206	4.63107	0.00114529
NC_002516.2	36	419764	419782	+	TCACCCTGAGCCTGCCGAT	CDS	419562	420569	PA0375	ftsX	30.6805	12.6923	15.1521	0	0	1.13603	5.59982	0.00606078
NC_002516.2	37	449583	449631	+	TTAGCGCACTGAAGAAAACACAGAAGAATGATTCACCGAGTCGATATAG	5UTR	449522	449638	PA0408	5'UTR_00081	92.0415	19.0385	37.3752	0	1	0	6.74495	3.90524e-05
NC_002516.2	38	449832	449871	+	ATGGCTATCAGACCTGCGCCCTGATCAAGAACAACAGCGC	CDS	449639	450046	PA0408	pilG	67.9354	5.07692	15.1521	0	0	0	6.5125	0.000724852
NC_002516.2	39	551863	551915	+	TTTTACCGTGGCTCCATCCAACAACAAGACAGATGAGGCCTGCGGGCAATGAC	5UTR	551878	551910	PA0492	5'UTR_00099	48.2122	20.3077	9.09127	0	1	0	5.7729	0.00217759
NC_002516.2	39	551863	551915	+	TTTTACCGTGGCTCCATCCAACAACAAGACAGATGAGGCCTGCGGGCAATGAC	CDS	551911	552669	PA0492	PA0492	48.2122	20.3077	9.09127	0	1	0	5.7729	0.00217759
NC_002516.2	40	564780	564815	+	AACGCCTGTTTGAGAGTCGGGACGCATGAGTGCGTC	5UTR	564783	564913	PA0506	5'UTR_00102	52.5951	17.7692	31.3144	3.3469	5	7.95219	2.5439	0.0317249
NC_002516.2	40	564780	564815	+	AACGCCTGTTTGAGAGTCGGGACGCATGAGTGCGTC	sRNA	564700	564900	SPA0099	SPA0099	52.5951	17.7692	31.3144	3.3469	5	7.95219	2.5439	0.0317249
NC_002516.2	41	577913	577974	-	CGCTGACGTTCGCCTGTCCTCTTCCGGGCCTGGCCGACGAGCATCCCGATGCCCGTCGCCAG	CDS	577673	578032	PA0517	nirC	155.594	38.0769	35.3549	1.11563	0	0	7.36488	4.00746e-07
NC_002516.2	42	578511	578571	-	GTACAACAAGCGCGGCGATGAAGTCTGGTTCTCGGTGTGGAACGGCAAGAACGACAGCTCC	CDS	578394	580100	PA0519	nirS	72.3183	22.8462	28.2839	2.23127	4	4.54411	3.32005	0.00428306
NC_002516.2	43	578950	579020	-	CGCTACTTCATGACCGCCGCCAACAACTCCAACAAGGTTGCCGTGATCGACTCCAAGGACCGTCGCCTGTC	CDS	578394	580100	PA0519	nirS	760.438	59.6538	63.6389	0	1	1.13603	7.89497	2.67744e-11
NC_002516.2	44	586866	586891	+	CGTCAGGACATTGCGCAGGAAGCGCC	sRNA	586867	586990	PA0527.1	rsmY	4069.55	1228.62	2073.82	15.6189	14	28.4007	6.8698	1.99301e-30
NC_002516.2	45	586911	586988	+	AGGGAATCCACCATGGATGGTGGCGTAGCACGGATGTCAGGATAGAGGTCTGCAAAACCCCGCCCAAAAGGCGGGGTT	sRNA	586867	586990	PA0527.1	rsmY	24458.9	7315.85	11114.6	259.943	171	203.349	5.9151	2.59882e-33
NC_002516.2	46	590833	590891	+	ATTCCTCTGTCCTCGCATGCGCCTCCGGACGTCGTTTTGGTCCTGTGGGGCGCTTTTTT	3UTR	590822	590885	PA0531	3'UTR_01550	1433.22	178.962	346.478	6.6938	0	6.81617	7.20455	5.19252e-15
NC_002516.2	47	599072	599121	+	GCTTCCGTGATCGACCCTGAAAAAAGAGCCTTGCCATGAAGCTGAAGTCC	5UTR	599074	599106	PA0541	5'UTR_00112	41.6378	11.4231	30.3042	2.23127	0	1.13603	4.80553	0.00194446
NC_002516.2	47	599072	599121	+	GCTTCCGTGATCGACCCTGAAAAAAGAGCCTTGCCATGAAGCTGAAGTCC	CDS	599107	599565	PA0541	PA0541	41.6378	11.4231	30.3042	2.23127	0	1.13603	4.80553	0.00194446
NC_002516.2	48	606061	606089	+	GCCGATCTGTCATTGCCCCTTGGGCCTTC	5UTR	605970	606159	PA0548	5'UTR_01387	13.1488	22.8462	18.1825	0	1	0	5.56512	0.00607149
NC_002516.2	49	639217	639245	-	GTTTTTCGATCGGAGGCTTTGCATTCCTC	5UTR	639116	639262	PA0579	5'UTR_00127	105.19	20.3077	28.2839	1.11563	0	0	6.77474	1.09721e-05
NC_002516.2	50	647616	647665	-	CGCGTGGCGGACGAGATCAAGATCTACGACAAGTTGCTGGTCAACAGCTC	CDS	646730	648652	PA0588	PA0588	32.872	24.1154	19.1927	0	1	5.68014	4.0774	0.0129036
NC_002516.2	51	648772	648800	-	ATCGGCTGTGACCGTTAGGAGCGCTGGCG	5UTR	648653	648889	PA0588	5'UTR_01395	35.0634	16.5	27.2738	0	12	0	4.86387	0.0131853
NC_002516.2	51	648772	648800	-	ATCGGCTGTGACCGTTAGGAGCGCTGGCG	sRNA	648600	649000	SPA0100 (pant66)	SPA0100 (pant66)	35.0634	16.5	27.2738	0	12	0	4.86387	0.0131853
NC_002516.2	52	653743	653760	-	CTATGTAACCGGCTGCGC	CDS	653753	656527	PA0595	lptD	21.9146	17.7692	7.07098	0	1	0	5.24989	0.0139738
NC_002516.2	52	653743	653760	-	CTATGTAACCGGCTGCGC	CDS	652480	653772	PA0594	surA	21.9146	17.7692	7.07098	0	1	0	5.24989	0.0139738
NC_002516.2	53	654643	654669	-	CCTTTGCCGGCACACCATTCCGCCAAA	CDS	653753	656527	PA0595	lptD	265.167	55.8462	58.5882	1.11563	0	2.27206	6.67886	1.58891e-07
NC_002516.2	54	663488	663538	+	CGGCCAACACGATAAGGAGAAGAAACGATGTTGCCAGCCATGAGGACGGGC	5UTR	663487	663514	PA0602	5'UTR_01398	54.7866	25.3846	25.2535	6.6938	1	1.13603	3.89381	0.00181395
NC_002516.2	54	663488	663538	+	CGGCCAACACGATAAGGAGAAGAAACGATGTTGCCAGCCATGAGGACGGGC	CDS	663515	664549	PA0602	PA0602	54.7866	25.3846	25.2535	6.6938	1	1.13603	3.89381	0.00181395
NC_002516.2	55	665919	665960	+	AGCAACCCTGCACTGTGGAGAGAACAATAATGTCGAAATCCC	CDS	665948	666994	PA0604	agtB	30.6805	15.2308	14.142	0	0	0	6.56428	0.00147478
NC_002516.2	56	666640	666659	+	TGCCTACAACGGTCGGATCG	CDS	665948	666994	PA0604	agtB	24.1061	27.9231	39.3955	2.23127	3	5.68014	3.12156	0.00811818
NC_002516.2	57	675059	675080	+	ATTTTCCAACCGGCCTTCGAGC	3UTR	675027	675083	PA0613	3'UTR_01556	15.3402	27.9231	40.4056	0	0	0	7.03549	0.000190231
NC_002516.2	58	690642	690693	+	TCGCTGCACCAGGCGATGGATCAATGGGCATGACAGGCCACCCCGCTGCGGC	3UTR	690391	690674	PA0634	3'UTR_00175	26.2976	21.5769	30.3042	0	1	3.40808	4.46611	0.00450045
NC_002516.2	58	690642	690693	+	TCGCTGCACCAGGCGATGGATCAATGGGCATGACAGGCCACCCCGCTGCGGC	CDS	690420	690674	PA0635	PA0635	26.2976	21.5769	30.3042	0	1	3.40808	4.46611	0.00450045
NC_002516.2	59	702918	702952	-	GTTTTGATCGGATCGCTTTCCAAACGGTAGGCCTC	intergenic	N.A.	N.A.	N.A.	N.A.	43.8293	3.80769	3.03042	2.23127	0	0	4.19838	0.0380995
NC_002516.2	60	706648	706695	-	CTTTATTCTTTCGGGACTCGGGCATGGTAGCTATTACCCACACACCCA	5UTR	706673	706688	PA0652	5'UTR_00141	179.7	20.3077	48.4868	2.23127	1	0	6.13607	1.89809e-06
NC_002516.2	60	706648	706695	-	CTTTATTCTTTCGGGACTCGGGCATGGTAGCTATTACCCACACACCCA	5UTR	706673	706792	PA0652	5'UTR_00143	179.7	20.3077	48.4868	2.23127	1	0	6.13607	1.89809e-06
NC_002516.2	60	706648	706695	-	CTTTATTCTTTCGGGACTCGGGCATGGTAGCTATTACCCACACACCCA	5UTR	706673	706815	PA0652	5'UTR_00144	179.7	20.3077	48.4868	2.23127	1	0	6.13607	1.89809e-06
NC_002516.2	60	706648	706695	-	CTTTATTCTTTCGGGACTCGGGCATGGTAGCTATTACCCACACACCCA	CDS	706028	706672	PA0652	vfr	179.7	20.3077	48.4868	2.23127	1	0	6.13607	1.89809e-06
NC_002516.2	61	706700	706765	-	GAGCTCCCGGGCCCTGGCAGGTCTCTCCATAAGAACTCAAAAAAACATCGCCTTGTACGTCAGGCA	5UTR	706673	706792	PA0652	5'UTR_00143	447.059	76.1538	181.825	0	1	0	8.91398	1.13349e-10
NC_002516.2	61	706700	706765	-	GAGCTCCCGGGCCCTGGCAGGTCTCTCCATAAGAACTCAAAAAAACATCGCCTTGTACGTCAGGCA	5UTR	706673	706815	PA0652	5'UTR_00144	447.059	76.1538	181.825	0	1	0	8.91398	1.13349e-10
NC_002516.2	61	706700	706765	-	GAGCTCCCGGGCCCTGGCAGGTCTCTCCATAAGAACTCAAAAAAACATCGCCTTGTACGTCAGGCA	sRNA	706700	706900	SPA0070 (pant70)	SPA0070 (pant70)	447.059	76.1538	181.825	0	1	0	8.91398	1.13349e-10
NC_002516.2	62	706778	706817	-	GCGGTTTACTGGCACACTTCCTGATCTGCCCGGTTGGGGG	5UTR	706673	706792	PA0652	5'UTR_00143	359.4	85.0385	61.6186	0	0	0	9.28486	3.73604e-10
NC_002516.2	62	706778	706817	-	GCGGTTTACTGGCACACTTCCTGATCTGCCCGGTTGGGGG	5UTR	706673	706815	PA0652	5'UTR_00144	359.4	85.0385	61.6186	0	0	0	9.28486	3.73604e-10
NC_002516.2	62	706778	706817	-	GCGGTTTACTGGCACACTTCCTGATCTGCCCGGTTGGGGG	sRNA	706700	706900	SPA0070 (pant70)	SPA0070 (pant70)	359.4	85.0385	61.6186	0	0	0	9.28486	3.73604e-10
NC_002516.2	63	720159	720220	+	ATTGCGTCATGGCGTGATTGGTGTTTTTGGATTGTGAATAAATAACTGCCTAAAATATAACC	intergenic	N.A.	N.A.	N.A.	N.A.	127.105	57.1154	53.5375	4.46254	8	4.54411	3.70924	3.25359e-05
NC_002516.2	64	720276	720323	-	GGAACCAACCATACAAGATCGCAGACTAAAAACAAATTTTGCCGACCG	5UTR	720073	720362	PA0667	5'UTR_01406	52.5951	13.9615	30.3042	1.11563	4	2.27206	3.56549	0.00886164
NC_002516.2	65	727537	727577	+	TCCCCCCTTCGTGGCCATCCCTGTTGGCCATCCCAAGGCAG	sRNA	727470	727602	pant72	pant72	247.635	73.6154	133.339	0	0	2.27206	7.72022	1.43505e-08
NC_002516.2	66	727578	727606	+	CTCGTCTCTCGAGCTGCCTTTTTCTTTGT	sRNA	727470	727602	pant72	pant72	464.59	170.077	196.977	1.11563	3	1.13603	7.16328	2.83904e-13
NC_002516.2	67	779195	779241	-	GCTACCGGGCAAGACGAGTGACAAGAACGACACATGATTGAAGAAGC	CDS	778309	779208	PA0705	migA	26.2976	16.5	9.09127	5.57817	0	0	4.38649	0.0298007
NC_002516.2	68	785556	785588	+	GTTTACGTTTGTGTTGCCCTTTAGGCTCGGCTC	sRNA	785498	785570	PA0714.1	phrD	32.872	26.6538	1.01014	0	0	3.40808	5.20524	0.0355018
NC_002516.2	69	786066	786121	+	AGCCGGTGATGGTGAATGGACGACTCGTATATAAAACCGATAAGGATCTGCGTGCG	CDS	785969	786925	PA0715	PA0715	192.849	52.0385	59.5983	0	1	2.27206	6.30164	4.13832e-07
NC_002516.2	70	787843	787889	-	ACATGGATAATCTGATAAGAAAAAAAAAGACCAGAACAATAGTTAGC	intergenic	N.A.	N.A.	N.A.	N.A.	48.2122	13.9615	46.4665	1.11563	1	1.13603	4.91993	0.000514348
NC_002516.2	71	798980	799015	-	AAAATCCGAGAGGATTTCGGACGCTCTCTATTTGCC	5UTR	798828	799118	PA0730	5'UTR_01411	105.19	7.61538	14.142	20.0814	2	1.13603	2.56751	0.0303723
NC_002516.2	71	798980	799015	-	AAAATCCGAGAGGATTTCGGACGCTCTCTATTTGCC	sRNA	798893	799149	pant80	pant80	105.19	7.61538	14.142	20.0814	2	1.13603	2.56751	0.0303723
NC_002516.2	72	799060	799107	-	ACTGACAAGTCACAAACGACTTCCAAGAAAGCCCGCGTGACTGCCCGC	5UTR	798828	799118	PA0730	5'UTR_01411	21.9146	90.1154	76.7707	2.23127	2	5.68014	4.19016	5.09262e-05
NC_002516.2	72	799060	799107	-	ACTGACAAGTCACAAACGACTTCCAAGAAAGCCCGCGTGACTGCCCGC	sRNA	798893	799149	pant80	pant80	21.9146	90.1154	76.7707	2.23127	2	5.68014	4.19016	5.09262e-05
NC_002516.2	73	818761	818810	-	CACACTGGATGTGTGGCGTTTTCCAGCCCGCCTCGTGCGGGCTTTTTTTT	3UTR	818769	818824	PA0751	3'UTR_01566	543.483	168.808	241.424	27.8909	15	13.6323	3.98186	1.03405e-11
NC_002516.2	74	824194	824251	-	ACGCCCTGCAGCGTGGTGCTCGGCGTACAAGAACAAGAATCGGAGACCACTGCATGTC	5UTR	824199	824277	PA0755	5'UTR_00155	462.399	172.615	264.657	0	1	2.27206	8.03054	5.93201e-13
NC_002516.2	74	824194	824251	-	ACGCCCTGCAGCGTGGTGCTCGGCGTACAAGAACAAGAATCGGAGACCACTGCATGTC	CDS	822915	824198	PA0755	opdH	462.399	172.615	264.657	0	1	2.27206	8.03054	5.93201e-13
NC_002516.2	75	832074	832100	+	CTACCCTGCCGAAGCTGGATATCGCTG	CDS	831914	832498	PA0763	mucA	26.2976	93.9231	36.3651	2.23127	2	7.95219	3.66892	0.00147496
NC_002516.2	76	832571	832609	+	CCGACGCTTCCGACTGGCTGAATCGTCTCGCCGAGGCCG	CDS	832507	833457	PA0764	mucB	46.0207	17.7692	28.2839	0	0	5.68014	5.07901	0.00374494
NC_002516.2	77	833857	833910	+	CGCAGCCGGTGGTTCTGCGAGCGCTGATTTCCGGGCCGTCCGATTCGGCCTGAG	5UTR	833712	833948	PA0766	5'UTR_00160	144.637	25.3846	14.142	1.11563	9	4.54411	2.94149	0.0325883
NC_002516.2	77	833857	833910	+	CGCAGCCGGTGGTTCTGCGAGCGCTGATTTCCGGGCCGTCCGATTCGGCCTGAG	CDS	833454	833909	PA0765	mucC	144.637	25.3846	14.142	1.11563	9	4.54411	2.94149	0.0325883
NC_002516.2	78	838310	838347	+	CGCTCGCTGGACGGAATAACTACACTGACATGAGGTCC	5UTR	838342	838350	PA0769	5'UTR_00162	32.872	58.3846	27.2738	7.80944	3	2.27206	3.26917	0.00404488
NC_002516.2	79	863471	863525	+	TTTTCTCCCTTCTCGTCGGTGTCGTCCTGGCGGGTTTCTCCGGCCTCGCGGCGCA	sRNA	863428	863611	pant87	pant87	197.232	40.6154	42.4259	1.11563	0	3.40808	5.92879	8.21821e-06
NC_002516.2	80	883178	883247	-	CATAAGCGTGAAAGTAAAGGAACATAAGAATATGTCTATTCAACATCGTACTCAGGATGCAATTCGCACC	5UTR	883217	883313	PA0805	5'UTR_00172	102.999	52.0385	45.4563	0	3	2.27206	5.20399	1.94759e-05
NC_002516.2	80	883178	883247	-	CATAAGCGTGAAAGTAAAGGAACATAAGAATATGTCTATTCAACATCGTACTCAGGATGCAATTCGCACC	CDS	882989	883216	PA0805	PA0805	102.999	52.0385	45.4563	0	3	2.27206	5.20399	1.94759e-05
NC_002516.2	81	884188	884255	-	CACGCCAGGTCCGATTGCTCCTCCATCTCCTGGCATTCCCGGCCACTGTCCACCCCCGCACAGTGGCT	intergenic	N.A.	N.A.	N.A.	N.A.	2079.7	552.115	1043.48	31.2378	12	46.5771	5.34521	1.44377e-20
NC_002516.2	82	884480	884508	+	CCGCTGCGAAAGGCTCTGGGGTGCGCCCG	sRNA	884351	884629	pant90	pant90	37.2549	15.2308	14.142	0	5	0	4.72382	0.0162404
NC_002516.2	83	884524	884561	+	ACTTAAAGTTCGGTTGTGCCGACTGCTGTCATAACGCC	sRNA	884351	884629	pant90	pant90	46.0207	78.6923	51.5172	0	0	0	8.16809	4.49379e-07
NC_002516.2	84	884595	884623	+	CCAGTTCGCTGGGGCTTGCCTTTGGTGTA	sRNA	884351	884629	pant90	pant90	46.0207	30.4615	23.2332	0	2	6.81617	3.90316	0.00833425
NC_002516.2	85	884636	884658	+	GGCCGCGTGCCGGGCTTTTTTAT	intergenic	N.A.	N.A.	N.A.	N.A.	70.1268	68.5385	90.9127	0	2	3.40808	5.55169	5.25527e-07
NC_002516.2	86	896165	896187	+	TAATGTGAGCTGGTATGTCCATT	intergenic	N.A.	N.A.	N.A.	N.A.	109.573	58.3846	85.862	4.46254	4	2.27206	4.53842	3.86466e-07
NC_002516.2	87	897698	897720	-	TCCTGAACAACGAGCGCCTGGCG	CDS	897335	898423	PA0821	PA0821	46.0207	11.4231	16.1623	0	0	0	6.69655	0.000637538
NC_002516.2	88	901025	901076	-	GCCTCCACAGACGCTCGAAGGACAAGAAAAATGAAAAAGGAACCGAAAGGAG	5UTR	901047	901118	PA0826	5'UTR_01425	54.7866	12.6923	24.2434	5.57817	3	0	3.57035	0.0134068
NC_002516.2	88	901025	901076	-	GCCTCCACAGACGCTCGAAGGACAAGAAAAATGAAAAAGGAACCGAAAGGAG	CDS	900408	901046	PA0826	PA0826	54.7866	12.6923	24.2434	5.57817	3	0	3.57035	0.0134068
NC_002516.2	89	901654	901727	-	GGGGATGCCTGTAAACCCGAAACGACTGTCAGATAGAACAGGATCGCCGCCAAGTTCGCTGTAGACGTAACGGC	3UTR	901474	901745	PA0826.2	3'UTR_01574	350.634	149.769	190.917	2.23127	41	39.761	3.32953	0.00209424
NC_002516.2	89	901654	901727	-	GGGGATGCCTGTAAACCCGAAACGACTGTCAGATAGAACAGGATCGCCGCCAAGTTCGCTGTAGACGTAACGGC	tmRNA	901520	901872	PA0826.2	ssrA	350.634	149.769	190.917	2.23127	41	39.761	3.32953	0.00209424
NC_002516.2	90	901739	901794	-	CTGCAAACTTATAGTTGCCAACGACGACAACTACGCTCTAGCTGCTTAATGCGGCT	3UTR	901474	901745	PA0826.2	3'UTR_01574	238.87	49.5	59.5983	1.11563	22	17.0404	2.89013	0.02677
NC_002516.2	90	901739	901794	-	CTGCAAACTTATAGTTGCCAACGACGACAACTACGCTCTAGCTGCTTAATGCGGCT	5UTR	901779	901893	PA0826.2	5'UTR_01426	238.87	49.5	59.5983	1.11563	22	17.0404	2.89013	0.02677
NC_002516.2	90	901739	901794	-	CTGCAAACTTATAGTTGCCAACGACGACAACTACGCTCTAGCTGCTTAATGCGGCT	CDS	901746	901778	PA0826.1	PA0826.1	238.87	49.5	59.5983	1.11563	22	17.0404	2.89013	0.02677
NC_002516.2	90	901739	901794	-	CTGCAAACTTATAGTTGCCAACGACGACAACTACGCTCTAGCTGCTTAATGCGGCT	tmRNA	901520	901872	PA0826.2	ssrA	238.87	49.5	59.5983	1.11563	22	17.0404	2.89013	0.02677
NC_002516.2	91	901824	901872	-	GGGGCCGATTAGGATTCGACGCCGGTAACAAAACTTGAGGGGCATGCCG	5UTR	901779	901893	PA0826.2	5'UTR_01426	181.891	85.0385	143.44	4.46254	31	11.3603	3.40953	0.000316445
NC_002516.2	91	901824	901872	-	GGGGCCGATTAGGATTCGACGCCGGTAACAAAACTTGAGGGGCATGCCG	tmRNA	901520	901872	PA0826.2	ssrA	181.891	85.0385	143.44	4.46254	31	11.3603	3.40953	0.000316445
NC_002516.2	92	905691	905736	+	TCATATCCGGCCAGCGGTCAGAACAATAAACAGCCATGAAACAACC	5UTR	905682	905725	PA0831	5'UTR_00176	63.5524	2.53846	16.1623	0	1	2.27206	3.85687	0.0325883
NC_002516.2	92	905691	905736	+	TCATATCCGGCCAGCGGTCAGAACAATAAACAGCCATGAAACAACC	CDS	905726	906745	PA0831	oruR	63.5524	2.53846	16.1623	0	1	2.27206	3.85687	0.0325883
NC_002516.2	93	924020	924041	-	CGACGCTGCCGAACCGACTGGC	3UTR	923962	924181	PA0846	3'UTR_00223	19.7232	13.9615	27.2738	0	0	0	6.6244	0.00124356
NC_002516.2	94	926846	926865	-	GTTTCGACCGAGAGGACCAG	CDS	925007	927214	PA0847	PA0847	8.76585	21.5769	17.1724	0	0	0	6.23722	0.00527807
NC_002516.2	95	927089	927125	+	ATATTCTTCCGGGAGCCTGGCGTCGTCGGGCGCAACC	5UTR	927086	927146	PA0848	5'UTR_01433	107.382	25.3846	35.3549	0	2	1.13603	5.43133	7.32118e-05
NC_002516.2	96	927781	927801	+	CTTTTCCCGGGGCGACCGCTC	5UTR	927783	927879	PA0849	5'UTR_00181	56.9781	31.7308	32.3245	0	2	0	6.0347	0.000247569
NC_002516.2	96	927781	927801	+	CTTTTCCCGGGGCGACCGCTC	sRNA	927603	927784	pant96	pant96	56.9781	31.7308	32.3245	0	2	0	6.0347	0.000247569
NC_002516.2	97	928779	928864	+	CGCCGGCTGCATGGCCGCGCTGGATGTGGAGCGCTATCTCGATTCGCTCTGATGAGAAGACAGCCCTGAGTGCTGCGTGCAAGGAA	3UTR	928831	928958	PA0849	3'UTR_00225	407.612	79.9615	201.018	7.80944	1	2.27206	6.07028	1.3285e-13
NC_002516.2	97	928779	928864	+	CGCCGGCTGCATGGCCGCGCTGGATGTGGAGCGCTATCTCGATTCGCTCTGATGAGAAGACAGCCCTGAGTGCTGCGTGCAAGGAA	CDS	927880	928830	PA0849	trxB2	407.612	79.9615	201.018	7.80944	1	2.27206	6.07028	1.3285e-13
NC_002516.2	98	936107	936122	-	AACTGCGGGCTGACCA	intergenic	N.A.	N.A.	N.A.	N.A.	157.785	31.7308	54.5476	1.11563	2	3.40808	4.92058	7.40826e-06
NC_002516.2	99	945783	945852	+	GGCCGCCTGGACCGGCGGCGGTCCATTCAACAAGAACAACGAGGAGGCCGGATGAACGCCGTGGCCAAGA	5UTR	945768	945833	PA0865	5'UTR_00186	563.206	142.154	172.734	0	1	0	9.29081	1.07734e-11
NC_002516.2	99	945783	945852	+	GGCCGCCTGGACCGGCGGCGGTCCATTCAACAAGAACAACGAGGAGGCCGGATGAACGCCGTGGCCAAGA	CDS	945834	946907	PA0865	hpd	563.206	142.154	172.734	0	1	0	9.29081	1.07734e-11
NC_002516.2	100	950909	950956	-	CACGGTTACCCTGAGCCGGCTGTGATGGCCGGCTTTTTTTCGCCCCAG	3UTR	950842	950961	PA0870	3'UTR_00232	26201.1	8041.85	12156	608.021	294	557.79	4.88226	1.94678e-24
NC_002516.2	101	953415	953456	-	AACGACAACAACAAAGACCCCGCGGCCACAAGCCGCTCATGG	5UTR	953408	953456	PA0872	5'UTR_00190	59.1695	12.6923	55.5577	0	0	0	7.46617	1.66777e-05
NC_002516.2	102	958105	958158	+	GGCGCAATTCGTCGGGGCTGGGAAAGAACGCGAGGGGAGCCGGTGGAACCAGGG	intergenic	N.A.	N.A.	N.A.	N.A.	113.956	5.07692	7.07098	14.5032	1	1.13603	2.74784	0.0353587
NC_002516.2	103	958291	958338	+	ACAAAAGGCAATAATAGGTGGGTTGACTCGTGACAGAATCTGCGCCGC	intergenic	N.A.	N.A.	N.A.	N.A.	41.6378	17.7692	18.1825	2.23127	4	0	3.87493	0.0121143
NC_002516.2	104	961315	961333	+	ATTCGACTGAAAGGGCCCC	CDS	960497	961324	PA0878	PA0878	30.6805	20.3077	22.2231	5.57817	3	2.27206	2.81296	0.0277134
NC_002516.2	105	971025	971044	+	CGGCAACCTGATCGAGGGCG	CDS	969670	971625	PA0887	acsA	10.9573	33	18.1825	0	0	1.13603	5.64913	0.00527079
NC_002516.2	106	972933	972956	+	CGGTTCGAACTGACGCTATCCGTC	3UTR	972946	973001	PA0888	3'UTR_01580	87.6585	93.9231	71.72	11.1563	0	0	5.97933	1.13934e-05
NC_002516.2	106	972933	972956	+	CGGTTCGAACTGACGCTATCCGTC	CDS	972166	972945	PA0888	aotJ	87.6585	93.9231	71.72	11.1563	0	0	5.97933	1.13934e-05
NC_002516.2	107	990954	991013	+	CCGCCGCCATTTCTTTTTTGCAGACTGTTGTCCTGAAATATTCGCGTGAGGAGAAAGGAA	5UTR	990925	991012	PA0905	5'UTR_00195	475.548	78.6923	101.014	1.11563	3	2.27206	6.16581	1.12592e-09
NC_002516.2	107	990954	991013	+	CCGCCGCCATTTCTTTTTTGCAGACTGTTGTCCTGAAATATTCGCGTGAGGAGAAAGGAA	sRNA	990900	991100	SPA0048	SPA0048	475.548	78.6923	101.014	1.11563	3	2.27206	6.16581	1.12592e-09
NC_002516.2	108	991166	991213	-	AAAATTAGATAAAAATTAATGGTTTGGCTCTTGATCTTTCTCTTTCTG	intergenic	N.A.	N.A.	N.A.	N.A.	41.6378	7.61538	20.2028	2.23127	0	9.08822	3.22935	0.0488499
NC_002516.2	109	997453	997488	+	CTTCCTCGGCCTGGCGACGATCTTCCTGATGTAGCC	3UTR	997487	997514	PA0913	3'UTR_00247	76.7012	5.07692	22.2231	6.6938	0	3.40808	3.42302	0.0112106
NC_002516.2	109	997453	997488	+	CTTCCTCGGCCTGGCGACGATCTTCCTGATGTAGCC	CDS	996038	997486	PA0913	mgtE	76.7012	5.07692	22.2231	6.6938	0	3.40808	3.42302	0.0112106
NC_002516.2	110	999794	999817	-	CACTTTTTGATCAGAGGCGCCAGC	5UTR	999767	999818	PA0916	5'UTR_01448	43.8293	17.7692	30.3042	0	0	1.13603	6.23589	0.000629447
NC_002516.2	110	999794	999817	-	CACTTTTTGATCAGAGGCGCCAGC	sRNA	999767	999920	pant100	pant100	43.8293	17.7692	30.3042	0	0	1.13603	6.23589	0.000629447
NC_002516.2	111	1015007	1015026	+	ATGTTGTGCTGCATTTCCTC	intergenic	N.A.	N.A.	N.A.	N.A.	28.489	5.07692	18.1825	0	1	0	5.33041	0.0128796
NC_002516.2	112	1022735	1022762	+	GGTTTTACCGCTGTGCTGCTCGATCCGC	CDS	1021616	1022968	PA0933	ygcA	39.4463	10.1538	8.08113	0	0	0	6.24571	0.00320088
NC_002516.2	113	1026918	1026961	-	CCTCAACCTGTTCGACGAGGGTTATATCCGGGCTGCCCTGAACA	CDS	1026274	1027212	PA0936	lpxO2	43.8293	1.26923	22.2231	2.23127	1	0	3.98789	0.0267831
NC_002516.2	114	1028103	1028148	+	CTCAGAAATATCCCACGGTTGCCTTTGCGTGCATCTGTGGGCTAGC	5UTR	1028103	1028171	PA0938	5'UTR_00206	102.999	44.4231	48.4868	1.11563	1	1.13603	5.83478	2.9656e-06
NC_002516.2	114	1028103	1028148	+	CTCAGAAATATCCCACGGTTGCCTTTGCGTGCATCTGTGGGCTAGC	sRNA	1028100	1028200	SPA0029	SPA0029	102.999	44.4231	48.4868	1.11563	1	1.13603	5.83478	2.9656e-06
NC_002516.2	115	1037927	1037951	+	TGACCTGGGTCGGGGTGGTCTTTCT	CDS	1037650	1038885	PA0951	PA0951	63.5524	26.6538	36.3651	2.23127	0	0	6.15032	9.08757e-05
NC_002516.2	116	1043992	1044035	-	GCGACCAGAACGAGTTCCGCCTGATCGTCGACTATCCGCTGTCG	CDS	1043983	1045314	PA0958	oprD	94.2329	30.4615	15.1521	1.11563	0	2.27206	5.23375	0.000538037
NC_002516.2	117	1044160	1044199	-	GTCTGACAACAACGTCGGCTATAAGAACTACGGCTACGGC	CDS	1043983	1045314	PA0958	oprD	46.0207	16.5	16.1623	3.3469	0	0	5.16193	0.00249153
NC_002516.2	118	1045153	1045194	-	AGCCTCGACCTGCTGCTCCGCAACTACTATTTCAACCGTGAC	CDS	1043983	1045314	PA0958	oprD	24.1061	19.0385	10.1014	0	0	4.54411	4.77984	0.02677
NC_002516.2	119	1045286	1045315	-	AATGAAAGTGATGAAGTGGAGCGCCATTGC	CDS	1043983	1045314	PA0958	oprD	43.8293	0	15.1521	0	1	0	4.83227	0.045438
NC_002516.2	120	1045316	1045367	-	CACTGCGGCACTGTGATGGCAGAGATAATTTCAAAACCAAAGGAGCAATCAC	5UTR	1045315	1045388	PA0958	5'UTR_00215	324.337	27.9231	76.7707	1.11563	0	1.13603	7.27353	7.16378e-09
NC_002516.2	121	1045402	1045444	-	CCGTCGCTTCGGAACCTCAACTATCGCCAAGAAACACTGCGTG	intergenic	N.A.	N.A.	N.A.	N.A.	78.8927	20.3077	6.06084	1.11563	3	1.13603	3.77388	0.0109708
NC_002516.2	122	1048015	1048063	-	TTTCGGAGTGCCCCATTCACAAGGCCGACTGAAAGGAGAACGCCATGGA	5UTR	1048020	1048068	PA0962	5'UTR_00216	48.2122	7.61538	18.1825	1.11563	1	1.13603	4.19974	0.00875522
NC_002516.2	122	1048015	1048063	-	TTTCGGAGTGCCCCATTCACAAGGCCGACTGAAAGGAGAACGCCATGGA	5UTR	1048020	1048134	PA0962	5'UTR_00217	48.2122	7.61538	18.1825	1.11563	1	1.13603	4.19974	0.00875522
NC_002516.2	122	1048015	1048063	-	TTTCGGAGTGCCCCATTCACAAGGCCGACTGAAAGGAGAACGCCATGGA	CDS	1047549	1048019	PA0962	dps	48.2122	7.61538	18.1825	1.11563	1	1.13603	4.19974	0.00875522
NC_002516.2	123	1060273	1060301	-	TTTTTTCAGAAATATGGCGTCGGGTCGGA	intergenic	N.A.	N.A.	N.A.	N.A.	26.2976	8.88462	16.1623	0	0	1.13603	5.38055	0.011173
NC_002516.2	124	1060432	1060467	+	TTTTCTGAGGGGCGAGTTGCGTAGGTCTAGGAAGGG	intergenic	N.A.	N.A.	N.A.	N.A.	129.296	25.3846	28.2839	5.57817	1	12.4963	3.33536	0.00456622
NC_002516.2	125	1069799	1069831	+	GTACTGTTTGGCGACTGTGATCCCGAAGGGATC	CDS	1069769	1070173	PA0988	PA0988	208.189	34.2692	55.5577	2.23127	3	1.13603	5.1897	1.44269e-06
NC_002516.2	126	1080009	1080042	+	ATGTTGATTCAGGCTGTGGGGGTGAACCTGCCCC	CDS	1078462	1080015	PA0996	pqsA	50.4037	20.3077	17.1724	1.11563	1	0	5.32446	0.00120147
NC_002516.2	126	1080009	1080042	+	ATGTTGATTCAGGCTGTGGGGGTGAACCTGCCCC	CDS	1080009	1080860	PA0997	pqsB	50.4037	20.3077	17.1724	1.11563	1	0	5.32446	0.00120147
NC_002516.2	127	1087364	1087422	-	AAACATATTTCGTTGAAATAAGCTCTTCTTTCACATAATTATAAAAATATCCTGAAACA	5UTR	1087096	1087374	PA1003	5'UTR_00231	63.5524	22.8462	12.1217	0	0	0	7.05063	0.00011307
NC_002516.2	127	1087364	1087422	-	AAACATATTTCGTTGAAATAAGCTCTTCTTTCACATAATTATAAAAATATCCTGAAACA	sRNA	1087260	1087621	pant111	pant111	63.5524	22.8462	12.1217	0	0	0	7.05063	0.00011307
NC_002516.2	128	1097715	1097742	+	CCCCGAGGTCGGGTGCGTGGGCGGTTTC	CDS	1097296	1098288	PA1014	wapB	48.2122	5.07692	13.1318	1.11563	1	0	4.64152	0.0106471
NC_002516.2	129	1117639	1117701	+	AAATAACGATAAAAATAGTTGGTGAAAAAATCGTCAATCTGTCCCATAGCCCCACTCCATCGG	sRNA	1117635	1117968	pant115	pant115	232.295	41.8846	78.791	0	2	0	7.1401	9.03067e-07
NC_002516.2	130	1119577	1119630	-	CCGACTTACTCCATGATCATCTTCAGGGCGTCCTTCCGGACGCCCTTCTTTTAT	3UTR	1119480	1119673	PA1032	3'UTR_00297	867.82	300.808	366.681	6.6938	3	6.81617	6.46795	4.46075e-21
NC_002516.2	131	1119692	1119739	-	TTCCAGCCACAGAACCTCGATCGCGTTTACGGCAACAAGCGGCTGACG	CDS	1119674	1122217	PA1032	quiP	41.6378	69.8077	24.2434	0	1	0	6.79396	2.55117e-05
NC_002516.2	132	1123789	1123814	-	CTAATAATGGCGTGGGGAGTTCTCTC	CDS	1123356	1123850	PA1035	PA1035	41.6378	5.07692	15.1521	3.3469	2	0	3.45357	0.0465777
NC_002516.2	133	1147618	1147660	+	CTCGGGGTCGGCGGGGTGATCGTCGCCTCGCTGATCTATTTCT	CDS	1147468	1147815	PA1059	shaF	50.4037	7.61538	4.04056	0	0	0	5.93342	0.00536792
NC_002516.2	134	1162978	1163034	-	CGGCCCCCGCGGCCGCGAGACTACAACAATGACAACACACAAGAAGAGTGGAGCACT	5UTR	1162978	1163078	PA1074	5'UTR_00249	326.528	71.0769	142.43	1.11563	3	1.13603	6.41254	1.18422e-09
NC_002516.2	134	1162978	1163034	-	CGGCCCCCGCGGCCGCGAGACTACAACAATGACAACACACAAGAAGAGTGGAGCACT	5UTR	1162978	1163277	PA1074	5'UTR_00251	326.528	71.0769	142.43	1.11563	3	1.13603	6.41254	1.18422e-09
NC_002516.2	135	1184331	1184370	+	GCTTCAAGAACACTATCGACAACCTGACCAACATCTCGGA	CDS	1183058	1184524	PA1092	fliC	56.9781	6.34615	10.1014	0	23	0	4.38778	0.0481862
NC_002516.2	136	1185105	1185137	+	CTGGTGAACAAGATGGTGAACCTGGAGGGCGCG	CDS	1185060	1186484	PA1094	fliD	43.8293	20.3077	14.142	2.23127	1	2.27206	3.74246	0.00759905
NC_002516.2	137	1185992	1186040	+	GAATCCGGTCACTGGTGCTCTGCTCGGCGATGCCTCCGTCCGTGCGCTG	CDS	1185060	1186484	PA1094	fliD	21.9146	11.4231	26.2637	0	2	0	5.16304	0.0112053
NC_002516.2	138	1215839	1215862	+	CTCTGCTCCGGCCTGGCTCAGCTC	3UTR	1215728	1215847	PA1122	3'UTR_00317	43.8293	0	24.2434	0	0	0	5.68233	0.0176149
NC_002516.2	139	1240384	1240435	-	CCGGAAGCGGCCATAACAATTCCAATAGCCGACGAGGACTCTCCATGCTCAC	3UTR	1240407	1240583	PA1148	3'UTR_00319	54.7866	0	12.1217	0	0	0	5.3168	0.0272884
NC_002516.2	140	1244339	1244387	+	TTACGCAGGCGATCGCCAATAAGAAGAAATTGCAGACTGCAAACAATGC	CDS	1243594	1245663	PA1150	pys2	24.1061	38.0769	24.2434	0	5	1.13603	4.27557	0.00432118
NC_002516.2	141	1245466	1245511	+	TTTAATCCTGGTAGTTTAGCTGTAATGAGAGATGGAGGGGCTCCTT	CDS	1243594	1245663	PA1150	pys2	41.6378	10.1538	43.4361	3.3469	6	2.27206	2.87718	0.0332524
NC_002516.2	142	1245802	1245855	+	ACACCCAAGCGGCTCAGACCTTCTTTACTACCCCAACGAAAATAGAGAAGATAG	CDS	1245665	1245928	PA1151	imm2	46.0207	5.07692	21.213	0	0	0	6.47749	0.00121975
NC_002516.2	143	1245857	1245895	+	CCAGCTGGAGTTGTAAAGGAAGTTAAAGAATGGCGTGCT	CDS	1245665	1245928	PA1151	imm2	13.1488	17.7692	37.3752	0	0	1.13603	5.79822	0.00211283
NC_002516.2	144	1251207	1251244	-	GGCCAGACCGTGCCGGACCACCGCTTTCGCGTGCACCT	5UTR	1251155	1251330	PA1155	5'UTR_01491	113.956	27.9231	76.7707	0	1	0	7.37906	3.54252e-06
NC_002516.2	144	1251207	1251244	-	GGCCAGACCGTGCCGGACCACCGCTTTCGCGTGCACCT	sRNA	1251200	1251300	SPA0032	SPA0032	113.956	27.9231	76.7707	0	1	0	7.37906	3.54252e-06
NC_002516.2	145	1257662	1257720	+	GCATTTTGCCGGGGTCGGATAACAAGAACAGCGTTGCGCAGCCGAACCGTCGAAGTCTT	5UTR	1257620	1257771	PA1159	5'UTR_00277	151.211	25.3846	80.8113	0	0	0	8.42256	7.32566e-08
NC_002516.2	146	1257721	1257794	+	CCCGGATTGGGAAGGCCACTTATAAAAAATTGCAAGTTGGAGAGTGTGGTAATGGCTGATCGTGAGGTCGGAAC	5UTR	1257620	1257771	PA1159	5'UTR_00277	221.338	102.808	102.024	7.80944	8	12.4963	3.82712	2.98022e-07
NC_002516.2	146	1257721	1257794	+	CCCGGATTGGGAAGGCCACTTATAAAAAATTGCAAGTTGGAGAGTGTGGTAATGGCTGATCGTGAGGTCGGAAC	CDS	1257772	1257981	PA1159	PA1159	221.338	102.808	102.024	7.80944	8	12.4963	3.82712	2.98022e-07
NC_002516.2	147	1265032	1265083	+	TTCCAGTGGAATGCAGGTGAGGTTGTTTGTTGATGACGGGATACTGTCCTGT	intergenic	N.A.	N.A.	N.A.	N.A.	368.166	154.846	257.586	14.5032	2	6.81617	5.25966	4.8547e-14
NC_002516.2	148	1265107	1265121	+	CCTCCGGGGACTCCC	intergenic	N.A.	N.A.	N.A.	N.A.	37.2549	2.53846	9.09127	1.11563	1	0	4.08507	0.0437022
NC_002516.2	149	1267126	1267155	+	TTTTCCTGTCAACTGTGCGAAGCGTCAGCT	intergenic	N.A.	N.A.	N.A.	N.A.	39.4463	8.88462	14.142	1.11563	0	2.27206	4.27483	0.0146901
NC_002516.2	150	1276696	1276735	-	TCTTCCTGTTTCTCGTGATCTGCCTGTTCCCGCTGCTGTC	CDS	1276617	1276784	PA1177	napE	78.8927	17.7692	120.207	0	2	0	6.51197	7.15204e-05
NC_002516.2	151	1276739	1276809	-	AGTCGCCTGCATAGAGGCTGGGCCAATGAACGAACAACCCGACCAGGGACGCGTCAAGGGCATGGAAGCCA	5UTR	1276785	1276846	PA1177	5'UTR_01497	436.101	161.192	404.056	2.23127	4	3.40808	6.56305	8.64676e-16
NC_002516.2	151	1276739	1276809	-	AGTCGCCTGCATAGAGGCTGGGCCAATGAACGAACAACCCGACCAGGGACGCGTCAAGGGCATGGAAGCCA	CDS	1276617	1276784	PA1177	napE	436.101	161.192	404.056	2.23127	4	3.40808	6.56305	8.64676e-16
NC_002516.2	152	1276969	1277010	+	CGTGAACGACACGACTCTCGCAGAACGGAGAAACACCATGAA	5UTR	1276958	1277005	PA1178	5'UTR_00279	61.361	58.3846	58.5882	2.23127	41	6.81617	2.66314	0.0223772
NC_002516.2	152	1276969	1277010	+	CGTGAACGACACGACTCTCGCAGAACGGAGAAACACCATGAA	CDS	1277006	1277608	PA1178	oprH	61.361	58.3846	58.5882	2.23127	41	6.81617	2.66314	0.0223772
NC_002516.2	153	1279739	1279766	+	GTTTCCGCGCTACGCTGAAGTCTGTTCG	5UTR	1279712	1279809	PA1181	5'UTR_00281	111.765	13.9615	33.3346	3.3469	0	1.13603	5.24556	5.11227e-05
NC_002516.2	154	1285840	1285896	+	CAGGGGGAAGTGAAGAGCTCCCTGCCGCCCTTCGAACCCGCCCTCGTGGCGGGTTTT	3UTR	1285824	1285892	PA1183	3'UTR_01604	2962.86	611.769	1096	2.23127	7	20.4485	7.2097	2.50807e-17
NC_002516.2	155	1299598	1299628	+	GTTTCGTTCTGCTGCTGGCCGCTTGCGCCAG	CDS	1299558	1300175	PA1198	PA1198	311.188	124.385	153.541	0	1	5.68014	6.70181	1.8452e-09
NC_002516.2	156	1299683	1299743	+	CGACGTCGAACGCGACGCGATCGCTTGGCAGGATGTTGAGGACGAAGGGGCGGACAATTCA	CDS	1299558	1300175	PA1198	PA1198	418.57	82.5	93.9431	1.11563	5	3.40808	5.51416	2.41649e-08
NC_002516.2	157	1303327	1303360	+	CTGTCCCGGACACAAGGCACTCCGACCATCGGGT	3UTR	1303314	1303353	PA1202	3'UTR_00336	17.5317	19.0385	36.3651	1.11563	1	0	5.03637	0.0043735
NC_002516.2	158	1310514	1310541	-	AGAAGAATTCGAGAGGCTCCGCCATGCG	5UTR	1310519	1310655	PA1209	5'UTR_01500	48.2122	20.3077	49.4969	0	1	1.13603	5.71152	0.000309536
NC_002516.2	158	1310514	1310541	-	AGAAGAATTCGAGAGGCTCCGCCATGCG	CDS	1309583	1310518	PA1209	PA1209	48.2122	20.3077	49.4969	0	1	1.13603	5.71152	0.000309536
NC_002516.2	159	1349239	1349289	+	GCTCCTGTCTTCCAATAAAAACAAGTTGTCGCCAGGCCTGATGAACTTTCA	5UTR	1349152	1349415	PA1245	5'UTR_00291	173.126	45.6923	81.8214	0	0	0	8.76831	9.50664e-09
NC_002516.2	159	1349239	1349289	+	GCTCCTGTCTTCCAATAAAAACAAGTTGTCGCCAGGCCTGATGAACTTTCA	sRNA	1349247	1349393	pant135	pant135	173.126	45.6923	81.8214	0	0	0	8.76831	9.50664e-09
NC_002516.2	160	1349302	1349345	+	CCGTTTTCTCGCGGAACTCACTGACTGCGCTTAACCGCGTGACC	5UTR	1349152	1349415	PA1245	5'UTR_00291	41.6378	6.34615	11.1115	0	2	0	4.78629	0.0220619
NC_002516.2	160	1349302	1349345	+	CCGTTTTCTCGCGGAACTCACTGACTGCGCTTAACCGCGTGACC	sRNA	1349247	1349393	pant135	pant135	41.6378	6.34615	11.1115	0	2	0	4.78629	0.0220619
NC_002516.2	161	1349376	1349429	+	GAAACGCGATAACCGAGACAACTCAATCGAGGAACAGAAGATGGGATTATTCAA	5UTR	1349152	1349415	PA1245	5'UTR_00291	85.4671	17.7692	38.3853	8.92507	8	2.27206	2.78069	0.0137037
NC_002516.2	161	1349376	1349429	+	GAAACGCGATAACCGAGACAACTCAATCGAGGAACAGAAGATGGGATTATTCAA	CDS	1349416	1350660	PA1245	aprX	85.4671	17.7692	38.3853	8.92507	8	2.27206	2.78069	0.0137037
NC_002516.2	161	1349376	1349429	+	GAAACGCGATAACCGAGACAACTCAATCGAGGAACAGAAGATGGGATTATTCAA	sRNA	1349247	1349393	pant135	pant135	85.4671	17.7692	38.3853	8.92507	8	2.27206	2.78069	0.0137037
NC_002516.2	162	1387943	1387963	-	TCGCGCAAGGCACTCTGGGCC	intergenic	N.A.	N.A.	N.A.	N.A.	39.4463	20.3077	27.2738	1.11563	0	2.27206	4.89791	0.00181395
NC_002516.2	163	1401214	1401267	-	TCCGCTATCGGCGGGGCCATCGGAATAGAAGCTGCCAAACTGCCCGGCCCCGCC	3UTR	1401223	1401411	PA1290	3'UTR_00348	63.5524	13.9615	25.2535	0	0	0	7.1614	7.13226e-05
NC_002516.2	164	1404074	1404101	+	GAACGCTTGTCCGATTGGCTTGGCCCGG	intergenic	N.A.	N.A.	N.A.	N.A.	67.9354	15.2308	57.578	0	2	1.13603	5.2642	0.000327073
NC_002516.2	165	1406935	1406966	+	AGCCGTGATGCATGAAAGAACAATATTCTCCG	5UTR	1406891	1407006	PA1296	5'UTR_01513	21.9146	12.6923	18.1825	0	1	0	5.53128	0.00819113
NC_002516.2	165	1406935	1406966	+	AGCCGTGATGCATGAAAGAACAATATTCTCCG	sRNA	1406850	1406969	pant142	pant142	21.9146	12.6923	18.1825	0	1	0	5.53128	0.00819113
NC_002516.2	166	1451637	1451689	-	GCCTGATTGCGTGCAACGACGATAACCCTACCAACCTACCGACACGAGATATC	intergenic	N.A.	N.A.	N.A.	N.A.	28.489	17.7692	12.1217	0	1	1.13603	4.7114	0.0124302
NC_002516.2	167	1451716	1451748	-	CGCGGCGTCGGCCTGGTGGTGAAACCCTGACAG	CDS	1451719	1453392	PA1338	ggt	39.4463	2.53846	7.07098	1.11563	0	0	4.74608	0.0232835
NC_002516.2	168	1456719	1456772	-	CAGGCGCTCGCGGCTCAATAAAAATCAAAACAAGTCGAGGAAGAAATTCATGCG	5UTR	1456724	1456910	PA1342	5'UTR_01525	37.2549	12.6923	25.2535	1.11563	1	0	5.10605	0.00381719
NC_002516.2	168	1456719	1456772	-	CAGGCGCTCGCGGCTCAATAAAAATCAAAACAAGTCGAGGAAGAAATTCATGCG	CDS	1455815	1456723	PA1342	aatJ	37.2549	12.6923	25.2535	1.11563	1	0	5.10605	0.00381719
NC_002516.2	169	1474344	1474387	-	TCAGCTCCTATCGTTAAGCTGGTCTCTGGTTAGCGGGTCGTAGG	sRNA	1474300	1474400	SPA0033 (pant145)	SPA0033 (pant145)	155.594	24.1154	51.5172	2.23127	5	1.13603	4.52227	9.77384e-05
NC_002516.2	170	1487954	1487996	-	AACTGGCAAAGGGCGATAGAGACAAAAAAAATATAGTATGGGC	CDS	1486960	1489095	PA1372	PA1372	46.0207	12.6923	12.1217	3.3469	0	3.40808	3.545	0.0273195
NC_002516.2	171	1489235	1489265	-	CCCGAAAGAAAAGGACTCCGAGCAAACAGTG	5UTR	1489096	1489250	PA1372	5'UTR_01532	35.0634	12.6923	7.07098	0	0	1.13603	5.35971	0.0106471
NC_002516.2	171	1489235	1489265	-	CCCGAAAGAAAAGGACTCCGAGCAAACAGTG	sRNA	1489164	1489362	pant150	pant150	35.0634	12.6923	7.07098	0	0	1.13603	5.35971	0.0106471
NC_002516.2	172	1518883	1518928	+	GCGGAAACTGCGACTCCTGGAGACTACAAGAATGACTGGCCGCATC	CDS	1518914	1519546	PA1397	PA1397	48.2122	7.61538	18.1825	2.23127	3	0	3.78789	0.0252473
NC_002516.2	173	1533207	1533254	+	ACCAAGAACAAGAAACCTGCGAGGTCTCTCCATGCTGAGCGTCTACAG	CDS	1533238	1534278	PA1409	aphA	50.4037	22.8462	5.0507	0	0	1.13603	5.69941	0.00280253
NC_002516.2	174	1538668	1538722	+	GTTTCCAAGGACGGAGTGGAACGTGCGGAGAGTGGGACGCCGGTCTACTCTTTCC	5UTR	1538674	1538682	PA1414	5'UTR_00311	11711.2	3119.77	5120.4	349.193	517	416.922	3.75071	4.38906e-09
NC_002516.2	174	1538668	1538722	+	GTTTCCAAGGACGGAGTGGAACGTGCGGAGAGTGGGACGCCGGTCTACTCTTTCC	CDS	1538683	1538916	PA1414	PA1414	11711.2	3119.77	5120.4	349.193	517	416.922	3.75071	4.38906e-09
NC_002516.2	174	1538668	1538722	+	GTTTCCAAGGACGGAGTGGAACGTGCGGAGAGTGGGACGCCGGTCTACTCTTTCC	sRNA	1538600	1539000	SPA0124	SPA0124	11711.2	3119.77	5120.4	349.193	517	416.922	3.75071	4.38906e-09
NC_002516.2	175	1538731	1538766	+	CCTGACTTGTCAGGTCGCCCGATTCTCCTTCCCTTG	CDS	1538683	1538916	PA1414	PA1414	350.634	382.038	213.14	5.57817	76	231.75	2.52892	0.0303723
NC_002516.2	175	1538731	1538766	+	CCTGACTTGTCAGGTCGCCCGATTCTCCTTCCCTTG	sRNA	1538600	1539000	SPA0124	SPA0124	350.634	382.038	213.14	5.57817	76	231.75	2.52892	0.0303723
NC_002516.2	176	1558028	1558068	+	GACATCTTCAGGGGTCGTCGGGCACGGGCGCATGCGCCTCG	5UTR	1557944	1558170	PA1430	5'UTR_00314	74.5098	29.1923	24.2434	1.11563	3	5.68014	3.59877	0.00376709
NC_002516.2	176	1558028	1558068	+	GACATCTTCAGGGGTCGTCGGGCACGGGCGCATGCGCCTCG	sRNA	1557900	1558200	SPA0074	SPA0074	74.5098	29.1923	24.2434	1.11563	3	5.68014	3.59877	0.00376709
NC_002516.2	177	1558130	1558191	+	ATTTGGCTGATTGGTTAATAGTTTAAGAAGAACGTAGCGCTATGGCCTTGGTTGACGGTTTT	5UTR	1557944	1558170	PA1430	5'UTR_00314	203.806	180.231	145.46	1.11563	4	2.27206	6.18144	3.5031e-12
NC_002516.2	177	1558130	1558191	+	ATTTGGCTGATTGGTTAATAGTTTAAGAAGAACGTAGCGCTATGGCCTTGGTTGACGGTTTT	CDS	1558171	1558890	PA1430	lasR	203.806	180.231	145.46	1.11563	4	2.27206	6.18144	3.5031e-12
NC_002516.2	177	1558130	1558191	+	ATTTGGCTGATTGGTTAATAGTTTAAGAAGAACGTAGCGCTATGGCCTTGGTTGACGGTTTT	sRNA	1557900	1558200	SPA0074	SPA0074	203.806	180.231	145.46	1.11563	4	2.27206	6.18144	3.5031e-12
NC_002516.2	178	1558807	1558838	-	GAGGTCACACCGAACTTCCGCCGAATATTTCC	intergenic	N.A.	N.A.	N.A.	N.A.	35.0634	15.2308	10.1014	0	0	0	6.47659	0.00175122
NC_002516.2	179	1558892	1558944	-	TCTATATAGAAGGGCAAATTACCGATCGCCAGCTCGCCGACCTGAGAGGCAAG	CDS	1558880	1559122	PA1431	rsaL	252.018	26.6538	30.3042	1.11563	0	1.13603	6.72773	2.56027e-07
NC_002516.2	180	1559233	1559265	+	TCCTATTTGGAGGAAGTGAAGATGATCGTACAA	5UTR	1559232	1559253	PA1432	5'UTR_00315	28.489	10.1538	18.1825	2.23127	1	2.27206	3.33983	0.0296164
NC_002516.2	180	1559233	1559265	+	TCCTATTTGGAGGAAGTGAAGATGATCGTACAA	CDS	1559254	1559859	PA1432	lasI	28.489	10.1538	18.1825	2.23127	1	2.27206	3.33983	0.0296164
NC_002516.2	181	1571776	1571829	+	CTGAGGCGAACGACTGCATTTCCCCTTTGGGCCTCCTGCGGGAGGCCTTTCTTT	3UTR	1571780	1571814	PA1441	3'UTR_00385	61.361	91.3846	48.4868	1.11563	0	0	7.40766	3.2619e-06
NC_002516.2	181	1571776	1571829	+	CTGAGGCGAACGACTGCATTTCCCCTTTGGGCCTCCTGCGGGAGGCCTTTCTTT	3UTR	1571780	1571970	PA1441	3'UTR_00386	61.361	91.3846	48.4868	1.11563	0	0	7.40766	3.2619e-06
NC_002516.2	181	1571776	1571829	+	CTGAGGCGAACGACTGCATTTCCCCTTTGGGCCTCCTGCGGGAGGCCTTTCTTT	CDS	1570496	1571779	PA1441	PA1441	61.361	91.3846	48.4868	1.11563	0	0	7.40766	3.2619e-06
NC_002516.2	182	1577536	1577563	+	CTTTGCCGTTCATGGATCGAACCTTGTC	CDS	1577547	1578806	PA1450	PA1450	35.0634	12.6923	11.1115	2.23127	0	2.27206	3.85103	0.0253046
NC_002516.2	183	1603606	1603635	+	CTTGACCCGGGCTGGCAGCGGAAGGTCTGC	5UTR	1603607	1603670	PA1477	5'UTR_01554	41.6378	1.26923	10.1014	0	0	0	5.55757	0.0168077
NC_002516.2	184	1620806	1620856	-	GGGGCTACGTGCTGAAGAACGGCGGTGACGAGAACAAGGCCAAGGAATTCG	CDS	1620345	1621343	PA1493	cysP	70.1268	0	5.0507	0	0	0	4.85655	0.0416012
NC_002516.2	185	1625893	1625937	-	CTTGTCGGACCATGGCCTCCCTCGCGCACTCCCATGCAGGCCATG	3UTR	1625887	1626061	PA1498	3'UTR_00393	129.296	13.9615	17.1724	0	0	0	7.32204	1.11138e-05
NC_002516.2	185	1625893	1625937	-	CTTGTCGGACCATGGCCTCCCTCGCGCACTCCCATGCAGGCCATG	sRNA	1625863	1625937	pant156	pant156	129.296	13.9615	17.1724	0	0	0	7.32204	1.11138e-05
NC_002516.2	186	1636258	1636280	-	GACTTCGTCCGGCTTCTTTTTCT	3UTR	1636265	1636328	PA1507	3'UTR_01617	394.463	159.923	98.9938	0	3	2.27206	6.71725	5.22436e-10
NC_002516.2	186	1636258	1636280	-	GACTTCGTCCGGCTTCTTTTTCT	3UTR	1636268	1636328	PA1507	3'UTR_01618	394.463	159.923	98.9938	0	3	2.27206	6.71725	5.22436e-10
NC_002516.2	187	1636281	1636330	-	GACTCCCTGGCGGACCGGCGACACTCCCGGTCCGCCCTTCCCTCGGGCCG	3UTR	1636265	1636328	PA1507	3'UTR_01617	569.781	139.615	111.115	0	2	0	8.32367	1.65443e-10
NC_002516.2	187	1636281	1636330	-	GACTCCCTGGCGGACCGGCGACACTCCCGGTCCGCCCTTCCCTCGGGCCG	3UTR	1636268	1636328	PA1507	3'UTR_01618	569.781	139.615	111.115	0	2	0	8.32367	1.65443e-10
NC_002516.2	187	1636281	1636330	-	GACTCCCTGGCGGACCGGCGACACTCCCGGTCCGCCCTTCCCTCGGGCCG	CDS	1636329	1637696	PA1507	PA1507	569.781	139.615	111.115	0	2	0	8.32367	1.65443e-10
NC_002516.2	188	1646748	1646780	-	CCCCTTTCTGGTCGTGGTCGCGCCACTTGGCGA	CDS	1646537	1647046	PA1514	PA1514	225.721	43.1538	43.4361	0	2	15.9044	4.53259	0.00097938
NC_002516.2	189	1650319	1650355	+	CGAAACACTGACTCTCCGAGTCCTTTTCCCTGGCCCG	3UTR	1650309	1650348	PA1518	3'UTR_00399	35.0634	31.7308	44.4462	1.11563	0	0	6.59838	0.000158333
NC_002516.2	190	1659199	1659248	-	CCGGTTCTCCTGCAAGGCCTAGAATTCAATAACAAGAACCCGCCTGGAGG	5UTR	1659193	1659293	PA1524	5'UTR_00333	28.489	11.4231	20.2028	1.11563	0	0	5.65963	0.00394281
NC_002516.2	191	1664947	1664974	+	CACTTTTTGTATCGCGTGGGAAAGTTCT	3UTR	1664901	1665017	PA1527	3'UTR_01620	1363.09	152.308	180.815	12.272	6	12.4963	5.10902	2.28334e-11
NC_002516.2	191	1664947	1664974	+	CACTTTTTGTATCGCGTGGGAAAGTTCT	5UTR	1664925	1665064	PA1528	5'UTR_00335	1363.09	152.308	180.815	12.272	6	12.4963	5.10902	2.28334e-11
NC_002516.2	192	1664987	1665023	+	TTGGCTCCACGTTTCAAGGGACAGGACGTCCTTTTTT	3UTR	1664901	1665017	PA1527	3'UTR_01620	760.438	284.308	420.219	6.6938	2	28.4007	5.81818	1.47945e-12
NC_002516.2	192	1664987	1665023	+	TTGGCTCCACGTTTCAAGGGACAGGACGTCCTTTTTT	5UTR	1664925	1665064	PA1528	5'UTR_00335	760.438	284.308	420.219	6.6938	2	28.4007	5.81818	1.47945e-12
NC_002516.2	193	1668999	1669049	+	CCACAGCGGGAACATCGTGTGCCGGGGTGTGGCTGGCGGGGCCGCCTCCAT	sRNA	1668840	1669799	PA1530.1	ffs	764.821	587.654	369.711	127.182	119	94.2903	2.289	1.11138e-05
NC_002516.2	194	1679104	1679128	-	ACTTCCCGTCTGGTCTCCCACGAGC	5UTR	1678953	1679167	PA1541	5'UTR_01563	28.489	8.88462	19.1927	0	4	1.13603	3.72276	0.0450281
NC_002516.2	195	1682031	1682051	+	TTTTTCCCGGAGTGACTGGAA	5UTR	1682031	1682050	PA1545	5'UTR_01565	17.5317	16.5	16.1623	1.11563	2	2.27206	3.23809	0.0419813
NC_002516.2	196	1682286	1682346	+	TGAAGATGATCCGCGAGTTGAAGAAGAAGATCGAAGAGAAGCTCAGGGAGCTGCAGGAGGC	CDS	1682051	1682518	PA1545	PA1545	63.5524	19.0385	37.3752	3.3469	1	3.40808	3.95235	0.000649895
NC_002516.2	197	1682540	1682568	+	CTGTCGTGCGGGCAGGGCGGTGCGCTTTC	intergenic	N.A.	N.A.	N.A.	N.A.	232.295	16.5	14.142	0	0	6.81617	5.56827	0.00108501
NC_002516.2	198	1689185	1689229	-	TATCTTCCGCCGACTGCGCATGGTGGGCGGTGCGGCGCTCTTCCT	CDS	1687924	1689339	PA1551	PA1551	30.6805	10.1538	31.3144	1.11563	1	2.27206	3.9763	0.00776163
NC_002516.2	199	1689254	1689303	-	CCTGCCAAGGGCGACACCAATAACAACGATCTCTACGCCAAGCGCGAGAA	CDS	1687924	1689339	PA1551	PA1551	96.4244	190.385	205.059	6.6938	1	5.68014	5.27296	4.3606e-09
NC_002516.2	200	1689368	1689411	-	AGGCGTGCAACTATTTTCTGACCCTGTCGGCATGTACCGGCCGG	5UTR	1689340	1689409	PA1551	5'UTR_00340	254.21	159.923	131.318	3.3469	1	3.40808	6.16276	4.37649e-12
NC_002516.2	201	1689435	1689468	+	AGGCTTTTTGCGGTAACTGTGCGACTTTTGGTCG	intergenic	N.A.	N.A.	N.A.	N.A.	41.6378	7.61538	6.06084	0	0	0	6.01496	0.00567313
NC_002516.2	202	1694232	1694265	-	GTGCTCGGCACCTCGATCAAGAACAAACGGTGAC	CDS	1694233	1694841	PA1556	ccoO2	50.4037	5.07692	20.2028	0	2	0	5.11917	0.0114323
NC_002516.2	203	1707966	1708000	-	GCTTTCCGGGCGTCTCTTCAGCCCATTCGGGGGCG	3UTR	1707752	1708003	PA1567	3'UTR_00424	666.205	119.308	150.511	35.7003	0	0	6.54435	4.63818e-09
NC_002516.2	204	1718335	1718402	+	GACCGCCCGGCCGGCGAACCGAAAATAACCATAAAGAGAGGAACAGGAACGATGCGTGGCATTTTGCG	5UTR	1718284	1718385	PA1579	5'UTR_00350	506.228	110.423	244.454	1.11563	0	6.81617	7.15233	8.20458e-11
NC_002516.2	204	1718335	1718402	+	GACCGCCCGGCCGGCGAACCGAAAATAACCATAAAGAGAGGAACAGGAACGATGCGTGGCATTTTGCG	CDS	1718386	1718994	PA1579	PA1579	506.228	110.423	244.454	1.11563	0	6.81617	7.15233	8.20458e-11
NC_002516.2	205	1720325	1720376	-	AGTTGATCATCGAGGGCTCAGCCCCCGTCGAACTGCCCGTCCTATCCGGTAC	CDS	1719109	1720395	PA1580	gltA	113.956	8.88462	10.1014	3.3469	4	1.13603	3.17079	0.0227035
NC_002516.2	206	1720399	1720444	-	GCCCTGCGTGGGGGGTACTGATGATTTCAAGCATAAATAGGAGGCC	5UTR	1720396	1720444	PA1580	5'UTR_00351	523.76	129.462	159.602	0	2	2.27206	7.24243	2.35175e-11
NC_002516.2	207	1720722	1720753	+	CCTGTTCGTTAGGGCTCTCAGTGTGAAAAAAG	5UTR	1720632	1720743	PA1581	5'UTR_00352	46.0207	6.34615	4.04056	0	2	0	4.284	0.0445183
NC_002516.2	207	1720722	1720753	+	CCTGTTCGTTAGGGCTCTCAGTGTGAAAAAAG	CDS	1720744	1721130	PA1581	sdhC	46.0207	6.34615	4.04056	0	2	0	4.284	0.0445183
NC_002516.2	208	1724433	1724479	+	CGCGATCATTTCGTCCTGCTGGCCAAGAACCAGCGCCGTGCCCAGCC	CDS	1724244	1727075	PA1585	sucA	46.0207	22.8462	29.2941	0	3	0	5.51886	0.00177492
NC_002516.2	209	1726847	1726881	+	GGCTCCGTACAAGAACCTCAAGCACATCGTCTGGT	CDS	1724244	1727075	PA1585	sucA	19.7232	12.6923	19.1927	0	0	0	6.40685	0.00298647
NC_002516.2	210	1727063	1727116	+	CTTTACTGTTTAACGCCTACGCGCTGAAGAAACCGAATTTAAGGAAACGCACAC	CDS	1724244	1727075	PA1585	sucA	32.872	19.0385	7.07098	0	3	0	4.66038	0.0156326
NC_002516.2	211	1728355	1728372	+	TTTCTCTTCACGGCGGCC	5UTR	1728363	1728415	PA1587	5'UTR_00355	32.872	8.88462	8.08113	0	0	2.27206	4.68488	0.0305273
NC_002516.2	212	1735018	1735073	-	AGGCTAAACGATGAAAAAGACCGTAACTCTTGCCCTGCTGCTCGCTGCCAGCCTTG	5UTR	1735064	1735087	PA1592	5'UTR_00357	98.6159	12.6923	56.5679	1.11563	3	1.13603	4.63155	0.00045396
NC_002516.2	212	1735018	1735073	-	AGGCTAAACGATGAAAAAGACCGTAACTCTTGCCCTGCTGCTCGCTGCCAGCCTTG	5UTR	1735064	1735096	PA1592	5'UTR_00358	98.6159	12.6923	56.5679	1.11563	3	1.13603	4.63155	0.00045396
NC_002516.2	212	1735018	1735073	-	AGGCTAAACGATGAAAAAGACCGTAACTCTTGCCCTGCTGCTCGCTGCCAGCCTTG	CDS	1734827	1735063	PA1592	PA1592	98.6159	12.6923	56.5679	1.11563	3	1.13603	4.63155	0.00045396
NC_002516.2	213	1758620	1758638	+	GTATTGTCTGGCCCGGGCA	sRNA	1758602	1758698	pant163	pant163	59.1695	30.4615	33.3346	1.11563	1	2.27206	4.78242	0.000172981
NC_002516.2	214	1760665	1760716	+	AGCAAGTGCTTGGTCGATCTCCCAGAACAACAACAACGGAGGCGGTACGTGG	5UTR	1760666	1760712	PA1617	5'UTR_00371	83.2756	58.3846	96.9735	0	1	0	7.66873	9.09576e-07
NC_002516.2	214	1760665	1760716	+	AGCAAGTGCTTGGTCGATCTCCCAGAACAACAACAACGGAGGCGGTACGTGG	CDS	1760713	1762380	PA1617	PA1617	83.2756	58.3846	96.9735	0	1	0	7.66873	9.09576e-07
NC_002516.2	215	1797031	1797090	+	CTCCATCGCATCGGAGCAATAACAATAATGACCGCCGATCCCATCCTGACCCTGTTCCTC	5UTR	1797014	1797057	PA1650	5'UTR_01583	70.1268	8.88462	7.07098	2.23127	1	0	4.44114	0.00620866
NC_002516.2	215	1797031	1797090	+	CTCCATCGCATCGGAGCAATAACAATAATGACCGCCGATCCCATCCTGACCCTGTTCCTC	CDS	1797058	1797951	PA1650	PA1650	70.1268	8.88462	7.07098	2.23127	1	0	4.44114	0.00620866
NC_002516.2	216	1799231	1799262	-	CGCAAAACAGAAAAAGATGATCGGCACTCCGC	intergenic	N.A.	N.A.	N.A.	N.A.	28.489	16.5	4.04056	0	0	0	6.0199	0.00742119
NC_002516.2	217	1803410	1803443	+	GCCTGACGTTTGGCTGAAAATCTTTCATTGATTC	5UTR	1803380	1803625	PA1656	5'UTR_00379	26.2976	50.7692	19.1927	1.11563	1	1.13603	4.80526	0.000944975
NC_002516.2	217	1803410	1803443	+	GCCTGACGTTTGGCTGAAAATCTTTCATTGATTC	sRNA	1803380	1803604	pant167	pant167	26.2976	50.7692	19.1927	1.11563	1	1.13603	4.80526	0.000944975
NC_002516.2	218	1803567	1803608	-	CACCATGTGCGCCAATGAATATCTTAACAATTCAACTAGTTG	intergenic	N.A.	N.A.	N.A.	N.A.	21.9146	16.5	19.1927	0	0	1.13603	5.65849	0.00545007
NC_002516.2	219	1803630	1803679	+	CCTATTCGAGCAAGCTCTCCTCGCATTATCTGGAACTCGCGGAACAGCCG	CDS	1803626	1805182	PA1656	hsiA2	173.126	24.1154	29.2941	2.23127	1	1.13603	5.37738	7.11198e-06
NC_002516.2	220	1808075	1808129	+	GTTTCTCGGGCAGGTCGGACGCGATCCGGATGTCGAGCGCCTGCTCGAGGGCTTT	5UTR	1808127	1808192	PA1660	5'UTR_01588	127.105	3.80769	8.08113	1.11563	1	3.40808	3.2421	0.0488499
NC_002516.2	221	1840347	1840399	+	CCCGGACAAGGACTGACCCGTAGCAAGCATGTGAAAGGGGCCTTCGGGCCCCT	3UTR	1840363	1840398	PA1689	3'UTR_01632	149.02	11.4231	11.1115	0	0	1.13603	6.19084	8.75048e-05
NC_002516.2	221	1840347	1840399	+	CCCGGACAAGGACTGACCCGTAGCAAGCATGTGAAAGGGGCCTTCGGGCCCCT	CDS	1838260	1840362	PA1689	PA1689	149.02	11.4231	11.1115	0	0	1.13603	6.19084	8.75048e-05
NC_002516.2	222	1857029	1857079	+	TCGTTCGTTTTCAGGGAAGGCCTCGAATAATAAAACTGGTACTTTTGTTCC	intergenic	N.A.	N.A.	N.A.	N.A.	35.0634	15.2308	15.1521	1.11563	1	1.13603	4.23074	0.00846124
NC_002516.2	223	1857142	1857205	+	GGATAATCCTGATTATTATAAAATCGACTCCGTGCTCATGGCTTTGAAAATCAATAAAACGGAG	5UTR	1857173	1857272	PA1713	5'UTR_00390	705.651	132	229.302	3.3469	0	4.54411	7.1308	5.87086e-13
NC_002516.2	224	1857233	1857283	+	GCATTCAAGGTACGACGGGAAGTGTTGGGGTTCTTATAATATGCAAGGAGC	5UTR	1857173	1857272	PA1713	5'UTR_00390	48.2122	7.61538	17.1724	0	4	1.13603	3.78947	0.0363646
NC_002516.2	224	1857233	1857283	+	GCATTCAAGGTACGACGGGAAGTGTTGGGGTTCTTATAATATGCAAGGAGC	CDS	1857273	1858109	PA1713	exsA	48.2122	7.61538	17.1724	0	4	1.13603	3.78947	0.0363646
NC_002516.2	225	1860738	1860775	+	CTGCACATCGAGGACGGCAGCCAGAAACCCAATAGCGC	CDS	1859493	1861295	PA1716	pscC	43.8293	19.0385	13.1318	0	1	0	5.88583	0.00210493
NC_002516.2	226	1862932	1862973	+	ATCAACAAGTGGTCGGTCATCTACAACATCAACTCGACGGTG	CDS	1862764	1863021	PA1719	pscF	48.2122	1.26923	30.3042	0	1	1.13603	4.5098	0.0119437
NC_002516.2	227	1864489	1864528	+	ATACCCTTTCCGAGATCGATGGCGTGCTGGTGGCGCGGGT	CDS	1864134	1864880	PA1723	pscJ	113.956	5.07692	14.142	0	2	1.13603	4.22779	0.0121222
NC_002516.2	228	1870997	1871048	+	GCCATGGTCGTCCGATCTTCCTCTGGCTTGATCAAAAAACTCTCATGGTCGC	5UTR	1871005	1871115	PA1728	5'UTR_01600	41.6378	15.2308	43.4361	3.3469	9	0	3.46414	0.0255939
NC_002516.2	229	1886149	1886182	-	GAATATCCGGACGATTCGCCAAAAAACAAGCAGC	5UTR	1886034	1886222	PA1741	5'UTR_00392	30.6805	8.88462	11.1115	1.11563	0	0	5.31764	0.00915814
NC_002516.2	230	1891957	1891973	+	GTTTTCCCCGCTCTGCG	intergenic	N.A.	N.A.	N.A.	N.A.	52.5951	46.9615	36.3651	0	0	0	7.81421	3.54252e-06
NC_002516.2	231	1898768	1898824	+	GGAGATTTGGCTCCGTACCACAATGATAATGACACAGGGATACAGGCCGTGGATGCA	5UTR	1898761	1898815	PA1759	5'UTR_00397	37.2549	11.4231	31.3144	0	1	0	6.02454	0.00147698
NC_002516.2	231	1898768	1898824	+	GGAGATTTGGCTCCGTACCACAATGATAATGACACAGGGATACAGGCCGTGGATGCA	CDS	1898816	1901521	PA1759	PA1759	37.2549	11.4231	31.3144	0	1	0	6.02454	0.00147698
NC_002516.2	232	1904446	1904496	+	GGCAAACCACACCTGAACACTGGAGAAATAACAATGAAAAAGCACCTGTTC	3UTR	1904248	1904462	PA1760	3'UTR_00474	41.6378	8.88462	12.1217	0	0	0	6.39743	0.00189471
NC_002516.2	232	1904446	1904496	+	GGCAAACCACACCTGAACACTGGAGAAATAACAATGAAAAAGCACCTGTTC	CDS	1904479	1904916	PA1761	PA1761	41.6378	8.88462	12.1217	0	0	0	6.39743	0.00189471
NC_002516.2	233	1913764	1913793	+	TTTGACGAAGCTGATGTTCTCGAACTGTGC	intergenic	N.A.	N.A.	N.A.	N.A.	48.2122	16.5	6.06084	1.11563	0	0	5.58681	0.00239554
NC_002516.2	234	1918104	1918135	+	TTCCGGCCCCGGTGACGCAGGCAGCGTCCCGG	3UTR	1918088	1918168	PA1772	3'UTR_00478	28.489	10.1538	26.2637	0	0	1.13603	5.71306	0.0034688
NC_002516.2	235	1920447	1920486	+	GCTTACGATATGACTGGCCTGATCTCACTTGAATAAGCCT	5UTR	1920307	1920567	PA1776	5'UTR_00402	43.8293	11.4231	7.07098	0	5	0	4.3208	0.0347041
NC_002516.2	236	1921145	1921194	+	AACTGACCATCAAGATGGGGATTTAACGGATGAAACTGAAGAACACCTTA	5UTR	1920984	1921173	PA1777	5'UTR_00403	78.8927	20.3077	25.2535	8.92507	1	9.08822	2.81128	0.0154956
NC_002516.2	236	1921145	1921194	+	AACTGACCATCAAGATGGGGATTTAACGGATGAAACTGAAGAACACCTTA	CDS	1921174	1922226	PA1777	oprF	78.8927	20.3077	25.2535	8.92507	1	9.08822	2.81128	0.0154956
NC_002516.2	237	1921396	1921424	+	CATGACGTTCGTGGCACCTACGAAACCGG	CDS	1921174	1922226	PA1777	oprF	17.5317	25.3846	8.08113	1.11563	1	2.27206	3.44305	0.0432469
NC_002516.2	238	1928668	1928717	-	CCGACCGAACGGGACCTGGACAAAGGCGTCCTGCTGGCAACAGCGGGACG	3UTR	1928666	1928893	PA1782	3'UTR_01642	37.2549	19.0385	38.3853	2.23127	0	0	5.75997	0.000783233
NC_002516.2	238	1928668	1928717	-	CCGACCGAACGGGACCTGGACAAAGGCGTCCTGCTGGCAACAGCGGGACG	sRNA	1928666	1928886	PA1781.1	nalA	37.2549	19.0385	38.3853	2.23127	0	0	5.75997	0.000783233
NC_002516.2	239	1953953	1954003	+	CCGAAGCTCCGCAAGCGGCCTGATTCGTTCCTCTCGTTCGAATCCCACAAG	5UTR	1953898	1954068	PA1801	5'UTR_00411	41.6378	17.7692	18.1825	1.11563	6	2.27206	3.0839	0.0311536
NC_002516.2	239	1953953	1954003	+	CCGAAGCTCCGCAAGCGGCCTGATTCGTTCCTCTCGTTCGAATCCCACAAG	CDS	1952665	1953975	PA1800	tig	41.6378	17.7692	18.1825	1.11563	6	2.27206	3.0839	0.0311536
NC_002516.2	240	1954006	1954034	+	AGCCTTAGTGCTGGCTTGTGCGTCTTTGA	5UTR	1953898	1954068	PA1801	5'UTR_00411	30.6805	12.6923	19.1927	3.3469	0	1.13603	4.18704	0.0129932
NC_002516.2	241	1955109	1955155	+	CGCCTCAACCAGCGTGACAAGAAGGACGATATCGAGCTCGGCAAGAG	CDS	1954815	1956095	PA1802	clpX	85.4671	15.2308	16.1623	1.11563	0	3.40808	4.69428	0.00293769
NC_002516.2	242	1956223	1956260	+	CATTATGAAAACACTCGTCGAATTGCCCTTGCTGCCGC	CDS	1956227	1958623	PA1803	lon	52.5951	35.5385	16.1623	2.23127	0	2.27206	4.59325	0.00156413
NC_002516.2	243	1957551	1957605	+	CGGAGCAGAACCACAACTTCAACGATCACTACCTGGAAGTCGACTACGACCTGTC	CDS	1956227	1958623	PA1803	lon	56.9781	8.88462	12.1217	0	0	1.13603	5.60031	0.00285494
NC_002516.2	244	1958607	1958654	+	GAATTAGCACGCATTAGTCGGTAGGTATTCTTGACACTGTTTTTGGGC	5UTR	1958536	1958758	PA1804	5'UTR_00413	37.2549	8.88462	20.2028	1.11563	0	2.27206	4.4204	0.00886164
NC_002516.2	244	1958607	1958654	+	GAATTAGCACGCATTAGTCGGTAGGTATTCTTGACACTGTTTTTGGGC	CDS	1956227	1958623	PA1803	lon	37.2549	8.88462	20.2028	1.11563	0	2.27206	4.4204	0.00886164
NC_002516.2	245	1958711	1958783	+	TACACCTAACACATAGAAACATACTCAACAGAAATAAGGGGACTTAGAGTGAACAAGTCGGAACTGATCGATG	5UTR	1958536	1958758	PA1804	5'UTR_00413	230.104	69.8077	162.633	7.80944	4	2.27206	4.99466	8.81753e-10
NC_002516.2	245	1958711	1958783	+	TACACCTAACACATAGAAACATACTCAACAGAAATAAGGGGACTTAGAGTGAACAAGTCGGAACTGATCGATG	CDS	1958759	1959031	PA1804	hupB	230.104	69.8077	162.633	7.80944	4	2.27206	4.99466	8.81753e-10
NC_002516.2	246	1967274	1967297	+	GCTGTTGTCCGGTGCCTTCTCGAT	intergenic	N.A.	N.A.	N.A.	N.A.	17.5317	26.6538	18.1825	0	4	3.40808	3.36186	0.032801
NC_002516.2	247	1974769	1974785	+	TCTACCCTGAGCCGACC	intergenic	N.A.	N.A.	N.A.	N.A.	24.1061	12.6923	17.1724	0	0	1.13603	5.52972	0.00784477
NC_002516.2	248	1974799	1974843	+	CGCCTGCTGCTCGGGATCAACAATGTATAAAGACCTCAAATTTCC	CDS	1974821	1977076	PA1818	cadA	21.9146	19.0385	6.06084	0	0	0	6.12569	0.00656081
NC_002516.2	249	1980101	1980138	+	ATTTTCCGCACAACAAAAATCTCTGCGTTCTGACAGCG	5UTR	1980101	1980164	PA1821	5'UTR_00419	26.2976	21.5769	16.1623	0	2	1.13603	4.44864	0.00974675
NC_002516.2	250	1989410	1989468	-	CCGTTCCGGTCGCCGAAAAAACCCTAGAAGAAAGGAATAGAACCCATGACCACCGTTGC	CDS	1989109	1989423	PA1830	PA1830	52.5951	24.1154	7.07098	0	1	0	5.78377	0.00156413
NC_002516.2	251	2016921	2016965	-	TCAAGCGCCTGCTGCCGAAGAAGAAAAAGACTGGCTGAGCCTGCC	3UTR	2016670	2016927	PA1857	3'UTR_00507	13.1488	25.3846	10.1014	1.11563	0	0	5.35627	0.0130765
NC_002516.2	251	2016921	2016965	-	TCAAGCGCCTGCTGCCGAAGAAGAAAAAGACTGGCTGAGCCTGCC	3UTR	2016898	2016927	PA1857	3'UTR_00508	13.1488	25.3846	10.1014	1.11563	0	0	5.35627	0.0130765
NC_002516.2	251	2016921	2016965	-	TCAAGCGCCTGCTGCCGAAGAAGAAAAAGACTGGCTGAGCCTGCC	CDS	2016928	2017851	PA1857	PA1857	13.1488	25.3846	10.1014	1.11563	0	0	5.35627	0.0130765
NC_002516.2	252	2031718	2031786	+	CACCGGCCGATGCCGTGGTCATTCCCTGCGAAACGCTGTGCGCCACCTCCCGCCCGTGCCGGCGGCAAG	3UTR	2031706	2031925	PA1869	3'UTR_00510	3598.38	793.269	956.603	6.6938	8	27.2647	6.8462	4.57072e-18
NC_002516.2	252	2031718	2031786	+	CACCGGCCGATGCCGTGGTCATTCCCTGCGAAACGCTGTGCGCCACCTCCCGCCCGTGCCGGCGGCAAG	sRNA	2031706	2031839	pant179	pant179	3598.38	793.269	956.603	6.6938	8	27.2647	6.8462	4.57072e-18
NC_002516.2	253	2031795	2031849	+	CGTCCCGCGCTTCGATTACGCCGGATCGTCCAGCCCGCCCCGGGCCGATCCGGCT	3UTR	2031706	2031925	PA1869	3'UTR_00510	10470.8	1773.12	2262.72	103.754	38	77.2499	5.69188	4.00978e-24
NC_002516.2	253	2031795	2031849	+	CGTCCCGCGCTTCGATTACGCCGGATCGTCCAGCCCGCCCCGGGCCGATCCGGCT	sRNA	2031800	2031900	SPA0034 (pant179)	SPA0034 (pant179)	10470.8	1773.12	2262.72	103.754	38	77.2499	5.69188	4.00978e-24
NC_002516.2	254	2033857	2033899	+	ACAACGACTGTCGCCGCTACTATTTCTACAACCAGAGCGCCGG	CDS	2032695	2033951	PA1871	lasA	59.1695	0	16.1623	0	0	0	5.5459	0.0162326
NC_002516.2	255	2054989	2055006	+	GCGACCGAGCAGGGCCCG	CDS	2054911	2057274	PA1886	polB	21.9146	21.5769	15.1521	0	1	1.13603	4.82977	0.0101781
NC_002516.2	256	2069123	2069167	+	CCGACGACGATGGAGCGTGCGAGAAGAACAATGAGAAAGACCGCC	sRNA	2068964	2069268	pant181	pant181	67.9354	10.1538	46.4665	5.57817	3	1.13603	3.49402	0.00504201
NC_002516.2	257	2069402	2069456	+	CATGAGTGGATAAGACGGAAACAAAAAAGAATAAAAACGCTGAAGAACCGAATCC	intergenic	N.A.	N.A.	N.A.	N.A.	46.0207	12.6923	29.2941	2.23127	0	2.27206	4.47474	0.00229488
NC_002516.2	258	2071115	2071164	+	AATTGCGTGCATTGGGAATAGCCGTTCCACAAATAAAACGTGACGGTATT	CDS	2070685	2071173	PA1899	phzA2	219.146	24.1154	41.4158	0	1	0	7.34149	3.96272e-07
NC_002516.2	259	2071250	2071304	+	GGAGTTGCGCAGGAAGAATCGCGAGACGGTGGTCAAGTATATGAACACCAAAGGC	CDS	2071209	2071697	PA1900	phzB2	39.4463	7.61538	21.213	1.11563	0	1.13603	4.87195	0.00482361
NC_002516.2	260	2126225	2126291	-	TTTACATAGTCGCCAGATCCCCGAATAACCAGAACGGAACTGGAGACGACACCATGAGCTACTCCGC	CDS	2126104	2126334	PA1942	PA1942	225.721	22.8462	55.5577	1.11563	6	5.68014	3.92858	0.000908375
NC_002516.2	261	2130793	2130865	+	CGTCTGGATAATCTCCTGGAAAAGCCTCAATACAACGATAAGAAAAGCTGGAGGATACACCATGAAGCGGGTC	5UTR	2130791	2130853	PA1946	5'UTR_01654	118.339	27.9231	58.5882	2.23127	0	1.13603	6.04163	2.29859e-06
NC_002516.2	261	2130793	2130865	+	CGTCTGGATAATCTCCTGGAAAAGCCTCAATACAACGATAAGAAAAGCTGGAGGATACACCATGAAGCGGGTC	CDS	2130854	2131813	PA1946	rbsB	118.339	27.9231	58.5882	2.23127	0	1.13603	6.04163	2.29859e-06
NC_002516.2	262	2130874	2130917	+	GCGCCTGTTGGCTGCCGTTGTGCTGACTGCCTGTTCCTCGTTCC	CDS	2130854	2131813	PA1946	rbsB	43.8293	7.61538	12.1217	0	0	0	6.35512	0.00202886
NC_002516.2	263	2137790	2137828	-	AATCACTGTGCTATCGGAAGGCCATAAAAACGGAACGGC	5UTR	2137786	2137825	PA1951	5'UTR_01656	17.5317	16.5	30.3042	0	2	6.81617	3.36859	0.0353587
NC_002516.2	264	2146584	2146617	+	AATTACAAGCACAAGGAACCGGCCTGTGAGCGCG	5UTR	2146582	2146608	PA1963	5'UTR_00434	52.5951	0	25.2535	0	0	0	5.78651	0.011431
NC_002516.2	264	2146584	2146617	+	AATTACAAGCACAAGGAACCGGCCTGTGAGCGCG	CDS	2146609	2146875	PA1963	PA1963	52.5951	0	25.2535	0	0	0	5.78651	0.011431
NC_002516.2	265	2146696	2146737	+	GACATCAATCCGAAGAACGTCCTGATCGCCGCCGCCCTGATC	CDS	2146609	2146875	PA1963	PA1963	19.7232	15.2308	12.1217	1.11563	1	0	4.55054	0.0194463
NC_002516.2	266	2176942	2176985	+	AATGTCCGATAACAATAAGAATGGTCTGTCAGATGAGCCACGAC	5UTR	2176963	2176973	PA1991	5'UTR_01662	98.6159	31.7308	28.2839	0	0	3.40808	5.9551	0.000306374
NC_002516.2	266	2176942	2176985	+	AATGTCCGATAACAATAAGAATGGTCTGTCAGATGAGCCACGAC	CDS	2176974	2178137	PA1991	PA1991	98.6159	31.7308	28.2839	0	0	3.40808	5.9551	0.000306374
NC_002516.2	267	2186956	2186979	+	GCCGCGCGGACCGTCCTTTCCAGA	3UTR	2186917	2187047	PA2000	3'UTR_00534	48.2122	6.34615	20.2028	1.11563	1	2.27206	3.78118	0.0146901
NC_002516.2	268	2195412	2195457	-	CGTCCGCCGGACGCCCCATCACCAATAAGAACCTCAGGTACCTTGC	3UTR	2195416	2195493	PA2007	3'UTR_00538	94.2329	8.88462	40.4056	2.23127	1	0	5.31236	0.00015796
NC_002516.2	269	2200203	2200244	-	TACATTTCCTGCGTGCTCGGCTGTCCCTACGACGGCGATGTC	CDS	2199762	2200664	PA2011	liuE	67.9354	6.34615	22.2231	0	1	4.54411	3.88514	0.0199685
NC_002516.2	270	2220604	2220645	-	ACGCATGCTCGGGAGGGGAGGCAGTTTGAGCCCCTCCTTCTT	3UTR	2220637	2220648	PA2030	3'UTR_00544	363.783	181.5	218.19	2.23127	5	18.1764	5.17198	1.20767e-09
NC_002516.2	271	2232125	2232147	+	CCTTGCTGAAGGTAGACGGCGGC	sRNA	2232100	2232186	pant192	pant192	666.205	170.077	189.906	14.5032	4	0	6.13778	4.37649e-12
NC_002516.2	272	2269104	2269121	+	CTTCCTCGAGGACCCGGT	intergenic	N.A.	N.A.	N.A.	N.A.	26.2976	5.07692	18.1825	1.11563	0	1.13603	4.41534	0.0198604
NC_002516.2	273	2275002	2275041	+	TCGACGCGGACTGGGCCTTCACCAAGAACAACCTCGGCTC	CDS	2274740	2277334	PA2072	PA2072	54.7866	19.0385	17.1724	0	0	1.13603	6.12826	0.000786597
NC_002516.2	274	2282237	2282283	+	GAACAAGACGCCGTCCATGAAGAGCGTCCCGGACCCGAACGTCGCGC	5UTR	2282281	2282479	PA2076	5'UTR_01686	76.7012	24.1154	36.3651	0	0	1.13603	6.73712	6.33448e-05
NC_002516.2	274	2282237	2282283	+	GAACAAGACGCCGTCCATGAAGAGCGTCCCGGACCCGAACGTCGCGC	sRNA	2282233	2282379	pant194	pant194	76.7012	24.1154	36.3651	0	0	1.13603	6.73712	6.33448e-05
NC_002516.2	275	2290959	2291009	-	ATCATTCGCTGGACTTCCGGAGAAAAACAATGACTTCGCTCCGCTACTGGG	5UTR	2290981	2291012	PA2081	5'UTR_01687	431.718	210.692	239.403	0	0	0	10.4548	2.45683e-13
NC_002516.2	275	2290959	2291009	-	ATCATTCGCTGGACTTCCGGAGAAAAACAATGACTTCGCTCCGCTACTGGG	CDS	2290339	2290980	PA2081	kynB	431.718	210.692	239.403	0	0	0	10.4548	2.45683e-13
NC_002516.2	276	2307842	2307862	+	CTTTATGTCCGGCCCGGCCAT	intergenic	N.A.	N.A.	N.A.	N.A.	28.489	5.07692	15.1521	0	0	1.13603	5.13845	0.0177974
NC_002516.2	277	2318658	2318682	-	CGGGCGACCGGCCCAAGGGACAGGG	intergenic	N.A.	N.A.	N.A.	N.A.	98.6159	57.1154	57.578	1.11563	0	1.13603	6.64849	3.31445e-06
NC_002516.2	278	2326080	2326145	-	TGCGACGGCGCCCACCGAATCTTCATAACACCAATAACGACGATCGGTGCCCCCATGGAAAAACAC	5UTR	2326080	2326151	PA2114	5'UTR_00451	144.637	39.3462	74.7504	1.11563	0	0	7.6534	2.2755e-07
NC_002516.2	279	2341655	2341692	-	CGTCGTCGCAACGGTCTCCCTCAATAGTTATTAAAAGA	5UTR	2341641	2341666	PA2127	5'UTR_01698	52.5951	2.53846	4.04056	0	0	1.13603	4.45306	0.0382103
NC_002516.2	279	2341655	2341692	-	CGTCGTCGCAACGGTCTCCCTCAATAGTTATTAAAAGA	sRNA	2341653	2341988	pant199	pant199	52.5951	2.53846	4.04056	0	0	1.13603	4.45306	0.0382103
NC_002516.2	280	2361258	2361301	+	ATCGGAATGTCAGGGGTTGCAATAGAAAAGAATAATTAAGTGCC	intergenic	N.A.	N.A.	N.A.	N.A.	43.8293	15.2308	14.142	5.57817	1	3.40808	2.90523	0.0325883
NC_002516.2	281	2396248	2396311	-	ACCGTTGTACGTATCGACGGTTTCTCTCTGATTCAGGCTAATCCCGCTCCAGGGACGGAGTGGA	5UTR	2396253	2396319	PA2174	5'UTR_01702	729.757	168.808	449.513	8.92507	6	5.68014	5.84935	1.29719e-17
NC_002516.2	281	2396248	2396311	-	ACCGTTGTACGTATCGACGGTTTCTCTCTGATTCAGGCTAATCCCGCTCCAGGGACGGAGTGGA	CDS	2395944	2396252	PA2174	PA2174	729.757	168.808	449.513	8.92507	6	5.68014	5.84935	1.29719e-17
NC_002516.2	282	2410067	2410100	-	GTTCCCGCCGCTCTGCTGGCCGCCCTTGCGGCCC	intergenic	N.A.	N.A.	N.A.	N.A.	94.2329	12.6923	21.213	0	0	1.13603	6.26984	0.000158851
NC_002516.2	283	2413549	2413598	+	GGAACTGACGGAAGTGACGGTAGCGCCCTACGACGAAGAGTGGCGGCCCG	CDS	2412857	2414251	PA2194	hcnB	107.382	19.0385	36.3651	3.3469	4	3.40808	3.56278	0.00114855
NC_002516.2	284	2435005	2435032	+	CTGCTGGCCCGGCTGAAGACTTCCGGAT	CDS	2433748	2435070	PA2214	PA2214	41.6378	17.7692	32.3245	1.11563	2	0	4.88998	0.00168908
NC_002516.2	285	2453537	2453583	+	AATGAACCTATTCGACGGGAAAATGACTAAACCGCGTGGCAAATGAA	5UTR	2453519	2453666	PA2231	5'UTR_00456	113.956	41.8846	78.791	1.11563	0	0	7.57222	6.51476e-07
NC_002516.2	286	2461636	2461676	+	GCGTTACAACAAGCAGATCGACCGCCTGCAGGACCTGGGGC	CDS	2461460	2462788	PA2237	pslG	67.9354	5.07692	30.3042	4.46254	2	4.54411	2.81153	0.0288692
NC_002516.2	287	2474965	2475007	+	TCGAGAACGACGACCCGGTGATCTTCCTCGAGCCCAAGCGCCT	CDS	2474442	2475494	PA2248	bkdA2	30.6805	3.80769	18.1825	0	0	0	6.07923	0.00581293
NC_002516.2	288	2478161	2478214	+	ACACGCCCTGCACATCTGATTCCCGCGAACCTCGGTAGCCGGCCAACCACCGGC	3UTR	2478180	2478254	PA2250	3'UTR_00578	269.55	74.8846	89.9025	1.11563	0	1.13603	7.57048	5.49249e-09
NC_002516.2	288	2478161	2478214	+	ACACGCCCTGCACATCTGATTCCCGCGAACCTCGGTAGCCGGCCAACCACCGGC	CDS	2476785	2478179	PA2250	lpdV	269.55	74.8846	89.9025	1.11563	0	1.13603	7.57048	5.49249e-09
NC_002516.2	289	2478225	2478257	+	CCCTTGCCCGTCGGGCAAGGGGGCTTTTTTCGT	3UTR	2478180	2478254	PA2250	3'UTR_00578	8654.09	1036.96	1622.29	112.679	12	61.3455	5.7935	1.10122e-23
NC_002516.2	290	2487795	2487854	+	ATCCGCTGGCGAAGACCAGCCGGACACACCAATAAGAACAGCACCAAGAGGTACCAGGTC	5UTR	2487674	2487855	PA2259	5'UTR_01722	891.926	112.962	157.582	0	0	1.13603	9.40337	5.15073e-13
NC_002516.2	291	2503927	2503942	+	TTACCCTGGGCCGGCC	5UTR	2503939	2503972	PA2274	5'UTR_01725	41.6378	24.1154	26.2637	2.23127	2	1.13603	4.08759	0.00166898
NC_002516.2	292	2510355	2510372	+	GCGACTGGCTCAGGGGTG	intergenic	N.A.	N.A.	N.A.	N.A.	24.1061	22.8462	27.2738	2.23127	2	0	4.27555	0.00594573
NC_002516.2	293	2623753	2623799	+	CCGACGGCAATTACCATAAAGACGGGGTACTCTTTGATGCGCAAGGC	CDS	2623284	2623856	PA2372	PA2372	65.7439	15.2308	26.2637	1.11563	3	9.08822	2.9812	0.0285264
NC_002516.2	294	2623992	2624016	+	ATTCTGGTCTGGAACGTACAGCACA	sRNA	2623966	2624200	pant216	pant216	54.7866	16.5	49.4969	3.3469	2	1.13603	4.12181	0.000685585
NC_002516.2	295	2632706	2632743	-	TCGCCGTGCGACTCCATAACCAGAAACCAGAAAAGGCG	5UTR	2632699	2632892	PA2379	5'UTR_01745	113.956	46.9615	71.72	0	0	0	8.51414	5.49608e-08
NC_002516.2	296	2655183	2655204	-	ACCGTGTGGTGCTGGCATGGGT	intergenic	N.A.	N.A.	N.A.	N.A.	21.9146	33	23.2332	10.0407	1	2.27206	3.00328	0.0353587
NC_002516.2	297	2705721	2705771	-	GGTCAGCTCCTTCATAAGCTGGTTTGTGGTTAGCGGGTCGTAGGTGTTCCA	sRNA	2705600	2705800	SPA0078 (pant220)	SPA0078 (pant220)	177.509	19.0385	35.3549	2.23127	4	2.27206	4.13786	0.000316445
NC_002516.2	298	2707322	2707356	+	ATAACGCGAAACCTTCTGGACGATCTCTACACGGA	sRNA	2707261	2707595	pant221	pant221	15.3402	10.1538	37.3752	2.23127	0	1.13603	4.35761	0.0123618
NC_002516.2	299	2759182	2759237	-	GGTAAGATCGGCGGTGGTATACAGTAGAAATGAGAAATATAAGCACTAGACAAAAC	intergenic	N.A.	N.A.	N.A.	N.A.	48.2122	43.1538	22.2231	3.3469	2	1.13603	4.16896	0.000492867
NC_002516.2	300	2801390	2801429	-	GTTGCACACCGACTGCTGTTTTCATTGACCGCCTTGCTGG	CDS	2800782	2801435	PA2482	PA2482	30.6805	30.4615	15.1521	0	0	0	6.93163	0.000314057
NC_002516.2	301	2801430	2801478	-	TAAACTTAGAACTAAAAACAATAAGCCAGAGAGGAACCCTGCCATGCCG	3UTR	2801450	2801549	PA2483	3'UTR_00612	19.7232	22.8462	31.3144	3.3469	1	2.27206	3.55101	0.0103812
NC_002516.2	301	2801430	2801478	-	TAAACTTAGAACTAAAAACAATAAGCCAGAGAGGAACCCTGCCATGCCG	CDS	2800782	2801435	PA2482	PA2482	19.7232	22.8462	31.3144	3.3469	1	2.27206	3.55101	0.0103812
NC_002516.2	302	2812666	2812683	+	CGTCTTCCCGCTCTGCGT	CDS	2810009	2813197	PA2494	mexF	39.4463	35.5385	30.3042	2.23127	1	3.40808	4.05396	0.00102796
NC_002516.2	303	2824526	2824583	+	TTGTCCTTTTTGGGTTGCTCCTTTGGACAAGTCCTGAGGCGCCAGTCATGGCGCCTTT	3UTR	2824502	2824580	PA2506	3'UTR_01694	63.5524	49.5	76.7707	4.46254	7	1.13603	4.01045	0.000110166
NC_002516.2	304	2861746	2861789	-	GCATTCATTCGAACAAGAATAAGGATCGCTGATGGAAAGCTTGC	5UTR	2861759	2861883	PA2533	5'UTR_01786	78.8927	13.9615	24.2434	2.23127	0	7.95219	3.95973	0.00723033
NC_002516.2	304	2861746	2861789	-	GCATTCATTCGAACAAGAATAAGGATCGCTGATGGAAAGCTTGC	CDS	2860409	2861758	PA2533	PA2533	78.8927	13.9615	24.2434	2.23127	0	7.95219	3.95973	0.00723033
NC_002516.2	305	2861820	2861847	-	CTTGGCCTGTCGAGCAGGGATGTTCGTC	5UTR	2861759	2861883	PA2533	5'UTR_01786	35.0634	13.9615	4.04056	0	0	1.13603	5.20809	0.0145716
NC_002516.2	306	2905714	2905763	-	AATTTTGATTTTTTGTCGTTATCTTCTGCTCCTGCTTTTTAATTTCCTTT	intergenic	N.A.	N.A.	N.A.	N.A.	72.3183	3.80769	27.2738	1.11563	9	0	4.26758	0.0246498
NC_002516.2	307	2926404	2926429	-	ATTAAGGTGCTGGTGGTCGACGACCA	CDS	2925788	2926432	PA2586	gacA	32.872	21.5769	5.0507	0	1	0	5.39206	0.00720853
NC_002516.2	308	2933713	2933758	-	CGGCTGATGCTGGATGGATACTCGAACAAGGAAATAGCGGATCGGC	CDS	2933582	2934388	PA2591	vqsR	54.7866	35.5385	17.1724	1.11563	1	3.40808	4.23502	0.00189085
NC_002516.2	309	2933995	2934038	-	CTTTGCGCATTATGTGGTGACGGACGAAGTTCAATATAACGTCC	CDS	2933582	2934388	PA2591	vqsR	48.2122	16.5	42.4259	3.3469	5	4.54411	2.92388	0.0119437
NC_002516.2	310	2934139	2934168	-	GATATATAACCGGACTTTATCTGCAAGATC	CDS	2933582	2934388	PA2591	vqsR	24.1061	1.26923	22.2231	0	0	2.27206	4.22495	0.0472593
NC_002516.2	311	2964570	2964614	-	ACAGTTGATCGGATGTTTGGGAGCGAGGTGAAGCCATGTTGAATC	5UTR	2964580	2964723	PA2620	5'UTR_00505	28.489	13.9615	31.3144	3.3469	4	1.13603	3.10342	0.0267831
NC_002516.2	311	2964570	2964614	-	ACAGTTGATCGGATGTTTGGGAGCGAGGTGAAGCCATGTTGAATC	5UTR	2964580	2964835	PA2620	5'UTR_00506	28.489	13.9615	31.3144	3.3469	4	1.13603	3.10342	0.0267831
NC_002516.2	311	2964570	2964614	-	ACAGTTGATCGGATGTTTGGGAGCGAGGTGAAGCCATGTTGAATC	CDS	2962303	2964579	PA2620	clpA	28.489	13.9615	31.3144	3.3469	4	1.13603	3.10342	0.0267831
NC_002516.2	311	2964570	2964614	-	ACAGTTGATCGGATGTTTGGGAGCGAGGTGAAGCCATGTTGAATC	CDS	2964607	2964843	PA2621	clpS	28.489	13.9615	31.3144	3.3469	4	1.13603	3.10342	0.0267831
NC_002516.2	312	2966698	2966758	-	CACTGTGAATGCCGACATGTCCTTGAGCGTACCGAAGAACCCGATCATCCCGTTCATCGAG	CDS	2965546	2966802	PA2623	icd	32.872	7.61538	25.2535	0	3	0	5.06276	0.015593
NC_002516.2	313	2977705	2977737	+	TTTGAGTGGGTCAGTCGGTGCTCAACCAATACA	intergenic	N.A.	N.A.	N.A.	N.A.	19.7232	57.1154	27.2738	1.11563	11	7.95219	2.55444	0.0288692
NC_002516.2	314	2982614	2982654	-	GCCGGACAAGTAAATTTTTCTAACACAAACAGACGCTTCTC	sRNA	2982583	2982654	pant237	pant237	21.9146	20.3077	5.0507	0	0	0	6.08166	0.00715914
NC_002516.2	315	2982666	2982709	-	CCGCTGCGTAGTGAGCTAAGGGTTGTATGTATCTTTCCGATTTT	sRNA	2982700	2982900	SPA0114	SPA0114	50.4037	10.1538	45.4563	1.11563	0	1.13603	5.50453	0.000312418
NC_002516.2	316	2982722	2982785	-	GGCATGCTGATACTCCTTCTGTACCGGATATATAAGATCGTGGGTTCTGGGCGCAATGCCCGAC	sRNA	2982700	2982900	SPA0114	SPA0114	223.529	83.7692	124.247	3.3469	2	4.54411	5.39802	1.64836e-10
NC_002516.2	317	2983390	2983431	+	TAACTTCGGGCTGTCGTGCTGCTACGTGGAGATGACCACCGC	CDS	2983205	2983882	PA2638	nuoB	727.566	36.8077	32.3245	1.11563	6	0	6.18248	3.7521e-06
NC_002516.2	318	2991202	2991261	+	GTTCTTCGGCGGCTGGCACGGTCCGTTCCTGGACACCCTGCCCTGGCTGTCGTTCTTCTA	CDS	2990435	2991430	PA2643	nuoH	571.972	83.7692	77.7808	1.11563	1	2.27206	6.85977	3.23299e-10
NC_002516.2	319	2991244	2991288	-	ATGAAGAAGCCGGTCTTGGCGGCGAAGTAGAAGAACGACAGCCAG	intergenic	N.A.	N.A.	N.A.	N.A.	63.5524	20.3077	12.1217	0	1	0	6.03504	0.000726017
NC_002516.2	320	2996262	2996294	-	CGCGATGAAGTGTTGGATCGTAAAGGTCATTTC	intergenic	N.A.	N.A.	N.A.	N.A.	65.7439	8.88462	9.09127	2.23127	2	2.27206	3.05425	0.0391004
NC_002516.2	321	3001793	3001823	-	CTTCCGACGGGATTGCCGATGAAACGGGAAT	3UTR	3001789	3001872	PA2653	3'UTR_01704	252.018	73.6154	82.8315	6.6938	9	1.13603	4.61377	3.96443e-07
NC_002516.2	321	3001793	3001823	-	CTTCCGACGGGATTGCCGATGAAACGGGAAT	5UTR	3001760	3001796	PA2652	5'UTR_01822	252.018	73.6154	82.8315	6.6938	9	1.13603	4.61377	3.96443e-07
NC_002516.2	322	3072966	3072997	+	GTCCCCTGTGTAGAGTAGAAAGCCGCCTGCGT	intergenic	N.A.	N.A.	N.A.	N.A.	453.633	5.07692	10.1014	6.6938	10	1.13603	2.89761	0.0492216
NC_002516.2	323	3087711	3087739	+	ACCCTTCGGGGGAAAACTGCGGGCCGTCC	sRNA	3087500	3087800	SPA0003	SPA0003	26.2976	15.2308	18.1825	0	0	6.81617	4.61555	0.0211099
NC_002516.2	324	3090671	3090697	+	TTTGAAATTCGGGTTGTCGCTGAACTG	intergenic	N.A.	N.A.	N.A.	N.A.	50.4037	10.1538	8.08113	1.11563	1	2.27206	3.52318	0.030568
NC_002516.2	325	3099015	3099061	+	TTTCACAAAAGGAAAGGCAAGGGAATGGAATCGAGATCAACGCCCTT	sRNA	3098983	3099074	pant252	pant252	30.6805	10.1538	37.3752	1.11563	1	1.13603	4.43829	0.00387103
NC_002516.2	326	3100130	3100165	-	ACATCGTCACGTCGTTGGAAGAAAGGTTCAATGCCA	CDS	3100116	3102494	PA2739	pheT	63.5524	3.80769	9.09127	0	3	0	4.55107	0.0318215
NC_002516.2	327	3103768	3103806	-	TCAACGCTGGTGCTCGTCAGAACGGTCTGTCCTACAGCC	CDS	3103643	3103999	PA2741	rplT	17.5317	11.4231	28.2839	0	2	4.54411	3.40962	0.0422274
NC_002516.2	328	3104492	3104528	-	GTTTCGTCCAGGGACGGAAGAAGGGGATTACCAGGTA	CDS	3104279	3104830	PA2743	infC	56.9781	3.80769	13.1318	0	0	2.27206	4.66152	0.014708
NC_002516.2	329	3116453	3116515	+	GAGAACCCCAAGTCCCCGACGCTCCTTTGAAGACCATCGCCCTCCCCCCGCAGATGGTCTTTT	sRNA	3116400	3116600	SPA0038	SPA0038	475.548	171.346	179.805	0	0	2.27206	8.52667	3.23299e-10
NC_002516.2	330	3119313	3119385	+	GCGGCCATCCTCCGTTTGCGGCCGTAGAGCTCCGGACACTTCATGCTAGGGGGGCCGGAGCTCTTCCCTCTTC	sRNA	3119200	3119700	SPA0115	SPA0115	4043.25	898.615	1322.27	23.4283	31	59.0734	5.52305	4.7591e-15
NC_002516.2	331	3119985	3120042	+	TAAATGGGACAAATGACTCCCGTGCACTTCGAACCTTGCGCTTCCTTCAATTTCAGCG	5UTR	3119814	3120072	PA2760	5'UTR_00526	162.168	35.5385	41.4158	8.92507	11	5.68014	2.91307	0.00189085
NC_002516.2	332	3120837	3120892	+	CTTCGCCGACCAGAACTTCAACGGTAACCGCGACAACAAGATCTGGAGCCTGGCGG	CDS	3120073	3121350	PA2760	oprQ	100.807	44.4231	23.2332	1.11563	0	1.13603	6.19165	2.29765e-05
NC_002516.2	333	3123363	3123432	-	CGGACCCGACCGATCGGGTTGTCGCGACGGGCATGGAGGGGTGATCGGTCGGTCGGGTTCGCGTCTTTTC	sRNA	3123200	3123500	SPA0079 (pant261)	SPA0079 (pant261)	1658.94	341.423	412.137	15.6189	42	51.1212	4.09385	1.46965e-06
NC_002516.2	334	3127790	3127844	+	GGTGTGTGCGAACCCCAAGGGTATTTCCCGACCAGCTCCCCCGCGGTCGGGATTT	3UTR	3127709	3127841	PA2768	3'UTR_01709	2149.83	1042.04	1245.5	20.0814	2	43.169	6.64013	2.19949e-17
NC_002516.2	334	3127790	3127844	+	GGTGTGTGCGAACCCCAAGGGTATTTCCCGACCAGCTCCCCCGCGGTCGGGATTT	sRNA	3127700	3127900	SPA0116	SPA0116	2149.83	1042.04	1245.5	20.0814	2	43.169	6.64013	2.19949e-17
NC_002516.2	335	3127798	3127829	-	GGGAGCTGGTCGGGAAATACCCTTGGGGTTCG	3UTR	3127717	3127859	PA2769	3'UTR_00710	46.0207	5.07692	6.06084	2.23127	1	0	3.87521	0.0364515
NC_002516.2	336	3129561	3129629	+	CCGACATAAGCTGTGGGCGCTGTACATCCCTGGATCCTTTCCCGGCCTGCTCCACGCGGCCGGGATTTT	sRNA	3129600	3129700	SPA0097	SPA0097	8051.44	2840.54	3703.18	73.6318	79	163.588	5.46042	3.10991e-19
NC_002516.2	337	3146001	3146040	-	TATCGGTTTCTGTAGTCCAGTGGGGAAAAACCAATGAACG	5UTR	3146008	3146143	PA2788	5'UTR_01859	24.1061	29.1923	10.1014	2.23127	0	3.40808	3.63267	0.0347041
NC_002516.2	337	3146001	3146040	-	TATCGGTTTCTGTAGTCCAGTGGGGAAAAACCAATGAACG	CDS	3144412	3146007	PA2788	PA2788	24.1061	29.1923	10.1014	2.23127	0	3.40808	3.63267	0.0347041
NC_002516.2	338	3162286	3162319	-	CCGGTTCCCTGGTTTCCGGTCGGCGGGTTTTTTA	3UTR	3162293	3162387	PA2808	3'UTR_01713	186.274	8.88462	36.3651	1.11563	0	0	6.92339	9.56752e-07
NC_002516.2	339	3174870	3174902	+	ACGACCTGTGGAAGAAGAAGAACGTCTACGACT	CDS	3174131	3174904	PA2820	PA2820	13.1488	27.9231	10.1014	0	0	0	6.29888	0.00382432
NC_002516.2	340	3183863	3183908	+	CCGCTTTCACACTTGGGACAGGGCGACCATCGGTCGCCCTTTTTTT	3UTR	3183862	3183890	PA2830	3'UTR_00732	9725.72	2915.42	3727.42	78.0944	52	136.323	5.84189	8.04088e-23
NC_002516.2	341	3195688	3195756	-	TGACCCCGTTCAGGACCTGCATTTTTCGGAGCGCTGTGCTCTGGCTGTGTATCCGCTCTGCGGATTTCC	5UTR	3195590	3195766	PA2840	5'UTR_00541	205.998	24.1154	66.6693	10.0407	13	2.27206	3.36949	0.00176211
NC_002516.2	341	3195688	3195756	-	TGACCCCGTTCAGGACCTGCATTTTTCGGAGCGCTGTGCTCTGGCTGTGTATCCGCTCTGCGGATTTCC	sRNA	3195665	3195766	pant267	pant267	205.998	24.1154	66.6693	10.0407	13	2.27206	3.36949	0.00176211
NC_002516.2	342	3200581	3200625	-	ATAAGAATGATTCGTTGGATTGATCCTATGCCTGGCGGGACACTG	5UTR	3200554	3200593	PA2845	5'UTR_01877	56.9781	12.6923	24.2434	1.11563	2	9.08822	3.02059	0.0325883
NC_002516.2	343	3206905	3206967	+	GGGGAACACGATGAACAACGTTCTGAAATTCTCTGCTCTGGCTCTGGCTGCTGTTCTGGCCAC	5UTR	3206855	3206914	PA2853	5'UTR_00544	933.564	340.154	371.732	12.272	34	19.3125	4.55582	3.19017e-10
NC_002516.2	343	3206905	3206967	+	GGGGAACACGATGAACAACGTTCTGAAATTCTCTGCTCTGGCTCTGGCTGCTGTTCTGGCCAC	CDS	3206915	3207166	PA2853	oprI	933.564	340.154	371.732	12.272	34	19.3125	4.55582	3.19017e-10
NC_002516.2	344	3206975	3207035	+	AGCAGCCACTCCAAAGAAACCGAAGCTCGTCTGACCGCTACCGAAGACGCAGCTGCTCGTG	CDS	3206915	3207166	PA2853	oprI	252.018	68.5385	146.47	6.6938	20	1.13603	4.49207	2.04797e-05
NC_002516.2	345	3207054	3207101	+	AAGCCTATCGCAAGGCTGACGAAGCTCTGGGCGCTGCTCAGAAAGCTC	CDS	3206915	3207166	PA2853	oprI	67.9354	54.5769	52.5273	0	1	6.81617	5.07287	9.73439e-05
NC_002516.2	346	3207103	3207142	+	GCAGACTGCTGACGAGGCTAACGAGCGTGCCCTGCGCATG	CDS	3206915	3207166	PA2853	oprI	76.7012	40.6154	107.075	0	0	0	8.44806	8.24298e-08
NC_002516.2	347	3207171	3207192	+	TCTCACGACCTGTTGAAAACCG	3UTR	3207167	3207215	PA2853	3'UTR_00742	28.489	8.88462	21.213	0	0	1.13603	5.54804	0.00606078
NC_002516.2	348	3216965	3217018	-	CGTGCGAAGACGGCGACGGCTCAAAAATAATCTATAAATTCGATATTGATAACG	5UTR	3216891	3217051	PA2864	5'UTR_00546	81.0842	25.3846	42.4259	5.57817	11	5.68014	2.63622	0.0140905
NC_002516.2	348	3216965	3217018	-	CGTGCGAAGACGGCGACGGCTCAAAAATAATCTATAAATTCGATATTGATAACG	CDS	3216989	3218419	PA2865	PA2865	81.0842	25.3846	42.4259	5.57817	11	5.68014	2.63622	0.0140905
NC_002516.2	349	3237807	3237855	+	CACACTTCCGCCGTCACGGGTCAAGAACAATGCAAAAGACCGTACGCAT	CDS	3237836	3239638	PA2886	atuA	35.0634	50.7692	50.507	0	0	1.13603	6.86871	4.86289e-05
NC_002516.2	350	3253263	3253288	-	GCGGCTCTTGGCGGACTGTTTCCCGC	3UTR	3253237	3253311	PA2898	3'UTR_00750	35.0634	21.5769	15.1521	0	1	0	5.90061	0.00213297
NC_002516.2	351	3291998	3292018	+	CTCCGACAGAGAGGAGCATGC	CDS	3291960	3292268	PA2937	PA2937	10.9573	26.6538	36.3651	0	0	1.13603	5.89047	0.00162095
NC_002516.2	352	3294265	3294308	+	ACAAGGAACGGAGTCTCATGAGCAACAAGAACAATCTCAGATAC	5UTR	3294146	3294281	PA2939	5'UTR_01900	56.9781	6.34615	36.3651	2.23127	8	0	3.76614	0.0289357
NC_002516.2	352	3294265	3294308	+	ACAAGGAACGGAGTCTCATGAGCAACAAGAACAATCTCAGATAC	CDS	3294282	3295892	PA2939	PA2939	56.9781	6.34615	36.3651	2.23127	8	0	3.76614	0.0289357
NC_002516.2	353	3311854	3311897	-	ATGAAAGCCAAGAAGAAGCCGCTGGACGTGGTGACCCCGGACGC	CDS	3311721	3312470	PA2952	etfB	54.7866	22.8462	46.4665	1.11563	1	0	5.81792	0.000209615
NC_002516.2	354	3312523	3312545	-	GTTTCCGGCCGGCGAGCATCACC	intergenic	N.A.	N.A.	N.A.	N.A.	28.489	15.2308	11.1115	1.11563	1	0	4.70201	0.0112801
NC_002516.2	355	3318749	3318771	+	ACTGGCGCGCGGTATCTCCCCCC	3UTR	3318658	3318956	PA2958	3'UTR_00760	21.9146	16.5	28.2839	3.3469	0	3.40808	3.63896	0.019255
NC_002516.2	355	3318749	3318771	+	ACTGGCGCGCGGTATCTCCCCCC	sRNA	3318663	3318859	PA2958.1	rgsA	21.9146	16.5	28.2839	3.3469	0	3.40808	3.63896	0.019255
NC_002516.2	356	3318795	3318863	+	CGAGGAATGCGTACCTTTGTTCCACTCCTAATGGTCTTGACCCGGATTCATCCCCCAGAACCCGGGTTT	3UTR	3318658	3318956	PA2958	3'UTR_00760	390.081	69.8077	275.768	0	2	1.13603	7.52671	5.43325e-10
NC_002516.2	356	3318795	3318863	+	CGAGGAATGCGTACCTTTGTTCCACTCCTAATGGTCTTGACCCGGATTCATCCCCCAGAACCCGGGTTT	sRNA	3318663	3318859	PA2958.1	rgsA	390.081	69.8077	275.768	0	2	1.13603	7.52671	5.43325e-10
NC_002516.2	357	3318873	3318917	-	CCAATTTCCATCGGCTGTTTCCGTTGGCCCGCTAGGCCGGCGCAC	3UTR	3318588	3318882	PA2959	3'UTR_00759	35.0634	10.1538	9.09127	0	0	0	6.23831	0.00371322
NC_002516.2	357	3318873	3318917	-	CCAATTTCCATCGGCTGTTTCCGTTGGCCCGCTAGGCCGGCGCAC	CDS	3318883	3319659	PA2959	PA2959	35.0634	10.1538	9.09127	0	0	0	6.23831	0.00371322
NC_002516.2	358	3325099	3325146	-	CTGAACAACTCGGCGTGAAGGAAGAAGAAGTCACCAACAGCGCTTCCT	CDS	3324947	3325183	PA2966	acpP	81.0842	24.1154	43.4361	3.3469	1	1.13603	4.78964	4.88971e-05
NC_002516.2	359	3332466	3332524	+	TTTCAGCGGAAATACGAAAATTTCCAACCCGCTAACGACTCGAAACCAAAGCCTTGAAA	intergenic	N.A.	N.A.	N.A.	N.A.	210.381	31.7308	39.3955	0	1	0	7.41184	3.34685e-07
NC_002516.2	360	3332589	3332661	+	CCGATTCTTAAGGAACATGTGTAGGGTGGAGATGTACGGCTGTTGGACTGCGTAGCTTCTAGCTTGATCCAGA	intergenic	N.A.	N.A.	N.A.	N.A.	61.361	33	36.3651	5.57817	5	7.95219	2.78065	0.00567313
NC_002516.2	361	3350352	3350376	-	CGCCTCGAGGTCGGACCGAGCCTTG	5UTR	3350233	3350375	PA2991	5'UTR_00563	41.6378	3.80769	4.04056	0	0	0	5.51272	0.0173335
NC_002516.2	362	3377070	3377087	+	TCTTTGTCTGGCCCTGCT	CDS	3377035	3377853	PA3015	PA3015	19.7232	17.7692	13.1318	0	1	1.13603	4.61866	0.0184932
NC_002516.2	363	3394743	3394802	+	GGGGAACTCTTCCTAGAACTCGTCTGTCAGAAACTCGTAACTTCAAAGTCTGACCGCACA	5UTR	3394694	3394815	PA3031	5'UTR_00575	54.7866	21.5769	31.3144	1.11563	0	2.27206	5.1579	0.000575786
NC_002516.2	364	3395054	3395092	+	GTTTTCCTGGAGACCCCGTCGACTCGAACGAGCGACGGG	3UTR	3395038	3395176	PA3031	3'UTR_00785	322.145	57.1154	66.6693	6.6938	2	3.40808	4.97634	3.73758e-09
NC_002516.2	364	3395054	3395092	+	GTTTTCCTGGAGACCCCGTCGACTCGAACGAGCGACGGG	3UTR	3395038	3395267	PA3031	3'UTR_00787	322.145	57.1154	66.6693	6.6938	2	3.40808	4.97634	3.73758e-09
NC_002516.2	365	3400664	3400716	+	CGCTCGAGGAGACAATAACAATGAGCATGACCCCGATCGCCCGTGCCGTGGCT	5UTR	3400613	3400683	PA3038	5'UTR_00577	96.4244	7.61538	28.2839	1.11563	1	1.13603	4.87664	0.000456319
NC_002516.2	365	3400664	3400716	+	CGCTCGAGGAGACAATAACAATGAGCATGACCCCGATCGCCCGTGCCGTGGCT	CDS	3400684	3401949	PA3038	opdQ	96.4244	7.61538	28.2839	1.11563	1	1.13603	4.87664	0.000456319
NC_002516.2	366	3410169	3410199	+	GCCTCTTCGCGTGATGTCCGTCTCTTTTTTC	5UTR	3410174	3410263	PA3047	5'UTR_01922	21.9146	13.9615	18.1825	1.11563	0	0	5.57255	0.00636567
NC_002516.2	367	3455259	3455297	-	CGAACGGTGCCGCGCTCGAACAACAACAATAAGGCGGGG	CDS	3455266	3456363	PA3080	PA3080	72.3183	13.9615	4.04056	0	0	3.40808	4.98176	0.0175905
NC_002516.2	368	3456234	3456266	-	CCCTGTCGTTTCTCGGGGCGCTTTCTCTTCTGA	CDS	3455266	3456363	PA3080	PA3080	37.2549	13.9615	19.1927	0	3	0	5.08571	0.00899387
NC_002516.2	369	3456354	3456401	-	ACCACGAACCACTAATAACAACAACGGGGACGGTATCCATGCGTGAGC	5UTR	3456364	3456401	PA3080	5'UTR_00582	113.956	72.3462	55.5577	0	0	1.13603	7.65753	8.72379e-07
NC_002516.2	369	3456354	3456401	-	ACCACGAACCACTAATAACAACAACGGGGACGGTATCCATGCGTGAGC	CDS	3455266	3456363	PA3080	PA3080	113.956	72.3462	55.5577	0	0	1.13603	7.65753	8.72379e-07
NC_002516.2	370	3474463	3474500	+	CTTTACGCGCAGAACTACCGGGGCCAGTCGAGCCTGGT	CDS	3474133	3475170	PA3094	PA3094	78.8927	6.34615	17.1724	0	0	0	6.739	0.000272398
NC_002516.2	371	3483480	3483519	-	CGCACAAAACGACTAACAACTAACAATACTGACGGTAACC	5UTR	3483423	3483559	PA3103	5'UTR_01930	24.1061	62.1923	70.7098	2.23127	10	7.95219	3.02419	0.00148512
NC_002516.2	372	3483645	3483693	+	ATCCCTCGGCGATCTTCAGACATAACGATAAAGACCAGGAGTGATGTAT	CDS	3483642	3484349	PA3104	xcpP	116.148	46.9615	96.9735	0	0	2.27206	7.03932	8.16275e-07
NC_002516.2	373	3484171	3484218	+	ACGACATTACAAGCGAGAACGACTCGATCGAACAACTGCAAAGCCTGC	CDS	3483642	3484349	PA3104	xcpP	41.6378	17.7692	30.3042	0	1	4.54411	4.34441	0.00490091
NC_002516.2	374	3490118	3490137	-	GATTTTGGCGGGACACTGGC	CDS	3490136	3490678	PA3109	PA3109	468.973	71.0769	81.8214	3.3469	3	1.13603	5.98656	3.57739e-10
NC_002516.2	375	3495953	3495977	-	TTTCTCCCTGGATCTCGACGCGCCG	CDS	3495446	3498205	PA3115	fimV	32.872	5.07692	20.2028	0	0	0	6.28176	0.00304015
NC_002516.2	376	3514665	3514723	-	CTTTTTCCCGCTCTGCGGGGCTCTATAGGGCCATTCCGAATTGGAATGGCCCTTTTGTT	intergenic	N.A.	N.A.	N.A.	N.A.	8857.9	2417.88	2986.99	54.6661	103	121.555	5.43769	4.7591e-15
NC_002516.2	377	3526952	3527012	+	CCATCATGCGTGACTCGATAGCTCTGCCGAATTTTATCGCCTCATAACAAACGATGCAGCA	intergenic	N.A.	N.A.	N.A.	N.A.	116.148	41.8846	75.7606	3.3469	3	0	5.24687	4.70075e-06
NC_002516.2	378	3529431	3529453	-	TTTCCAATGATGATCTGGATGAT	CDS	3528428	3529447	PA3145	wbpL	15.3402	3.80769	32.3245	0	0	0	6.02407	0.00686718
NC_002516.2	379	3531736	3531765	-	CTTGCCAAGCTGTGATGCTTTGCGTGTCGA	CDS	3531751	3532815	PA3148	wbpI	35.0634	40.6154	43.4361	1.11563	7	2.27206	3.74587	0.00162095
NC_002516.2	380	3532294	3532359	-	GATAATCTCAAGAATGAAGGTTTCGAAAGAAAGGCTGCGAAGATAGTCAACGTGGGTGATGTGATG	CDS	3531751	3532815	PA3148	wbpI	105.19	54.5769	81.8214	3.3469	3	5.68014	4.31622	9.57872e-07
NC_002516.2	381	3538396	3538434	-	TTTGGACAGAAGTATCCTTTTGTCGTGTTGTTTCTAATT	CDS	3537808	3539124	PA3154	wzy	28.489	5.07692	38.3853	0	3	1.13603	4.09803	0.0255939
NC_002516.2	382	3538555	3538580	-	TTTTTGCTGCGGGTTCTGCAAACGGC	CDS	3537808	3539124	PA3154	wzy	78.8927	25.3846	21.213	2.23127	1	1.13603	4.73824	0.00025057
NC_002516.2	383	3538981	3539012	-	ATTATATGGGGTCTGCGAAAAAAACTGTCGAC	CDS	3537808	3539124	PA3154	wzy	92.0415	20.3077	31.3144	0	8	3.40808	3.65854	0.0127422
NC_002516.2	384	3539017	3539066	-	CTTTCTTTTCAGCGACAGTGTGGGTGAATAATAATTATATCTATCATCTC	CDS	3537808	3539124	PA3154	wzy	107.382	20.3077	81.8214	0	3	3.40808	4.8393	0.000129187
NC_002516.2	385	3540371	3540405	-	CGTGGGTGCGGGTGCGGTCATTAACAAGAATGTTC	5UTR	3540208	3540464	PA3155	5'UTR_00599	32.872	26.6538	23.2332	0	1	1.13603	5.29655	0.00189471
NC_002516.2	385	3540371	3540405	-	CGTGGGTGCGGGTGCGGTCATTAACAAGAATGTTC	CDS	3540210	3540785	PA3156	wbpD	32.872	26.6538	23.2332	0	1	1.13603	5.29655	0.00189471
NC_002516.2	386	3542320	3542367	-	TCTCGACAATTCTGTTTCTGCCTGATGACTATGTTTTTTTTGAAAAAA	CDS	3540782	3542671	PA3157	PA3157	181.891	53.3077	84.8518	7.80944	0	3.40808	5.15819	2.98022e-07
NC_002516.2	387	3545217	3545256	-	ATTTTTGGCCATTGCCGCCAGGTGCTGTGGAAAGCGACAG	5UTR	3545075	3545263	PA3159	5'UTR_00601	70.1268	15.2308	44.4462	4.46254	3	1.13603	3.78582	0.00147754
NC_002516.2	388	3546105	3546144	-	ATTCAGACATTGGAGGCGCGTAGCTCTGATGATCCTTTTA	CDS	3545881	3546927	PA3160	wzz	87.6585	30.4615	68.6896	4.46254	5	9.08822	3.25383	0.000471635
NC_002516.2	389	3559269	3559311	-	CTCAAGTCGTTGATTTGTAGTGAGTTGGCGCTGCTCGGGCATG	5UTR	3559199	3559360	PA3168	5'UTR_00605	168.743	20.3077	29.2941	3.3469	2	2.27206	4.34196	6.55511e-05
NC_002516.2	390	3570899	3570966	-	GCTTCGCCGAGCACCGCAGACACTGAGACTGCCCGCCTGGGCATGCCCGGCTTCGGCCGGGTTTTTTT	3UTR	3570858	3570940	PA3181	3'UTR_00821	2555.25	984.923	1225.3	27.8909	64	96.5623	4.63691	5.48406e-11
NC_002516.2	390	3570899	3570966	-	GCTTCGCCGAGCACCGCAGACACTGAGACTGCCCGCCTGGGCATGCCCGGCTTCGGCCGGGTTTTTTT	CDS	3570941	3571603	PA3181	PA3181	2555.25	984.923	1225.3	27.8909	64	96.5623	4.63691	5.48406e-11
NC_002516.2	391	3575844	3575899	-	CTGCTCCGGTGTTGTGCCTGGGCCCGCCCGAGCGTTTCGGGCGGGCCGTTTTTTTC	3UTR	3575852	3575911	PA3186	3'UTR_01743	6024.33	666.346	749.524	69.1693	7	31.8088	5.84345	1.30238e-20
NC_002516.2	391	3575844	3575899	-	CTGCTCCGGTGTTGTGCCTGGGCCCGCCCGAGCGTTTCGGGCGGGCCGTTTTTTTC	3UTR	3575853	3575911	PA3186	3'UTR_01744	6024.33	666.346	749.524	69.1693	7	31.8088	5.84345	1.30238e-20
NC_002516.2	392	3577020	3577053	-	GCTATGACGACGACAAGACAGGACGCTACACCGA	CDS	3575912	3577276	PA3186	oprB	46.0207	5.07692	14.142	1.11563	0	1.13603	4.60741	0.00969484
NC_002516.2	393	3577198	3577245	-	CCAGGACCGTTGGCTGCCTGTTTGCCCTTGGAGCGCTGGGCTTGGGGA	CDS	3575912	3577276	PA3186	oprB	70.1268	30.4615	11.1115	2.23127	2	1.13603	4.16777	0.00124356
NC_002516.2	394	3577246	3577300	-	ACCACAACCACGAGGACGCTGGAAATGTACAAGAACAAGAAAACCAGACCGGCCG	CDS	3575912	3577276	PA3186	oprB	907.266	478.5	270.718	1.11563	1	1.13603	8.91389	4.46192e-17
NC_002516.2	395	3578835	3578868	-	ATTTCGTGGCGATCCCGGATGCCCTGGTCAAGGC	CDS	3578513	3579358	PA3188	PA3188	74.5098	1.26923	20.2028	0	0	1.13603	5.1802	0.00431737
NC_002516.2	396	3581583	3581632	-	TCGCCTCTCTGCCGTCATCTGTCTTTCCTCCCTCTGCCTCTCCCCGCTGC	CDS	3580384	3581646	PA3190	PA3190	528.143	134.538	142.43	2.23127	16	0	6.33534	8.3319e-08
NC_002516.2	397	3581637	3581693	-	ATTGCAAGCGCAGACTTGCTCCGAATAACAAGAAGAAGGTTTTCCTCATGAATGCGA	5UTR	3581647	3581693	PA3190	5'UTR_00611	2480.74	389.654	875.792	5.57817	11	1.13603	7.66365	2.50807e-17
NC_002516.2	397	3581637	3581693	-	ATTGCAAGCGCAGACTTGCTCCGAATAACAAGAAGAAGGTTTTCCTCATGAATGCGA	CDS	3580384	3581646	PA3190	PA3190	2480.74	389.654	875.792	5.57817	11	1.13603	7.66365	2.50807e-17
NC_002516.2	398	3585340	3585384	-	TTCAACGACGATGAATAACGACAACAAGAGAAGCGCCGGCGGCCT	5UTR	3585375	3585414	PA3193	5'UTR_00612	21.9146	13.9615	17.1724	1.11563	0	0	5.54631	0.00687314
NC_002516.2	398	3585340	3585384	-	TTCAACGACGATGAATAACGACAACAAGAGAAGCGCCGGCGGCCT	CDS	3584379	3585374	PA3193	glk	21.9146	13.9615	17.1724	1.11563	0	0	5.54631	0.00687314
NC_002516.2	399	3598258	3598279	-	CCCTCGCCGGAGCAGCTCGACC	CDS	3597779	3598339	PA3208	PA3208	48.2122	5.07692	6.06084	0	1	0	4.9586	0.0163133
NC_002516.2	400	3611231	3611291	-	ACACCTCCCTTTGCGTCCCTCTGCCAACGCTCCGGTGATTGGACGCAGCACCCGGTCGAAC	3UTR	3611103	3611253	PA3223	3'UTR_00830	666.205	74.8846	227.282	29.0065	0	1.13603	6.08046	2.79074e-11
NC_002516.2	400	3611231	3611291	-	ACACCTCCCTTTGCGTCCCTCTGCCAACGCTCCGGTGATTGGACGCAGCACCCGGTCGAAC	CDS	3611254	3611895	PA3223	azoR3	666.205	74.8846	227.282	29.0065	0	1.13603	6.08046	2.79074e-11
NC_002516.2	401	3623443	3623508	-	CGACGACATTCCGCGTCACCCCGCTGTGAGGATAAAAACAATGAACGACAGCATCTACCAGCGGAT	5UTR	3623469	3623507	PA3235	5'UTR_00621	617.993	132	140.41	0	6	7.95219	5.6565	1.67725e-07
NC_002516.2	401	3623443	3623508	-	CGACGACATTCCGCGTCACCCCGCTGTGAGGATAAAAACAATGAACGACAGCATCTACCAGCGGAT	CDS	3623157	3623468	PA3235	PA3235	617.993	132	140.41	0	6	7.95219	5.6565	1.67725e-07
NC_002516.2	402	3628336	3628366	+	CGACTATCGCGACGGTGTCCTGGCCGTCTGA	CDS	3627509	3628366	PA3240	PA3240	113.956	26.6538	65.6591	0	0	0	8.20601	2.75736e-07
NC_002516.2	403	3632637	3632675	+	GGCAACTGCTCGATCCTGGAACTCAACATCACCCTGCCG	CDS	3632430	3632684	PA3245	minE	46.0207	10.1538	27.2738	0	1	0	6.01449	0.00136977
NC_002516.2	404	3643102	3643143	+	ATCGCCAGCCTCAACGTCGTGGAACTGCTCAAGCGGCACCAC	CDS	3642931	3645060	PA3257	algO	48.2122	5.07692	35.3549	0	1	2.27206	4.50426	0.00512041
NC_002516.2	405	3645085	3645113	+	GTCATGGGACTGTCGTGAAATACGGGGCC	CDS	3645099	3646904	PA3258	PA3258	24.1061	13.9615	11.1115	0	5	0	4.4105	0.0360932
NC_002516.2	406	3672965	3673013	-	TTCTAAGAAGCGACAACGATCTGCTCCTGTTTTCGGCCTCGCTCCGGCG	3UTR	3672875	3673007	PA3280	3'UTR_00854	41.6378	36.8077	55.5577	3.3469	2	1.13603	4.38875	0.000146728
NC_002516.2	406	3672965	3673013	-	TTCTAAGAAGCGACAACGATCTGCTCCTGTTTTCGGCCTCGCTCCGGCG	3UTR	3672916	3673007	PA3280	3'UTR_00855	41.6378	36.8077	55.5577	3.3469	2	1.13603	4.38875	0.000146728
NC_002516.2	406	3672965	3673013	-	TTCTAAGAAGCGACAACGATCTGCTCCTGTTTTCGGCCTCGCTCCGGCG	CDS	3673008	3674324	PA3280	oprO	41.6378	36.8077	55.5577	3.3469	2	1.13603	4.38875	0.000146728
NC_002516.2	407	3683904	3683956	-	ATTACACTTGGTTTTGATGGGACTAATAATAACGATAAGGCTGATGGTTCATC	CDS	3681500	3684148	PA3290	tle1	96.4244	87.5769	100.004	4.46254	3	0	5.4156	3.08863e-07
NC_002516.2	408	3697015	3697041	-	CGAGCTGTACAAGCTGTCCGGCGACTT	CDS	3695511	3697199	PA3299	fadD1	116.148	5.07692	4.04056	0	0	10.2242	4.18348	0.0477806
NC_002516.2	409	3705310	3705365	-	CCCGGATACACAGAGCACGCAAGGCACTTAGGGCGACTTCGGTCGCCCGTTTTTTT	sRNA	3705309	3705521	PA3305.1	phrS	4919.84	3072.81	3638.53	49.0879	41	96.5623	6.03205	3.807e-30
NC_002516.2	410	3705417	3705493	-	GGCCATCAACATGTTCATCGACGAAGTGGTTCTCGCAGGGATTCTTACAGTAGGCCTCATGGTCGCTTTCTTCGGTG	sRNA	3705309	3705521	PA3305.1	phrS	872.203	366.808	679.825	2.23127	0	12.4963	7.67307	1.16886e-16
NC_002516.2	411	3706880	3706925	-	TGTAGAAGAACGCCGCAAACCGGCACGCTGCGAGAACCCATGACGC	5UTR	3706855	3707060	PA3307	5'UTR_00638	83.2756	19.0385	18.1825	1.11563	0	3.40808	4.81339	0.00194137
NC_002516.2	411	3706880	3706925	-	TGTAGAAGAACGCCGCAAACCGGCACGCTGCGAGAACCCATGACGC	sRNA	3706855	3707061	pant306	pant306	83.2756	19.0385	18.1825	1.11563	0	3.40808	4.81339	0.00194137
NC_002516.2	412	3710189	3710227	+	CCCGGCGGGCGGACACTCACTCTGGAGGGACACCTTATG	5UTR	3710174	3710224	PA3309	5'UTR_00639	70.1268	35.5385	41.4158	0	10	4.54411	3.67596	0.00581509
NC_002516.2	412	3710189	3710227	+	CCCGGCGGGCGGACACTCACTCTGGAGGGACACCTTATG	CDS	3710225	3710680	PA3309	PA3309	70.1268	35.5385	41.4158	0	10	4.54411	3.67596	0.00581509
NC_002516.2	412	3710189	3710227	+	CCCGGCGGGCGGACACTCACTCTGGAGGGACACCTTATG	sRNA	3710200	3710700	SPA0126	SPA0126	70.1268	35.5385	41.4158	0	10	4.54411	3.67596	0.00581509
NC_002516.2	413	3729240	3729287	+	CCGTAAGCCTGAAAAATGTCGCTCGATAGAATAATTGAAAATAACGGG	intergenic	N.A.	N.A.	N.A.	N.A.	81.0842	20.3077	27.2738	27.8909	3	3.40808	2.34479	0.0270266
NC_002516.2	414	3729260	3729303	-	AGTCTCACGTCGCGCGCCCGTTATTTTCAATTATTCTATCGAGC	sRNA	3729139	3729327	pant308	pant308	37.2549	5.07692	18.1825	1.11563	1	1.13603	3.89842	0.0220407
NC_002516.2	415	3729288	3729331	+	CGCGCGACGTGAGACTTTGCAAAAGCCAGCCATTCCTGCTGATG	intergenic	N.A.	N.A.	N.A.	N.A.	50.4037	0	13.1318	0	1	0	4.78366	0.0437486
NC_002516.2	416	3729354	3729389	-	AATTTCCGATCGATAGGGTAAATTTTCTTACTTTTA	intergenic	N.A.	N.A.	N.A.	N.A.	35.0634	13.9615	34.3448	0	1	5.68014	4.09198	0.00935884
NC_002516.2	417	3729420	3729457	-	GGATAAATACGAAGGCGGGCGCGAAGAGCGTATTTCCC	3UTR	3729402	3729470	PA3326	3'UTR_01754	74.5098	7.61538	5.0507	6.6938	1	1.13603	2.99561	0.0414563
NC_002516.2	418	3730046	3730079	-	TGCATGAAAACCGATGACAAGGACCGCGAAGGCG	CDS	3729471	3730076	PA3326	clpP2	43.8293	0	13.1318	0	0	0	5.26964	0.0382975
NC_002516.2	419	3730104	3730160	-	GGATATATATCCGCGCCTGGCGAACAACGAACGCATGCCCTGAAAGGTTTGCCGGAT	intergenic	N.A.	N.A.	N.A.	N.A.	56.9781	10.1538	34.3448	0	0	3.40808	5.25647	0.00126516
NC_002516.2	420	3743674	3743720	+	GACAATGGACTGAAGAGGGAAGAACAATGCCCAACGACATGGAAGAC	CDS	3742694	3743686	PA3333	fabH2	67.9354	19.0385	30.3042	0	8	3.40808	3.52009	0.019255
NC_002516.2	420	3743674	3743720	+	GACAATGGACTGAAGAGGGAAGAACAATGCCCAACGACATGGAAGAC	CDS	3743700	3743939	PA3334	PA3334	67.9354	19.0385	30.3042	0	8	3.40808	3.52009	0.019255
NC_002516.2	421	3751709	3751749	-	CGTGTCATGTTGTGTGCCTGGTCGTGCCTGTTGGCCGGGCA	CDS	3749719	3751767	PA3340	PA3340	39.4463	2.53846	21.213	3.3469	1	1.13603	3.24994	0.0446494
NC_002516.2	422	3751751	3751814	-	TCGACCGCTGGCCGGCTGTGTGCTCGAAGTGCGGAGAAAAGAACGGAATGCCCGGTAAAGCCTT	5UTR	3751768	3751842	PA3340	5'UTR_00640	403.229	121.846	436.381	4.46254	4	4.54411	6.03532	1.42425e-15
NC_002516.2	422	3751751	3751814	-	TCGACCGCTGGCCGGCTGTGTGCTCGAAGTGCGGAGAAAAGAACGGAATGCCCGGTAAAGCCTT	CDS	3749719	3751767	PA3340	PA3340	403.229	121.846	436.381	4.46254	4	4.54411	6.03532	1.42425e-15
NC_002516.2	423	3752461	3752521	-	GACTAATAATTAGTCAAATGAAATATCGGACCTCCTTTTTCCTATGGCTCAGACAGACAAG	5UTR	3752479	3752520	PA3341	5'UTR_00641	37.2549	29.1923	19.1927	1.11563	1	2.27206	4.26788	0.00238602
NC_002516.2	423	3752461	3752521	-	GACTAATAATTAGTCAAATGAAATATCGGACCTCCTTTTTCCTATGGCTCAGACAGACAAG	CDS	3752044	3752478	PA3341	PA3341	37.2549	29.1923	19.1927	1.11563	1	2.27206	4.26788	0.00238602
NC_002516.2	424	3754887	3754951	-	AAGCCCTCCAAGAGAAGAGGTGTGCGTGACACAGAAGGACCGGTTGGACGACTCCCGTTCCAATC	5UTR	3754933	3754951	PA3343	5'UTR_00642	273.933	119.308	152.531	11.1563	1	2.27206	5.59016	1.88972e-11
NC_002516.2	424	3754887	3754951	-	AAGCCCTCCAAGAGAAGAGGTGTGCGTGACACAGAAGGACCGGTTGGACGACTCCCGTTCCAATC	CDS	3753763	3754932	PA3343	hsbD	273.933	119.308	152.531	11.1563	1	2.27206	5.59016	1.88972e-11
NC_002516.2	425	3761885	3761920	-	ATTCGTCGAAAAACTGTCGTTGCCTGTTTCATGCAA	5UTR	3761830	3761941	PA3349	5'UTR_00647	52.5951	3.80769	11.1115	0	0	0	6.11942	0.00325204
NC_002516.2	425	3761885	3761920	-	ATTCGTCGAAAAACTGTCGTTGCCTGTTTCATGCAA	5UTR	3761830	3762023	PA3349	5'UTR_00648	52.5951	3.80769	11.1115	0	0	0	6.11942	0.00325204
NC_002516.2	425	3761885	3761920	-	ATTCGTCGAAAAACTGTCGTTGCCTGTTTCATGCAA	sRNA	3761800	3762100	SPA0118	SPA0118	52.5951	3.80769	11.1115	0	0	0	6.11942	0.00325204
NC_002516.2	426	3761958	3761983	+	GTTTTGCTCGGGCTCGGCTACCTGTG	5UTR	3761889	3761960	PA3350	5'UTR_01986	89.85	6.34615	47.4766	0	3	2.27206	4.28238	0.00581293
NC_002516.2	426	3761958	3761983	+	GTTTTGCTCGGGCTCGGCTACCTGTG	CDS	3761961	3762659	PA3350	PA3350	89.85	6.34615	47.4766	0	3	2.27206	4.28238	0.00581293
NC_002516.2	427	3767940	3768002	-	CGCCCGGTGCGGCATCCGCGATACCAACAAGGATAAGAAGTCATGACTATCGAAGGCCAAGGC	5UTR	3767859	3768036	PA3356	5'UTR_00651	63.5524	63.4615	67.6794	0	0	0	8.34831	1.7531e-07
NC_002516.2	428	3773291	3773353	+	TGAACTTCGCCCTGGTCGGCTCTGAAGACGGCACCGACAACGACTACAACGACGCCGTCGTGG	CDS	3773029	3773376	PA3361	lecB	67.9354	16.5	25.2535	1.11563	4	1.13603	3.99098	0.00371322
NC_002516.2	429	3773926	3773994	-	CTGAGCGATCCGGGCCGACCAGAACAATAACAAGAGGGGTATCGTCATGATGCTGGGACTGGTTCTGCT	5UTR	3773949	3773955	PA3362	5'UTR_01988	107.382	27.9231	45.4563	1.11563	7	3.40808	3.85835	0.00108243
NC_002516.2	429	3773926	3773994	-	CTGAGCGATCCGGGCCGACCAGAACAATAACAAGAGGGGTATCGTCATGATGCTGGGACTGGTTCTGCT	CDS	3773991	3774581	PA3363	amiR	107.382	27.9231	45.4563	1.11563	7	3.40808	3.85835	0.00108243
NC_002516.2	429	3773926	3773994	-	CTGAGCGATCCGGGCCGACCAGAACAATAACAAGAGGGGTATCGTCATGATGCTGGGACTGGTTCTGCT	CDS	3773430	3773948	PA3362	PA3362	107.382	27.9231	45.4563	1.11563	7	3.40808	3.85835	0.00108243
NC_002516.2	430	3777919	3777968	-	ACACCGTCGGAGTGGCGGTGGTCAACTACAAGATGCCGCGCCTGCACACC	CDS	3776959	3777999	PA3366	amiE	32.872	6.34615	11.1115	1.11563	0	0	5.21002	0.0108541
NC_002516.2	431	3778060	3778075	-	AGCAAATGGGCTCTCC	5UTR	3778000	3778147	PA3366	5'UTR_01989	54.7866	25.3846	44.4462	0	0	2.27206	6.06938	0.000161806
NC_002516.2	431	3778060	3778075	-	AGCAAATGGGCTCTCC	sRNA	3778034	3778133	PA3366.1	amiL	54.7866	25.3846	44.4462	0	0	2.27206	6.06938	0.000161806
NC_002516.2	432	3778655	3778696	-	CTAAGGGGAAGGTTGGAGGTTCGACCCCTCTCCGGGACGCCA	tRNA	3778654	3778730	PA3368.1	PA3368.1	74.5098	38.0769	83.8417	27.8909	11	22.7206	1.69582	0.0418933
NC_002516.2	433	3780098	3780116	+	CCCGACGGAGAGGGCTCCG	3UTR	3780077	3780313	PA3370	3'UTR_00878	28.489	43.1538	46.4665	1.11563	4	0	4.79626	0.000560094
NC_002516.2	434	3791245	3791303	+	CGAAATAACAGACTGAACGGCTAGCGGAAATCGTGGTCATAGGCCCGAGAACAATGAAC	5UTR	3791229	3791346	PA3385	5'UTR_00653	256.401	74.8846	64.649	3.3469	3	12.4963	4.3357	8.62295e-06
NC_002516.2	435	3791304	3791346	+	GCTTCCTCGGCACCGCTTTTCCCTGACTCTACAGGTTCAATGT	5UTR	3791229	3791346	PA3385	5'UTR_00653	146.828	21.5769	26.2637	0	0	0	7.79662	1.68892e-06
NC_002516.2	436	3794785	3794821	+	TTTTTTCGCCGGTAGCCAGTAGTAGATGGAACCTATG	5UTR	3794733	3794818	PA3391	5'UTR_00654	201.615	39.3462	22.2231	0	0	4.54411	6.24619	0.000136577
NC_002516.2	436	3794785	3794821	+	TTTTTTCGCCGGTAGCCAGTAGTAGATGGAACCTATG	CDS	3794819	3796966	PA3391	nosR	201.615	39.3462	22.2231	0	0	4.54411	6.24619	0.000136577
NC_002516.2	437	3794832	3794879	+	GTTTTTCCGCCGGATCGTGGCGGTGTGTCTTCGCCTGGATGCTCCTGC	CDS	3794819	3796966	PA3391	nosR	157.785	118.038	85.862	0	0	0	9.19911	8.72336e-10
NC_002516.2	438	3796977	3797014	+	TTTCCCCTGACTGCCCTTGAGGACGACACGAGATGAGC	5UTR	3796977	3797008	PA3392	5'UTR_01992	100.807	26.6538	17.1724	0	0	3.40808	5.74078	0.00101836
NC_002516.2	438	3796977	3797014	+	TTTCCCCTGACTGCCCTTGAGGACGACACGAGATGAGC	CDS	3797009	3798919	PA3392	nosZ	100.807	26.6538	17.1724	0	0	3.40808	5.74078	0.00101836
NC_002516.2	439	3855361	3855385	-	GGTTTCGACCGGCCCTCTTTTTTAT	3UTR	3855336	3855492	PA3450	3'UTR_01761	1282.01	34.2692	129.298	11.1563	3	4.54411	5.25466	2.19995e-09
NC_002516.2	440	3889786	3889862	-	CCTTTAGTCTTCCCCCTCATGTGTGTGCTGGTATGTCCTCCGACTGAGAGGGCCCAGGAGTATCAGGGTAGGGATGC	5UTR	3889745	3889844	PA3476	5'UTR_00665	225298	36944.8	61751.9	2893.95	1246	1928.97	5.3844	9.23301e-25
NC_002516.2	440	3889786	3889862	-	CCTTTAGTCTTCCCCCTCATGTGTGTGCTGGTATGTCCTCCGACTGAGAGGGCCCAGGAGTATCAGGGTAGGGATGC	5UTR	3889745	3889853	PA3476	5'UTR_00666	225298	36944.8	61751.9	2893.95	1246	1928.97	5.3844	9.23301e-25
NC_002516.2	440	3889786	3889862	-	CCTTTAGTCTTCCCCCTCATGTGTGTGCTGGTATGTCCTCCGACTGAGAGGGCCCAGGAGTATCAGGGTAGGGATGC	sRNA	3889700	3899900	SPA0104	SPA0104	225298	36944.8	61751.9	2893.95	1246	1928.97	5.3844	9.23301e-25
NC_002516.2	441	3892991	3893036	-	CTGTTCGAAAATTTTTGGGAGGTGTGAAATGCGGCGCGAAAGTCTG	5UTR	3893009	3893235	PA3479	5'UTR_00667	89.85	88.8462	55.5577	2.23127	2	2.27206	5.14866	2.22618e-07
NC_002516.2	441	3892991	3893036	-	CTGTTCGAAAATTTTTGGGAGGTGTGAAATGCGGCGCGAAAGTCTG	CDS	3892121	3893008	PA3479	rhlA	89.85	88.8462	55.5577	2.23127	2	2.27206	5.14866	2.22618e-07
NC_002516.2	441	3892991	3893036	-	CTGTTCGAAAATTTTTGGGAGGTGTGAAATGCGGCGCGAAAGTCTG	sRNA	3892800	3893300	SPA0105	SPA0105	89.85	88.8462	55.5577	2.23127	2	2.27206	5.14866	2.22618e-07
NC_002516.2	442	3893052	3893122	-	GCCGCTGAGTTACTTGTCTGCCGTTCGAACAATAAGAACGAACTCTACGTAATGCCGGGATACCCGTGGCA	5UTR	3893009	3893235	PA3479	5'UTR_00667	933.564	211.962	346.478	0	0	3.40808	8.93649	3.00476e-12
NC_002516.2	442	3893052	3893122	-	GCCGCTGAGTTACTTGTCTGCCGTTCGAACAATAAGAACGAACTCTACGTAATGCCGGGATACCCGTGGCA	sRNA	3892800	3893300	SPA0105 (pant324)	SPA0105 (pant324)	933.564	211.962	346.478	0	0	3.40808	8.93649	3.00476e-12
NC_002516.2	443	3893144	3893195	-	GCCGATCTGCAAGACCCACACAAGCCCCTCGCCTGAAGGGGTACGCATCCGC	5UTR	3893009	3893235	PA3479	5'UTR_00667	98.6159	17.7692	20.2028	0	3	0	5.5558	0.00109253
NC_002516.2	443	3893144	3893195	-	GCCGATCTGCAAGACCCACACAAGCCCCTCGCCTGAAGGGGTACGCATCCGC	sRNA	3892800	3893300	SPA0105 (pant324)	SPA0105 (pant324)	98.6159	17.7692	20.2028	0	3	0	5.5558	0.00109253
NC_002516.2	444	3913868	3913925	+	TGAATGTCATGGCAAAAGCCAAAGAAGAACTCGAGATCGACGACGAAGCCGGCGTTGA	5UTR	3913846	3913875	PA3496	5'UTR_00671	78.8927	11.4231	18.1825	2.23127	3	2.27206	3.35943	0.011381
NC_002516.2	444	3913868	3913925	+	TGAATGTCATGGCAAAAGCCAAAGAAGAACTCGAGATCGACGACGAAGCCGGCGTTGA	CDS	3913876	3914055	PA3496	PA3496	78.8927	11.4231	18.1825	2.23127	3	2.27206	3.35943	0.011381
NC_002516.2	445	3915443	3915476	-	TTCCGCCGGCCGGGAAAAATAAAAAACAAGAGCA	intergenic	N.A.	N.A.	N.A.	N.A.	19.7232	7.61538	22.2231	1.11563	1	0	4.46962	0.0246326
NC_002516.2	446	3915760	3915797	-	ATTCCCGCATTGCCTTTGGACCGGCGTTTGTAACGCCG	3UTR	3915776	3915806	PA3498	3'UTR_00909	276.124	102.808	120.207	2.23127	9	11.3603	4.39097	9.03067e-07
NC_002516.2	447	3944155	3944186	+	CTTTGACCGTGAAGCTCGAGGCAATGAAAATG	5UTR	3944155	3944183	PA3524	5'UTR_00672	56.9781	10.1538	12.1217	3.3469	2	2.27206	3.01131	0.0302053
NC_002516.2	447	3944155	3944186	+	CTTTGACCGTGAAGCTCGAGGCAATGAAAATG	CDS	3944184	3944570	PA3524	gloA1	56.9781	10.1538	12.1217	3.3469	2	2.27206	3.01131	0.0302053
NC_002516.2	448	3949771	3949838	-	TGGGAAGTTGAGTTGGAAAAGATACTAATAATAATGAGAATGATTGTCAAAGTTCCCTGGAGCGTTTT	sRNA	3949697	3949817	pant329	pant329	67.9354	41.8846	85.862	16.7345	15	13.6323	2.05378	0.0168077
NC_002516.2	449	3950737	3950785	+	TCGCACATGCACGAAGACGACTGATCGGGAACCACGACGAAGCGCCGGC	3UTR	3950761	3950803	PA3531	3'UTR_01766	94.2329	19.0385	60.6084	5.57817	1	10.2242	3.50366	0.000617767
NC_002516.2	449	3950737	3950785	+	TCGCACATGCACGAAGACGACTGATCGGGAACCACGACGAAGCGCCGGC	CDS	3950284	3950760	PA3531	bfrB	94.2329	19.0385	60.6084	5.57817	1	10.2242	3.50366	0.000617767
NC_002516.2	450	3979624	3979676	+	CCTTAAAGAAACAGGACTCGGGTTATTAATAAAAGCCACTCAGAAAACACCCG	3UTR	3979477	3979653	PA3551	3'UTR_00922	124.913	81.2308	101.014	3.3469	2	1.13603	5.59412	5.49249e-09
NC_002516.2	451	3991486	3991522	-	TTACCCTGAACCCGGCGCTGGACCTCACCGTGCGCCT	CDS	3990597	3991541	PA3561	fruK	10.9573	46.9615	10.1014	2.23127	2	0	4.00282	0.0169967
NC_002516.2	452	4001084	4001136	-	TCACTGCTTCATCCCTAATAAGAACAATCAGAGGGCTGGAACATGACGTACCT	5UTR	4001095	4001142	PA3568	5'UTR_02020	144.637	27.9231	51.5172	3.3469	7	1.13603	4.18459	0.000205831
NC_002516.2	452	4001084	4001136	-	TCACTGCTTCATCCCTAATAAGAACAATCAGAGGGCTGGAACATGACGTACCT	CDS	3999208	4001094	PA3568	PA3568	144.637	27.9231	51.5172	3.3469	7	1.13603	4.18459	0.000205831
NC_002516.2	453	4016414	4016445	+	TTCACTTTCGACTTCAGGGCCTTTCACATGAG	5UTR	4016395	4016440	PA3584	5'UTR_00691	41.6378	1.26923	8.08113	0	0	0	5.42973	0.0212593
NC_002516.2	453	4016414	4016445	+	TTCACTTTCGACTTCAGGGCCTTTCACATGAG	CDS	4016441	4017979	PA3584	glpD	41.6378	1.26923	8.08113	0	0	0	5.42973	0.0212593
NC_002516.2	454	4028594	4028657	+	CCAATACAAAAAAAATCATCGACGATAAGAAAAACAGATCGTAGAACCAGGTGCCTGCCATGGA	5UTR	4028593	4028652	PA3594	5'UTR_02029	113.956	7.61538	21.213	3.3469	3	0	4.12585	0.0056049
NC_002516.2	454	4028594	4028657	+	CCAATACAAAAAAAATCATCGACGATAAGAAAAACAGATCGTAGAACCAGGTGCCTGCCATGGA	CDS	4028653	4029540	PA3594	PA3594	113.956	7.61538	21.213	3.3469	3	0	4.12585	0.0056049
NC_002516.2	455	4029696	4029760	+	TTTCAGCGAAGGGCGGTAGGGCGCGGCGTGTCGACGAGAACAACAATAAACAGGACTCGACCCAT	3UTR	4029541	4029737	PA3594	3'UTR_00936	129.296	22.8462	33.3346	1.11563	3	5.68014	3.85251	0.00130398
NC_002516.2	455	4029696	4029760	+	TTTCAGCGAAGGGCGGTAGGGCGCGGCGTGTCGACGAGAACAACAATAAACAGGACTCGACCCAT	CDS	4029759	4031168	PA3595	PA3595	129.296	22.8462	33.3346	1.11563	3	5.68014	3.85251	0.00130398
NC_002516.2	455	4029696	4029760	+	TTTCAGCGAAGGGCGGTAGGGCGCGGCGTGTCGACGAGAACAACAATAAACAGGACTCGACCCAT	sRNA	4029599	4029753	pant338	pant338	129.296	22.8462	33.3346	1.11563	3	5.68014	3.85251	0.00130398
NC_002516.2	456	4050468	4050487	+	ACCATACGGTGGACGGCAGC	CDS	4050005	4051075	PA3615	PA3615	78.8927	20.3077	22.2231	0	0	0	7.38135	2.25052e-05
NC_002516.2	457	4057359	4057394	+	ATTCATCGAGCTGAACAGCGAGCTGGCGGAAGTCTG	CDS	4057159	4057482	PA3621	fdxA	41.6378	10.1538	15.1521	2.23127	2	3.40808	2.90001	0.0461645
NC_002516.2	458	4057539	4057616	-	TCGCCAGGGAGGCGATTCATCAGGATGATGACGAGGGACTGAAGAGTGGGCGGGGTAATACCCCGCCCCTTTTTTTTG	sRNA	4057543	4057658	PA3621.1	rsmZ	17959	4557.81	6926.53	105.985	160	256.742	5.60862	8.42167e-17
NC_002516.2	459	4058864	4058914	-	CATGGCACTCAAAAAAGAAGGGCCGGAGTTTGACCACGATGATGAAGTGCT	CDS	4057909	4058913	PA3622	rpoS	146.828	24.1154	54.5476	1.11563	0	4.54411	5.49882	2.14746e-05
NC_002516.2	460	4072597	4072642	-	GACTACGCTCCCGTCTTGTACTGCTCCCGCCGATTCCCTCCGGAAT	5UTR	4072489	4072634	PA3637	5'UTR_00704	39.4463	8.88462	24.2434	1.11563	1	1.13603	4.29176	0.00659804
NC_002516.2	460	4072597	4072642	-	GACTACGCTCCCGTCTTGTACTGCTCCCGCCGATTCCCTCCGGAAT	sRNA	4072509	4072650	pant340	pant340	39.4463	8.88462	24.2434	1.11563	1	1.13603	4.29176	0.00659804
NC_002516.2	461	4087490	4087552	-	CTGGTCAACGATCTGAGTCGTCTGTAGTCATGTTGAATTCGAATCTGCCGCCCTTTGCGGCAG	CDS	4087526	4088878	PA3649	mucP	52.5951	27.9231	10.1014	4.46254	2	5.68014	2.73327	0.0420383
NC_002516.2	462	4102475	4102527	+	CGAGCCCCCGCACGCTGTTCTCCCCCTGAGCCTCGCCTACCCGGCGGGGCTTT	3UTR	4102447	4102524	PA3661	3'UTR_01780	238.87	45.6923	43.4361	0	3	0	6.6591	4.56889e-06
NC_002516.2	463	4120333	4120390	-	TTTGCGGAAGGTGTCACATGTACCGCCATATCCCGCTCGTCGCCCTGTCCCTGTTTTC	5UTR	4120374	4120441	PA3677	5'UTR_02044	181.891	39.3462	57.578	0	0	4.54411	6.41515	1.24049e-05
NC_002516.2	463	4120333	4120390	-	TTTGCGGAAGGTGTCACATGTACCGCCATATCCCGCTCGTCGCCCTGTCCCTGTTTTC	CDS	4119270	4120373	PA3677	mexJ	181.891	39.3462	57.578	0	0	4.54411	6.41515	1.24049e-05
NC_002516.2	464	4120378	4120416	-	CGCCCAGTATAAGAACTCGAACGCAGTTTGCGGAAGGTG	5UTR	4120374	4120441	PA3677	5'UTR_02044	267.359	69.8077	43.4361	0	0	0	8.88136	4.11326e-09
NC_002516.2	465	4133785	4133807	+	CACTCAGGTGGGGCTTTTTTCTG	3UTR	4133759	4133805	PA3690	3'UTR_00955	85.4671	36.8077	77.7808	5.57817	8	14.7684	2.8066	0.00180968
NC_002516.2	466	4144179	4144222	-	TCGCTGCTGATGATCGACGTGGACTATTTCAAGAGCTACAACGA	CDS	4143788	4144831	PA3702	wspR	54.7866	26.6538	25.2535	0	0	0	7.38913	3.05919e-05
NC_002516.2	467	4156008	4156058	-	CGCAGGTCCGACGGCCCATCACAAGAACGACAAGACGAGGCTCGCCATGCC	5UTR	4156013	4156177	PA3710	5'UTR_02054	41.6378	19.0385	50.507	0	0	2.27206	5.93433	0.000301286
NC_002516.2	467	4156008	4156058	-	CGCAGGTCCGACGGCCCATCACAAGAACGACAAGACGAGGCTCGCCATGCC	CDS	4154339	4156012	PA3710	PA3710	41.6378	19.0385	50.507	0	0	2.27206	5.93433	0.000301286
NC_002516.2	468	4168903	4168964	-	TCCAGGAAGGAATGCCGGTCGGGGTCGCTCAAGCCGTCTTCCGCCAGGAGGGCGGCTGCTTT	intergenic	N.A.	N.A.	N.A.	N.A.	122.722	15.2308	16.1623	0	1	1.13603	5.47765	0.000307921
NC_002516.2	469	4168974	4168992	-	TTGTAAGCTCGGTGGTCCC	CDS	4168987	4170483	PA3724	lasB	41.6378	8.88462	6.06084	0	0	1.13603	5.1743	0.0127029
NC_002516.2	470	4169037	4169081	-	GGGTGATTCGCTCGGCGCAGAACCGCAACTACTCGGCGGCTGACG	CDS	4168987	4170483	PA3724	lasB	166.551	22.8462	38.3853	0	0	0	8.06458	4.05507e-07
NC_002516.2	471	4170460	4170524	-	CCGAGTACTTCGGCCTGAAAAAACCAGGAGAACTGAACAAGATGAAGAAGGTTTCTACGCTTGAC	5UTR	4170484	4170624	PA3724	5'UTR_00722	166.551	52.0385	68.6896	5.57817	6	3.40808	4.1094	1.91546e-06
NC_002516.2	471	4170460	4170524	-	CCGAGTACTTCGGCCTGAAAAAACCAGGAGAACTGAACAAGATGAAGAAGGTTTCTACGCTTGAC	CDS	4168987	4170483	PA3724	lasB	166.551	52.0385	68.6896	5.57817	6	3.40808	4.1094	1.91546e-06
NC_002516.2	472	4175015	4175046	+	GGATGGGTGTGCTGGATGTCGTCGACATAGAG	intergenic	N.A.	N.A.	N.A.	N.A.	85.4671	81.2308	82.8315	4.46254	9	3.40808	3.95546	4.04591e-06
NC_002516.2	473	4196920	4196944	-	CTTGCTCGTGGCGGCTCCAAAAAGC	5UTR	4196693	4196943	PA3744	5'UTR_00727	43.8293	11.4231	28.2839	0	0	0	6.94027	0.000242807
NC_002516.2	473	4196920	4196944	-	CTTGCTCGTGGCGGCTCCAAAAAGC	CDS	4196708	4196959	PA3745	rpsP	43.8293	11.4231	28.2839	0	0	0	6.94027	0.000242807
NC_002516.2	474	4196948	4196992	-	TTTGCAAGCACCGACTACAGGAACGAAGTTCACATGGTAACCATC	5UTR	4196960	4197023	PA3745	5'UTR_00728	28.489	5.07692	29.2941	0	1	1.13603	4.64287	0.0119437
NC_002516.2	474	4196948	4196992	-	TTTGCAAGCACCGACTACAGGAACGAAGTTCACATGGTAACCATC	CDS	4196708	4196959	PA3745	rpsP	28.489	5.07692	29.2941	0	1	1.13603	4.64287	0.0119437
NC_002516.2	475	4197008	4197047	-	CCGATAATCCTTAGAATATGCGGCCTTTCGGGCCGTGGGC	5UTR	4196960	4197023	PA3745	5'UTR_00728	118.339	72.3462	108.085	1.11563	5	1.13603	5.4529	1.87883e-07
NC_002516.2	476	4205911	4205939	-	GGAAACGACAAGACCTCGGAAACCCCGGC	5UTR	4205908	4205945	PA3754	5'UTR_02065	30.6805	5.07692	14.142	1.11563	1	0	4.39375	0.0265857
NC_002516.2	477	4206575	4206637	+	TATGCTGGCTTCCTATAAGAAAGACTGAACGCCAAACACTCGAACACCGCCGCCGTTGCGGCT	5UTR	4206523	4206664	PA3756	5'UTR_00731	986.159	307.154	347.488	1.11563	2	0	8.91016	1.87558e-15
NC_002516.2	477	4206575	4206637	+	TATGCTGGCTTCCTATAAGAAAGACTGAACGCCAAACACTCGAACACCGCCGCCGTTGCGGCT	CDS	4206048	4206602	PA3755	PA3755	986.159	307.154	347.488	1.11563	2	0	8.91016	1.87558e-15
NC_002516.2	478	4228719	4228773	-	GTCAAGAAGCCCTGACTTTCGACGACGTCCTTCTGATCCCCGGTTATTCCGAAGT	CDS	4227317	4228786	PA3770	guaB	19.7232	13.9615	13.1318	3.3469	0	0	4.66581	0.0255939
NC_002516.2	479	4228994	4229055	+	CGCCCAGGCGGCGGGACGCCGATTCCAAGAACTATAAAAGTGGGACGGGGGAGAGAATGAAA	5UTR	4229038	4229049	PA3771	5'UTR_02069	280.507	63.4615	91.9228	5.57817	0	2.27206	5.98139	1.80513e-09
NC_002516.2	479	4228994	4229055	+	CGCCCAGGCGGCGGGACGCCGATTCCAAGAACTATAAAAGTGGGACGGGGGAGAGAATGAAA	CDS	4229050	4230027	PA3771	PA3771	280.507	63.4615	91.9228	5.57817	0	2.27206	5.98139	1.80513e-09
NC_002516.2	480	4237656	4237704	+	ATCCCTCGACCGTTCGGACTGCCATAAGGAAAACAACATGCACACGAAT	3UTR	4237542	4237682	PA3778	3'UTR_00978	37.2549	2.53846	16.1623	0	0	0	5.97139	0.00671268
NC_002516.2	480	4237656	4237704	+	ATCCCTCGACCGTTCGGACTGCCATAAGGAAAACAACATGCACACGAAT	CDS	4237693	4238733	PA3779	PA3779	37.2549	2.53846	16.1623	0	0	0	5.97139	0.00671268
NC_002516.2	481	4250833	4250848	-	AGTCGCGGGCTGACCA	intergenic	N.A.	N.A.	N.A.	N.A.	48.2122	25.3846	18.1825	1.11563	2	3.40808	3.72452	0.00547602
NC_002516.2	482	4264637	4264662	-	CCGCAGTCTGTTGCTGGGCATTCGTC	CDS	4264530	4265288	PA3805	pilF	56.9781	17.7692	17.1724	0	0	1.13603	6.10896	0.000773909
NC_002516.2	483	4281849	4281913	-	TGGGAAGACAGCAGCTCGGGTAAAAGGCAGCGTCTCGACTCCAGCGCTGCCTTTTTTTATTTGCA	3UTR	4281785	4282077	PA3825	3'UTR_00990	479.931	115.5	167.683	8.92507	8	15.9044	4.30442	6.68954e-09
NC_002516.2	484	4285619	4285668	-	CTTTATATGGGCTACCTGGCCCTGCTGATCGCTGTCCGTGGCCAACTGGA	CDS	4285477	4286595	PA3828	lptF	306.805	16.5	40.4056	7.80944	0	1.13603	5.45096	2.57135e-07
NC_002516.2	485	4297181	4297227	+	ACGCTGTACCCGCACCGCCCAATCAGAACAATTCGCTACAGCGCGCC	5UTR	4297181	4297249	PA3836	5'UTR_00759	43.8293	15.2308	14.142	0	0	0	6.74261	0.000575786
NC_002516.2	486	4298265	4298282	-	GATTATCGTGCCGTCCGG	intergenic	N.A.	N.A.	N.A.	N.A.	50.4037	30.4615	32.3245	1.11563	3	2.27206	4.11819	0.000721303
NC_002516.2	487	4303340	4303396	-	TGTCAGCGGGATATCGAACTACAAGAATGAAAAAGAGATTCTCTATAACAAAGAGAC	CDS	4303141	4304502	PA3841	exoS	92.0415	17.7692	61.6186	12.272	2	1.13603	3.73801	0.000586694
NC_002516.2	488	4316818	4316870	-	GTGCACTATAGAGCGACGCGTCATGCCGAACACCGAACAAGAGAAATGCCCGT	3UTR	4316865	4316936	PA3858	3'UTR_01000	76.7012	21.5769	14.142	0	0	3.40808	5.46199	0.00280675
NC_002516.2	488	4316818	4316870	-	GTGCACTATAGAGCGACGCGTCATGCCGAACACCGAACAAGAGAAATGCCCGT	5UTR	4316826	4316855	PA3857	5'UTR_00766	76.7012	21.5769	14.142	0	0	3.40808	5.46199	0.00280675
NC_002516.2	488	4316818	4316870	-	GTGCACTATAGAGCGACGCGTCATGCCGAACACCGAACAAGAGAAATGCCCGT	CDS	4316109	4316825	PA3857	pcs	76.7012	21.5769	14.142	0	0	3.40808	5.46199	0.00280675
NC_002516.2	489	4317935	4317991	-	CCAGGGGCGGCGAAGGGAGTGGCGAACAGATGACAATAATGAAAGGTACCTGGCTGC	5UTR	4317963	4318048	PA3858	5'UTR_02086	157.785	63.4615	90.9127	0	7	6.81617	4.59903	3.37641e-05
NC_002516.2	489	4317935	4317991	-	CCAGGGGCGGCGAAGGGAGTGGCGAACAGATGACAATAATGAAAGGTACCTGGCTGC	CDS	4316937	4317962	PA3858	PA3858	157.785	63.4615	90.9127	0	7	6.81617	4.59903	3.37641e-05
NC_002516.2	490	4326650	4326701	+	CGGTTAAGGCTCTATTTACGCCTGGATCCCCGCGTCACGCTCATGCCGCGGG	intergenic	N.A.	N.A.	N.A.	N.A.	262.976	91.3846	90.9127	1.11563	0	2.27206	7.04437	7.83669e-09
NC_002516.2	491	4362990	4363021	-	AGACAACGTGCCGCGTGCTCTCAGGAAGGAAC	5UTR	4362985	4363100	PA3894	5'UTR_00774	35.0634	1.26923	12.1217	0	1	0	4.8084	0.0352048
NC_002516.2	492	4394343	4394390	-	GCCCCATACATAAACCAAGAAACCGGGTGATGACTGACTTCTCGCGCA	5UTR	4394362	4394396	PA3921	5'UTR_00780	83.2756	30.4615	48.4868	5.57817	0	1.13603	5.05594	4.25284e-05
NC_002516.2	492	4394343	4394390	-	GCCCCATACATAAACCAAGAAACCGGGTGATGACTGACTTCTCGCGCA	CDS	4391641	4394361	PA3921	PA3921	83.2756	30.4615	48.4868	5.57817	0	1.13603	5.05594	4.25284e-05
NC_002516.2	493	4396034	4396083	-	ACTTAACGAGGACGACGAGCGAATGAAAACAACGAAGATTCTTCTGCATA	CDS	4394694	4396061	PA3922	PA3922	63.5524	22.8462	27.2738	1.11563	3	2.27206	3.99592	0.00153009
NC_002516.2	494	4403640	4403663	-	CCTCCGCTGGAGGGCTTCTTTTTG	intergenic	N.A.	N.A.	N.A.	N.A.	177.509	96.4615	215.16	1.11563	9	7.95219	4.85323	4.64605e-08
NC_002516.2	495	4403683	4403700	-	ATCCCATCCGGGCGCTCC	3UTR	4403669	4403706	PA3928	3'UTR_01026	35.0634	19.0385	12.1217	0	0	4.54411	4.94423	0.0146519
NC_002516.2	496	4406445	4406517	-	TCCTGCCATCCAGGGCTGCGGTCGCTTTCCAATGACAAGAACGATAGCTGAAGGATGTGTTCCAAAACCTTGC	5UTR	4406369	4406446	PA3930	5'UTR_00781	249.827	100.269	212.13	5.57817	2	3.40808	5.68855	4.51379e-13
NC_002516.2	496	4406445	4406517	-	TCCTGCCATCCAGGGCTGCGGTCGCTTTCCAATGACAAGAACGATAGCTGAAGGATGTGTTCCAAAACCTTGC	5UTR	4406369	4406577	PA3930	5'UTR_00782	249.827	100.269	212.13	5.57817	2	3.40808	5.68855	4.51379e-13
NC_002516.2	497	4407628	4407666	+	CCCCTTGTTCACGCCGGTGTCGCATGGCTTGCACCGGCG	3UTR	4407586	4407675	PA3931	3'UTR_01027	129.296	15.2308	3.03042	0	1	0	5.64357	0.000622995
NC_002516.2	498	4445572	4445631	+	CCCCGCATATAAAGAGCAGCCTGCTCGTAGAACGATAAACGCCTTGCCCGCCCCCCATGG	5UTR	4445545	4445688	PA3966	5'UTR_00793	534.717	34.2692	88.8924	1.11563	0	4.54411	6.58524	3.67614e-08
NC_002516.2	499	4502231	4502267	+	CGTCCTCCCCTAATAAGCACAAGAGCCAGGAGATACC	5UTR	4502218	4502270	PA4022	5'UTR_00805	41.6378	12.6923	3.03042	0	0	0	5.97541	0.00606078
NC_002516.2	500	4534603	4534633	-	GCGCAACGGCGTCCCGGCTCTTTAACAGATG	5UTR	4534593	4534720	PA4053	5'UTR_00812	94.2329	22.8462	25.2535	3.3469	2	2.27206	3.99094	0.00039148
NC_002516.2	501	4544580	4544630	+	TTTCTAATACAAGGAATGGAGCTCATCATGCGTAAGTCCTGGCTTACCGCT	5UTR	4544527	4544606	PA4067	5'UTR_00815	87.6585	5.07692	7.07098	0	1	2.27206	3.71691	0.04315
NC_002516.2	501	4544580	4544630	+	TTTCTAATACAAGGAATGGAGCTCATCATGCGTAAGTCCTGGCTTACCGCT	CDS	4544607	4545305	PA4067	oprG	87.6585	5.07692	7.07098	0	1	2.27206	3.71691	0.04315
NC_002516.2	502	4551080	4551122	-	CCGATTCGTTCGGCTCTTTCGCTGCCCTCCGCGGCAGCCTTTT	3UTR	4551031	4551142	PA4073	3'UTR_01066	129.296	35.5385	41.4158	6.6938	3	1.13603	4.25015	1.54989e-05
NC_002516.2	503	4569918	4569957	+	ATTAACTAAAAAACCAAAAAAAAGAAGAAACGAAAACTCA	intergenic	N.A.	N.A.	N.A.	N.A.	56.9781	10.1538	27.2738	2.23127	1	0	4.846	0.00199612
NC_002516.2	504	4573701	4573764	+	GGCGCTCTCGCGCAGATAACAACAATGACTGGAGACGATGATGAAACCCGAAGATTTCCGTGCC	5UTR	4573700	4573740	PA4091	5'UTR_02137	232.295	78.6923	143.44	4.46254	4	2.27206	5.30112	2.81292e-10
NC_002516.2	504	4573701	4573764	+	GGCGCTCTCGCGCAGATAACAACAATGACTGGAGACGATGATGAAACCCGAAGATTTCCGTGCC	CDS	4573741	4575303	PA4091	hpaA	232.295	78.6923	143.44	4.46254	4	2.27206	5.30112	2.81292e-10
NC_002516.2	505	4601518	4601565	-	GATTCGGCAGTTCCCTCCAATACCTATAACGACCATCCAACGCACATC	3UTR	4601481	4601573	PA4114	3'UTR_01075	37.2549	15.2308	25.2535	0	0	0	6.93609	0.000295887
NC_002516.2	505	4601518	4601565	-	GATTCGGCAGTTCCCTCCAATACCTATAACGACCATCCAACGCACATC	sRNA	4601449	4601564	pant380	pant380	37.2549	15.2308	25.2535	0	0	0	6.93609	0.000295887
NC_002516.2	506	4619176	4619230	-	CCCTGTCGATGAGGGCTTTGCGATGTACCAGTACGATGAATACGACCAGGCGCTG	5UTR	4619209	4619323	PA4130	5'UTR_00824	109.573	35.5385	41.4158	2.23127	3	1.13603	4.73553	1.75619e-05
NC_002516.2	506	4619176	4619230	-	CCCTGTCGATGAGGGCTTTGCGATGTACCAGTACGATGAATACGACCAGGCGCTG	CDS	4617535	4619208	PA4130	PA4130	109.573	35.5385	41.4158	2.23127	3	1.13603	4.73553	1.75619e-05
NC_002516.2	507	4619859	4619903	+	TTTCGGCGCGACCTTCTGGCCGCAGGACTTCATCCTGCTCTCGGC	CDS	4619314	4621035	PA4131	PA4131	78.8927	2.53846	19.1927	1.11563	0	4.54411	3.868	0.0154956
NC_002516.2	508	4622788	4622825	+	TTCATTTCTTTCGGGACTGTACAGATGAACAAAGCAAC	5UTR	4622743	4622811	PA4133	5'UTR_00826	617.993	46.9615	109.095	8.92507	5	12.4963	4.1464	1.23346e-06
NC_002516.2	508	4622788	4622825	+	TTCATTTCTTTCGGGACTGTACAGATGAACAAAGCAAC	CDS	4622812	4624239	PA4133	PA4133	617.993	46.9615	109.095	8.92507	5	12.4963	4.1464	1.23346e-06
NC_002516.2	508	4622788	4622825	+	TTCATTTCTTTCGGGACTGTACAGATGAACAAAGCAAC	sRNA	4622700	4622800	SPA0106	SPA0106	617.993	46.9615	109.095	8.92507	5	12.4963	4.1464	1.23346e-06
NC_002516.2	509	4623373	4623407	+	TTCAAGTCCTACTCGATGTACTCCGGCGCCACCGA	CDS	4622812	4624239	PA4133	PA4133	50.4037	8.88462	13.1318	1.11563	0	0	5.66803	0.0018744
NC_002516.2	510	4632453	4632503	+	GGAAGCCTAAAGGAGATATATGAAATGAAAGAACTCAATGACATTGAAGTC	5UTR	4632435	4632476	PA4141	5'UTR_02145	35.0634	21.5769	14.142	1.11563	1	3.40808	3.7	0.0141581
NC_002516.2	510	4632453	4632503	+	GGAAGCCTAAAGGAGATATATGAAATGAAAGAACTCAATGACATTGAAGTC	CDS	4632477	4632776	PA4141	PA4141	35.0634	21.5769	14.142	1.11563	1	3.40808	3.7	0.0141581
NC_002516.2	511	4632702	4632746	+	GAGACGGCTGTCGGTTACTTGGGCCAATACCGGGAAAACTTCGGT	CDS	4632477	4632776	PA4141	PA4141	26.2976	20.3077	24.2434	2.23127	1	5.68014	3.20442	0.0223772
NC_002516.2	512	4632762	4632806	+	CGCACCACCATCTAATTAGAAAAGTCGCACTCCGGCACTTCATGC	CDS	4632477	4632776	PA4141	PA4141	56.9781	34.2692	50.507	1.11563	1	6.81617	4.3176	0.000314057
NC_002516.2	513	4697575	4697599	+	AGATCCGCGACCGGCTCAAGGACAT	CDS	4696281	4697903	PA4198	PA4198	48.2122	21.5769	35.3549	0	0	0	7.38738	3.22854e-05
NC_002516.2	514	4699805	4699829	+	CTTCCGTCGCGCGGCCCGTGGGCCG	3UTR	4699803	4699833	PA4199	3'UTR_01803	105.19	17.7692	26.2637	1.11563	1	1.13603	5.1872	0.000138199
NC_002516.2	515	4713082	4713131	-	TTACGGAAATGTGTAACGAGAGAGAATAAAAGATGAATAATTCGAATCTT	5UTR	4713100	4713372	PA4209	5'UTR_02164	155.594	86.3077	121.217	4.46254	17	24.9926	3.104	0.000429762
NC_002516.2	515	4713082	4713131	-	TTACGGAAATGTGTAACGAGAGAGAATAAAAGATGAATAATTCGAATCTT	CDS	4712095	4713099	PA4209	phzM	155.594	86.3077	121.217	4.46254	17	24.9926	3.104	0.000429762
NC_002516.2	516	4714226	4714275	+	AACTGCGTGCATTGGGAATAGCCGTTCCGCAAATAAAACGTGACGGTATT	CDS	4713796	4714284	PA4210	phzA1	61.361	1.26923	19.1927	0	0	0	6.08668	0.00285832
NC_002516.2	517	4714301	4714342	+	AGGAGCATTGACGATGCCTGATACGACAAATCCAATCGGTTT	CDS	4714314	4714802	PA4211	phzB1	28.489	26.6538	56.5679	0	2	9.08822	3.89116	0.00310231
NC_002516.2	518	4714564	4714606	+	ACAACATAAATATATTCGGAACCGACGACCCCAATCATTTCTG	CDS	4714314	4714802	PA4211	phzB1	30.6805	2.53846	18.1825	0	3	0	4.76004	0.0458762
NC_002516.2	519	4752234	4752298	-	AAAGGCGTCGCCGACGCCCTCGGCCTGAAGCTGGACTGATGGCCTGATGAGGCCCCCGGCCCCCT	3UTR	4752219	4752259	PA4236	3'UTR_01804	911.649	337.615	530.324	11.1563	2	3.40808	6.9049	3.47604e-23
NC_002516.2	519	4752234	4752298	-	AAAGGCGTCGCCGACGCCCTCGGCCTGAAGCTGGACTGATGGCCTGATGAGGCCCCCGGCCCCCT	CDS	4752260	4753708	PA4236	katA	911.649	337.615	530.324	11.1563	2	3.40808	6.9049	3.47604e-23
NC_002516.2	520	4754427	4754452	-	CTTAAGAAAGACGACAAGGCCACTGC	CDS	4754423	4755424	PA4238	rpoA	26.2976	2.53846	18.1825	0	0	1.13603	4.9052	0.0246498
NC_002516.2	521	4759498	4759523	+	TTTTGGCGACGCGGTTAACCTGAACC	intergenic	N.A.	N.A.	N.A.	N.A.	65.7439	2.53846	13.1318	0	2	0	4.84545	0.0213579
NC_002516.2	522	4761284	4761308	+	TTTCAGCTCGGCACGCTTCTTGGCG	intergenic	N.A.	N.A.	N.A.	N.A.	52.5951	8.88462	1.01014	0	0	0	5.50589	0.0132268
NC_002516.2	523	4767488	4767516	-	GAACGTTTCACCGTGCTGATCTCTCCGCA	CDS	4767343	4767654	PA4264	rpsJ	276.124	50.7692	80.8113	0	5	0	6.85891	3.84392e-06
NC_002516.2	524	4768966	4769029	-	CCCTTTAAGTAAGAGGTTTACTGTCGTGGCTAAGGAAAAATTCGAACGTAACAAACCGCACGTC	5UTR	4769005	4769181	PA4265	5'UTR_00848	199.423	25.3846	60.6084	4.46254	9	4.54411	3.5517	0.000719572
NC_002516.2	524	4768966	4769029	-	CCCTTTAAGTAAGAGGTTTACTGTCGTGGCTAAGGAAAAATTCGAACGTAACAAACCGCACGTC	5UTR	4769005	4769279	PA4265	5'UTR_00849	199.423	25.3846	60.6084	4.46254	9	4.54411	3.5517	0.000719572
NC_002516.2	524	4768966	4769029	-	CCCTTTAAGTAAGAGGTTTACTGTCGTGGCTAAGGAAAAATTCGAACGTAACAAACCGCACGTC	CDS	4767811	4769004	PA4265	tufA	199.423	25.3846	60.6084	4.46254	9	4.54411	3.5517	0.000719572
NC_002516.2	525	4780772	4780824	-	TCTACAGCCCGAGCGTCAAGCGAAAGGCTGATGGCTGGTGGCTTTTGCCACCG	3UTR	4780769	4780838	PA4271	3'UTR_01810	192.849	93.9231	58.5882	0	7	2.27206	5.31701	2.19907e-06
NC_002516.2	525	4780772	4780824	-	TCTACAGCCCGAGCGTCAAGCGAAAGGCTGATGGCTGGTGGCTTTTGCCACCG	sRNA	4780768	4780833	PA4270.1	P26	192.849	93.9231	58.5882	0	7	2.27206	5.31701	2.19907e-06
NC_002516.2	526	4780799	4780845	+	CTTTCGCTTGACGCTCGGGCTGTAGACGCAAGGTCGTCGCTTACTTG	intergenic	N.A.	N.A.	N.A.	N.A.	107.382	5.07692	10.1014	0	1	0	5.63605	0.00107044
NC_002516.2	527	4784041	4784089	-	GCTCTTGGTTGCCGTTCTGGTTGTGGTTGCCGTTGTGGGCAATCAGTAC	CDS	4783771	4784139	PA4276	secE	256.401	77.4231	77.7808	4.46254	0	1.13603	6.43206	1.53677e-09
NC_002516.2	528	4784275	4784327	-	ATCATCGAATAATATCGGTTGATCTTCCCCTCTCAGGCCGGCATAATGGTCGG	3UTR	4784164	4784315	PA4277	3'UTR_01812	422.952	162.462	184.856	2.23127	0	5.68014	6.84202	3.5367e-11
NC_002516.2	528	4784275	4784327	-	ATCATCGAATAATATCGGTTGATCTTCCCCTCTCAGGCCGGCATAATGGTCGG	3UTR	4784270	4784315	PA4277	3'UTR_01813	422.952	162.462	184.856	2.23127	0	5.68014	6.84202	3.5367e-11
NC_002516.2	528	4784275	4784327	-	ATCATCGAATAATATCGGTTGATCTTCCCCTCTCAGGCCGGCATAATGGTCGG	CDS	4784316	4785509	PA4277	tufB	422.952	162.462	184.856	2.23127	0	5.68014	6.84202	3.5367e-11
NC_002516.2	529	4785475	4785529	-	CCTTGAAGGGGATGGTCTCCATGGCTAAAGAAAAATTTGAACGGAACAAGCCGCA	CDS	4784316	4785509	PA4277	tufB	155.594	72.3462	78.791	0	1	4.54411	5.97618	6.18829e-07
NC_002516.2	530	4785931	4785973	-	CTCCTACCATGAAGTTGCTGTTGAAACCTAAGTTCAGGTTTTT	intergenic	N.A.	N.A.	N.A.	N.A.	28.489	5.07692	17.1724	2.23127	0	0	4.77229	0.0172508
NC_002516.2	531	4814794	4814830	+	GTTCGACAGAGAACTGCAGAAGATCGAAGAAGAGCGT	CDS	4814213	4814899	PA4291	PA4291	56.9781	16.5	3.03042	1.11563	0	0	5.4242	0.00282559
NC_002516.2	531	4814794	4814830	+	GTTCGACAGAGAACTGCAGAAGATCGAAGAAGAGCGT	sRNA	4814535	4814996	pant392	pant392	56.9781	16.5	3.03042	1.11563	0	0	5.4242	0.00282559
NC_002516.2	532	4820477	4820542	+	ATTCCAATGCACGTCCCCTGTTAAAAAACAAAATAAGCAAATGGAGCGTATGACCATGGACAAACC	5UTR	4820456	4820531	PA4296	5'UTR_00858	48.2122	8.88462	7.07098	0	0	0	6.22845	0.00265456
NC_002516.2	532	4820477	4820542	+	ATTCCAATGCACGTCCCCTGTTAAAAAACAAAATAAGCAAATGGAGCGTATGACCATGGACAAACC	CDS	4820532	4821359	PA4296	pprB	48.2122	8.88462	7.07098	0	0	0	6.22845	0.00265456
NC_002516.2	533	4829808	4829867	-	CGCCTGGCCATCCGCAGCAAGGACGAAGAACTCTACCGCAGGGAGCAGGAAGGCGCGCTG	CDS	4829643	4830554	PA4305	rcpC	153.402	27.9231	123.237	1.11563	0	4.54411	5.98789	1.5205e-07
NC_002516.2	534	4830929	4830993	+	TCTCGGTGATTGCCGCGTTCGAGGAGCAAACAAGAATGAAGAACCTGACCCTGTTCGTGTATTGC	5UTR	4830907	4830963	PA4306	5'UTR_02178	471.165	203.077	716.19	3.3469	1	2.27206	7.68499	2.48639e-19
NC_002516.2	534	4830929	4830993	+	TCTCGGTGATTGCCGCGTTCGAGGAGCAAACAAGAATGAAGAACCTGACCCTGTTCGTGTATTGC	CDS	4830964	4831182	PA4306	flp	471.165	203.077	716.19	3.3469	1	2.27206	7.68499	2.48639e-19
NC_002516.2	535	4831051	4831093	+	ATCGCCGGTTTGATCGCGGTGGCTCTGATTGCCGTATTGAGTC	CDS	4830964	4831182	PA4306	flp	35.0634	25.3846	39.3955	0	1	2.27206	5.07301	0.000730993
NC_002516.2	536	4843873	4843933	+	TGAAGTCCCTGGAACAAGACGACAAACTGAAAAAAGAACTGGAATTCGAAGAGAAGCTGCG	CDS	4843812	4844186	PA4315	mvaT	98.6159	44.4231	22.2231	1.11563	0	1.13603	6.15949	2.6219e-05
NC_002516.2	537	4862094	4862134	+	GCGGCCAAGGGCGGCGGCTCGGAGAACAAGTCGAAGATGGC	CDS	4861653	4863176	PA4333	PA4333	28.489	26.6538	17.1724	1.11563	1	0	5.1544	0.00265456
NC_002516.2	537	4862094	4862134	+	GCGGCCAAGGGCGGCGGCTCGGAGAACAAGTCGAAGATGGC	sRNA	4862054	4862348	pant399	pant399	28.489	26.6538	17.1724	1.11563	1	0	5.1544	0.00265456
NC_002516.2	538	4881048	4881097	-	AGGAATGCCGAACTGACCGTGCTGAACGTGCTCGACGACGACCAGCCGCC	CDS	4880318	4881178	PA4352	PA4352	43.8293	1.26923	4.04056	0	0	0	5.06455	0.0354634
NC_002516.2	539	4892647	4892666	+	CGTGATGGCCGGCTATTTCC	CDS	4892345	4892746	PA4364	PA4364	28.489	13.9615	11.1115	3.3469	0	1.13603	3.92559	0.02807
NC_002516.2	540	4918089	4918125	-	CGCTTTCCTCTTTCTGCTGTTGCTCTTCCCGCTGGTC	CDS	4917663	4918130	PA4387	PA4387	21.9146	11.4231	15.1521	1.11563	0	0	5.39772	0.0101781
NC_002516.2	541	4925532	4925551	-	ACCCGTCGGGCAAGGTGGTC	CDS	4925316	4925795	PA4395	PA4395	102.999	24.1154	22.2231	1.11563	0	1.13603	5.93761	5.87266e-05
NC_002516.2	542	4938223	4938245	-	CCTCAGGGTGGCCTCTTTTTATT	3UTR	4938231	4938275	PA4406	3'UTR_01832	32.872	11.4231	26.2637	0	2	1.13603	4.44471	0.00890085
NC_002516.2	543	4938246	4938297	-	GCGCCCGGCGGCGGCAGTGTAGGAAAACTCTCCTTTCCATATTTGGAGGCCA	3UTR	4938231	4938275	PA4406	3'UTR_01832	398.846	40.6154	37.3752	8.92507	3	3.40808	4.36526	6.51476e-07
NC_002516.2	543	4938246	4938297	-	GCGCCCGGCGGCGGCAGTGTAGGAAAACTCTCCTTTCCATATTTGGAGGCCA	CDS	4938276	4939187	PA4406	lpxC	398.846	40.6154	37.3752	8.92507	3	3.40808	4.36526	6.51476e-07
NC_002516.2	544	4938305	4938361	-	CAGACAAGGATGCTTGGGAAGTGGTGACCTTCGAAGACGCGCGTACCGCGCCTATTT	CDS	4938276	4939187	PA4406	lpxC	48.2122	52.0385	55.5577	1.11563	2	3.40808	4.6339	2.29765e-05
NC_002516.2	545	4940412	4940448	-	GTCATAAAAGTGATCGGTGTAGGTGGTGGTGGCGGCA	CDS	4939300	4940484	PA4407	ftsZ	35.0634	12.6923	15.1521	5.57817	1	1.13603	3.25703	0.0282764
NC_002516.2	546	4940488	4940538	-	CTGATTCAACGCGGTAACAGTAGGCGACAAAACTAGAAAGGAAGGAGAGGG	CDS	4940535	4941788	PA4408	ftsA	138.062	68.5385	53.5375	2.23127	5	12.4963	3.78652	0.000189329
NC_002516.2	547	4951863	4951898	-	ATTTCGGCCGTCGACTGGCCGGCGAGGAGCAGGACT	CDS	4951141	4952604	PA4417	murE	78.8927	8.88462	10.1014	2.23127	1	1.13603	4.00058	0.00667975
NC_002516.2	548	4955552	4955602	-	CGGACGAACTACGCGACCTGATCCTTTGACTATGAATGCCACCTACCGCCA	CDS	4954630	4955571	PA4420	PA4420	15.3402	20.3077	23.2332	2.23127	4	2.27206	2.80748	0.04912
NC_002516.2	548	4955552	4955602	-	CGGACGAACTACGCGACCTGATCCTTTGACTATGAATGCCACCTACCGCCA	CDS	4955574	4956029	PA4421	PA4421	15.3402	20.3077	23.2332	2.23127	4	2.27206	2.80748	0.04912
NC_002516.2	549	4956048	4956097	-	AAGTGGTATGAAGTGGGTAAAAGTGGGATCAATTGGCATGGAAAGCCAAC	5UTR	4956030	4956097	PA4421	5'UTR_00892	59.1695	29.1923	27.2738	1.11563	9	9.08822	2.66065	0.0412556
NC_002516.2	550	4956620	4956676	-	CGCTGTCGCGCAATAGCGCGGTGGAGGAAAGTCCGGGCTCCATAGGGCAGAGTGCCA	sRNA	4956328	4956536	PA4421.1	rnpB	94.2329	38.0769	64.649	13.3876	2	22.7206	2.70142	0.00527807
NC_002516.2	551	4957731	4957779	+	TTTCTGCTCTGATCCTGGCCGGTCTGCTGACCGCCTGCGCGACCTCGTC	CDS	4957709	4959523	PA4423	PA4423	92.0415	10.1538	15.1521	1.11563	5	1.13603	3.55498	0.0179985
NC_002516.2	552	4961057	4961099	+	TGCAGAAGATCGTCAAGCTGTTCGAATACATAAACTGAAGAAC	3UTR	4961095	4961208	PA4426	3'UTR_01141	39.4463	11.4231	9.09127	2.23127	1	0	4.26442	0.0146052
NC_002516.2	552	4961057	4961099	+	TGCAGAAGATCGTCAAGCTGTTCGAATACATAAACTGAAGAAC	CDS	4960516	4961094	PA4426	PA4426	39.4463	11.4231	9.09127	2.23127	1	0	4.26442	0.0146052
NC_002516.2	553	4963573	4963629	-	ACAACCCGGACGGCGTTGACATCAAGAAGAAGAAGGACGAGAACGGCGTACCGCTGG	CDS	4963055	4964266	PA4430	PA4430	127.105	43.1538	47.4766	6.6938	2	4.54411	4.00577	1.06012e-05
NC_002516.2	554	4964899	4964933	-	AATTTTTTGCGCGGCTCGAATTTTTACTTAAAGGC	intergenic	N.A.	N.A.	N.A.	N.A.	107.382	11.4231	21.213	1.11563	9	1.13603	3.59435	0.0173335
NC_002516.2	555	4965318	4965353	-	AGCCGCTCGAGCTGACCGAGACCGTCGAGAAGTTCG	CDS	4965109	4965501	PA4432	rpsI	26.2976	6.34615	19.1927	0	0	3.40808	4.52866	0.0248513
NC_002516.2	556	4966004	4966032	-	GTTTTCGGCTGTCCTTGACTTGTCAAGGC	5UTR	4965945	4966118	PA4433	5'UTR_00897	74.5098	17.7692	21.213	1.11563	3	2.27206	3.82113	0.00371322
NC_002516.2	557	4971013	4971042	-	ATTTTCCACGCCGTGCTGATCTCCAACGTC	CDS	4970797	4971891	PA4438	PA4438	50.4037	3.80769	10.1014	0	0	1.13603	5.039	0.0123109
NC_002516.2	558	4975739	4975760	-	TGCCGTCGGGCAAGGGGAGCAA	CDS	4974694	4976595	PA4442	cysN	85.4671	12.6923	21.213	1.11563	2	0	4.9925	0.0012512
NC_002516.2	559	4989042	4989092	-	ACCTGAAGTGTGCGATATGTCCTAAAGGGCTGAGAGAACGCTCCGAACAAG	intergenic	N.A.	N.A.	N.A.	N.A.	32.872	25.3846	35.3549	1.11563	4	1.13603	4.00644	0.00265698
NC_002516.2	560	4991914	4991953	-	CTTTTGGCCAGGTGCTGGGCTTTGAGCGTTGCCATTACTG	intergenic	N.A.	N.A.	N.A.	N.A.	109.573	2.53846	6.06084	6.6938	1	1.13603	3.00795	0.0400052
NC_002516.2	561	4994639	4994690	+	CATGAGGACATGTACGCGGCCATCGACCTGCTGATCGACAAACTCGACCGTC	CDS	4994441	4994749	PA4463	PA4463	65.7439	7.61538	34.3448	2.23127	5	2.27206	3.15963	0.0241087
NC_002516.2	562	4994751	4994797	+	CTCCCCTCCCCTATGATCCGACTTGAGCAAATCCTGACCCCCGGCCG	CDS	4994763	4995227	PA4464	ptsN	74.5098	20.3077	52.5273	0	9	5.68014	3.51583	0.013013
NC_002516.2	563	4996039	4996062	+	AGGGATTCCCTGAAGAACGTGCAG	CDS	4995229	4996089	PA4465	PA4465	30.6805	22.8462	9.09127	2.23127	3	0	3.80071	0.0179985
NC_002516.2	564	4996073	4996123	+	GCGATCTCAGCAGCTAGCCCATAACAAGAAGGACAGACTCCCCAAGATGCC	CDS	4995229	4996089	PA4465	PA4465	46.0207	53.3077	35.3549	1.11563	0	0	6.86069	4.70401e-05
NC_002516.2	564	4996073	4996123	+	GCGATCTCAGCAGCTAGCCCATAACAAGAAGGACAGACTCCCCAAGATGCC	CDS	4996119	4996391	PA4466	PA4466	46.0207	53.3077	35.3549	1.11563	0	0	6.86069	4.70401e-05
NC_002516.2	565	5002084	5002101	-	GTTTGCGGGCGATGTGCG	intergenic	N.A.	N.A.	N.A.	N.A.	43.8293	17.7692	25.2535	0	0	0	7.08796	0.000141441
NC_002516.2	566	5036063	5036118	-	CGACTTAAATTTCAGCCCGGTCCAGACGAGGAGAACAACAAATGACCGTGGGTGTT	5UTR	5036078	5036099	PA4498	5'UTR_00922	15.3402	33	16.1623	2.23127	0	3.40808	3.64673	0.0305273
NC_002516.2	566	5036063	5036118	-	CGACTTAAATTTCAGCCCGGTCCAGACGAGGAGAACAACAAATGACCGTGGGTGTT	5UTR	5036078	5036207	PA4498	5'UTR_00924	15.3402	33	16.1623	2.23127	0	3.40808	3.64673	0.0305273
NC_002516.2	566	5036063	5036118	-	CGACTTAAATTTCAGCCCGGTCCAGACGAGGAGAACAACAAATGACCGTGGGTGTT	CDS	5034860	5036077	PA4498	mdpA	15.3402	33	16.1623	2.23127	0	3.40808	3.64673	0.0305273
NC_002516.2	567	5036911	5036964	+	ATTTCGGCATCAGCGAATCGTCGACCAACAACAAACGGACGATCGCTGTCGCCG	5UTR	5036922	5037073	PA4500	5'UTR_00925	720.992	427.731	379.813	13.3876	2	14.7684	5.8574	1.21029e-15
NC_002516.2	568	5037026	5037067	+	GGCCGATCCTCAGACGATGCCCTTAGAAAAAGAAAAAATGAG	5UTR	5036922	5037073	PA4500	5'UTR_00925	39.4463	17.7692	43.4361	0	0	0	7.29948	4.94475e-05
NC_002516.2	569	5063742	5063804	-	TCGCCACGCGGCGGCATCTCTCAGAACGATAAGAACAATCAGGAGACGTCTGGGTGAAGACCG	5UTR	5063752	5063856	PA4520	5'UTR_00927	817.416	198	279.809	4.46254	5	1.13603	6.77577	7.95689e-16
NC_002516.2	569	5063742	5063804	-	TCGCCACGCGGCGGCATCTCTCAGAACGATAAGAACAATCAGGAGACGTCTGGGTGAAGACCG	5UTR	5063752	5063866	PA4520	5'UTR_00928	817.416	198	279.809	4.46254	5	1.13603	6.77577	7.95689e-16
NC_002516.2	569	5063742	5063804	-	TCGCCACGCGGCGGCATCTCTCAGAACGATAAGAACAATCAGGAGACGTCTGGGTGAAGACCG	CDS	5061730	5063751	PA4520	PA4520	817.416	198	279.809	4.46254	5	1.13603	6.77577	7.95689e-16
NC_002516.2	570	5065462	5065503	-	CAAGGGCGCCTAGCCGCTTCTCGAGGACCCGGCGGATGCCGG	3UTR	5065363	5065490	PA4523	3'UTR_01171	576.355	96.4615	168.693	3.3469	3	4.54411	5.90414	2.00909e-12
NC_002516.2	570	5065462	5065503	-	CAAGGGCGCCTAGCCGCTTCTCGAGGACCCGGCGGATGCCGG	3UTR	5065471	5065490	PA4523	3'UTR_01172	576.355	96.4615	168.693	3.3469	3	4.54411	5.90414	2.00909e-12
NC_002516.2	570	5065462	5065503	-	CAAGGGCGCCTAGCCGCTTCTCGAGGACCCGGCGGATGCCGG	CDS	5065491	5067746	PA4523	PA4523	576.355	96.4615	168.693	3.3469	3	4.54411	5.90414	2.00909e-12
NC_002516.2	571	5067799	5067868	-	TAATGAATGTAGATACTTGTTTTTGACGCCTGGAAATTGACGTTACGGACGACGCCAATCGATCCTCTGT	5UTR	5067747	5067893	PA4523	5'UTR_02219	89.85	64.7308	38.3853	15.6189	10	9.08822	2.43952	0.0034724
NC_002516.2	571	5067799	5067868	-	TAATGAATGTAGATACTTGTTTTTGACGCCTGGAAATTGACGTTACGGACGACGCCAATCGATCCTCTGT	sRNA	5067700	5067900	SPA0107	SPA0107	89.85	64.7308	38.3853	15.6189	10	9.08822	2.43952	0.0034724
NC_002516.2	572	5071337	5071364	+	CAACTCCATCGAGATCGCCGAGCAAGCC	CDS	5069763	5071463	PA4526	pilB	87.6585	25.3846	30.3042	8.92507	1	0	4.48402	0.000425446
NC_002516.2	573	5074685	5074704	-	TTCATGGCGGGCGGCGGCTG	intergenic	N.A.	N.A.	N.A.	N.A.	43.8293	12.6923	5.0507	0	0	2.27206	4.84848	0.0239149
NC_002516.2	574	5091764	5091792	-	GGCCGAGGTGCCGTTCGAGCTGGGTGGCC	CDS	5090853	5091815	PA4544	rluD	24.1061	40.6154	45.4563	0	4	12.4963	3.38068	0.0119437
NC_002516.2	575	5092072	5092107	+	GCGCAGGACGACCTCAACAACAAGAGCTACAACAGC	CDS	5091961	5092986	PA4545	comL	13.1488	25.3846	9.09127	0	0	0	6.20226	0.00549086
NC_002516.2	576	5092163	5092217	+	AGCAGGCCCAGCTCGAGCTGATCTACGCCAACTACAAGAACATGGAGCCCGAAGC	CDS	5091961	5092986	PA4545	comL	43.8293	55.8462	51.5172	0	0	0	7.97793	1.45707e-06
NC_002516.2	577	5112642	5112668	+	TTTTTTTCGAGGAGCTCGACGGTGGCC	5UTR	5112617	5112662	PA4563	5'UTR_00946	32.872	11.4231	7.07098	0	1	0	5.215	0.0146519
NC_002516.2	577	5112642	5112668	+	TTTTTTTCGAGGAGCTCGACGGTGGCC	CDS	5112663	5112938	PA4563	rpsT	32.872	11.4231	7.07098	0	1	0	5.215	0.0146519
NC_002516.2	578	5116628	5116692	-	CATGCAGCCATGCCGGCCGATTCCTACTTCTATAAAGCGTCGGGTGAGCAGGTTTAACGGAGATA	5UTR	5116625	5116751	PA4568	5'UTR_00947	539.1	171.346	421.229	5.57817	7	5.68014	5.79729	7.78346e-16
NC_002516.2	578	5116628	5116692	-	CATGCAGCCATGCCGGCCGATTCCTACTTCTATAAAGCGTCGGGTGAGCAGGTTTAACGGAGATA	5UTR	5116625	5116848	PA4568	5'UTR_00949	539.1	171.346	421.229	5.57817	7	5.68014	5.79729	7.78346e-16
NC_002516.2	579	5117915	5117961	-	CTCCGTGACAAGACTGTGAGATGAGAATAATTCTTATTATCGTAATA	intergenic	N.A.	N.A.	N.A.	N.A.	46.0207	41.8846	13.1318	3.3469	8	4.54411	2.5516	0.0317249
NC_002516.2	580	5118454	5118511	+	CGTCCTGTCGACGGCCGCATAACGAAAAAAAGAATGGACCGTGGCCGAGGGGACCGCC	intergenic	N.A.	N.A.	N.A.	N.A.	133.679	74.8846	76.7707	8.92507	1	2.27206	4.84769	2.07715e-07
NC_002516.2	581	5136284	5136321	+	ACCGGTTGTAACGCCTGATAAGGAGAAAAAAAGATGCA	5UTR	5136284	5136316	PA4587	5'UTR_00954	43.8293	6.34615	34.3448	1.11563	0	2.27206	4.67038	0.00238405
NC_002516.2	581	5136284	5136321	+	ACCGGTTGTAACGCCTGATAAGGAGAAAAAAAGATGCA	CDS	5136317	5137357	PA4587	ccpR	43.8293	6.34615	34.3448	1.11563	0	2.27206	4.67038	0.00238405
NC_002516.2	582	5146409	5146461	-	GCCTTGAAGGGATGCGAGCGGTCGGGTGCGAATGCCAACAACAAACAAGCACG	5UTR	5146404	5146502	PA4594	5'UTR_00955	175.317	11.4231	26.2637	0	2	0	5.99574	0.000247569
NC_002516.2	582	5146409	5146461	-	GCCTTGAAGGGATGCGAGCGGTCGGGTGCGAATGCCAACAACAAACAAGCACG	sRNA	5146428	5146671	pant422	pant422	175.317	11.4231	26.2637	0	2	0	5.99574	0.000247569
NC_002516.2	583	5148607	5148634	-	CTTTCTCTCGGTCTGTCATATACTTGGC	intergenic	N.A.	N.A.	N.A.	N.A.	131.488	22.8462	18.1825	4.46254	0	0	5.70716	3.30963e-05
NC_002516.2	584	5148912	5148952	+	AAATCAGTCTCAAAAGAACAAAAAAAACCTCAAAAATGACA	intergenic	N.A.	N.A.	N.A.	N.A.	32.872	7.61538	13.1318	0	0	0	6.24564	0.00377024
NC_002516.2	585	5157641	5157686	+	GGCGCTACCAGGACATCTTCGAAGGGGTCGGCGTGGCCCTCTGCGT	CDS	5156368	5160615	PA4601	morA	70.1268	8.88462	32.3245	1.11563	0	0	6.2545	0.000161806
NC_002516.2	586	5163503	5163529	-	ATCCTTCCGCGGGCCACGTCTGACGTG	3UTR	5163528	5163535	PA4605	3'UTR_01209	50.4037	5.07692	9.09127	0	0	0	6.11944	0.00340092
NC_002516.2	587	5165810	5165881	-	CCCTCCATCTGTCGGAAGCCAAACACTATGAACAATAACAATAGCCTGCTACGTCACCTCGCCTGGCTGGTG	5UTR	5165855	5165892	PA4606	5'UTR_00959	227.912	59.6538	98.9938	0	0	0	9.11966	1.16733e-09
NC_002516.2	587	5165810	5165881	-	CCCTCCATCTGTCGGAAGCCAAACACTATGAACAATAACAATAGCCTGCTACGTCACCTCGCCTGGCTGGTG	5UTR	5165855	5165928	PA4606	5'UTR_00960	227.912	59.6538	98.9938	0	0	0	9.11966	1.16733e-09
NC_002516.2	587	5165810	5165881	-	CCCTCCATCTGTCGGAAGCCAAACACTATGAACAATAACAATAGCCTGCTACGTCACCTCGCCTGGCTGGTG	CDS	5163788	5165854	PA4606	PA4606	227.912	59.6538	98.9938	0	0	0	9.11966	1.16733e-09
NC_002516.2	587	5165810	5165881	-	CCCTCCATCTGTCGGAAGCCAAACACTATGAACAATAACAATAGCCTGCTACGTCACCTCGCCTGGCTGGTG	sRNA	5165800	5166000	SPA0108	SPA0108	227.912	59.6538	98.9938	0	0	0	9.11966	1.16733e-09
NC_002516.2	588	5166664	5166733	-	GCGTTTTTCTCCAAAATACAACTGCGGAGCGCAGACATGGACAAGCGACTTTTGAGCAAGGGGTTGGTTC	5UTR	5166698	5166734	PA4607	5'UTR_02235	212.572	54.5769	107.075	3.3469	2	2.27206	5.49216	1.77361e-09
NC_002516.2	588	5166664	5166733	-	GCGTTTTTCTCCAAAATACAACTGCGGAGCGCAGACATGGACAAGCGACTTTTGAGCAAGGGGTTGGTTC	CDS	5166191	5166697	PA4607	PA4607	212.572	54.5769	107.075	3.3469	2	2.27206	5.49216	1.77361e-09
NC_002516.2	589	5169169	5169212	+	CGTTTCGGCGGCGCCTTCTGAGCATGCCCACATGAAAAAGGGCG	3UTR	5169190	5169217	PA4610	3'UTR_01211	672.779	118.038	162.633	6.6938	1	4.54411	6.16392	2.75901e-14
NC_002516.2	589	5169169	5169212	+	CGTTTCGGCGGCGCCTTCTGAGCATGCCCACATGAAAAAGGGCG	3UTR	5169190	5169387	PA4610	3'UTR_01213	672.779	118.038	162.633	6.6938	1	4.54411	6.16392	2.75901e-14
NC_002516.2	589	5169169	5169212	+	CGTTTCGGCGGCGCCTTCTGAGCATGCCCACATGAAAAAGGGCG	CDS	5168755	5169189	PA4610	PA4610	672.779	118.038	162.633	6.6938	1	4.54411	6.16392	2.75901e-14
NC_002516.2	590	5171721	5171765	-	GCGCAACAAGACGCCTGACAAGCCATTAGGAGCTCTTCCATGAAC	5UTR	5171727	5171837	PA4613	5'UTR_02237	35.0634	31.7308	7.07098	1.11563	2	1.13603	3.94216	0.0092845
NC_002516.2	590	5171721	5171765	-	GCGCAACAAGACGCCTGACAAGCCATTAGGAGCTCTTCCATGAAC	CDS	5170185	5171726	PA4613	katB	35.0634	31.7308	7.07098	1.11563	2	1.13603	3.94216	0.0092845
NC_002516.2	591	5171861	5171889	-	GGCTTTCTTCGGCTGGCGGTCTTTTTTAT	intergenic	N.A.	N.A.	N.A.	N.A.	113.956	33	47.4766	3.3469	8	0	4.4335	0.00045583
NC_002516.2	592	5174789	5174823	-	GGCACGCCAATAATAACCGGGCTAGGGCTTCGATA	5UTR	5174653	5174871	PA4616	5'UTR_02239	30.6805	15.2308	15.1521	3.3469	1	0	4.15889	0.014413
NC_002516.2	592	5174789	5174823	-	GGCACGCCAATAATAACCGGGCTAGGGCTTCGATA	sRNA	5174710	5174954	pant425	pant425	30.6805	15.2308	15.1521	3.3469	1	0	4.15889	0.014413
NC_002516.2	593	5182280	5182329	-	ACGAGCTGTTCAAGCCTGAATAACGACATGGGTGGGAACCGTACCACCCA	5UTR	5182269	5182376	PA4621	5'UTR_02241	197.232	38.0769	86.8721	0	1	0	7.83396	1.16037e-07
NC_002516.2	593	5182280	5182329	-	ACGAGCTGTTCAAGCCTGAATAACGACATGGGTGGGAACCGTACCACCCA	sRNA	5182285	5182374	pant426	pant426	197.232	38.0769	86.8721	0	1	0	7.83396	1.16037e-07
NC_002516.2	594	5182337	5182365	-	GTTTTTCCGCCTGCGTGCTCCACCTCGTC	5UTR	5182269	5182376	PA4621	5'UTR_02241	1369.66	571.154	400.016	8.92507	11	20.4485	5.70945	1.3841e-15
NC_002516.2	594	5182337	5182365	-	GTTTTTCCGCCTGCGTGCTCCACCTCGTC	sRNA	5182285	5182374	pant426	pant426	1369.66	571.154	400.016	8.92507	11	20.4485	5.70945	1.3841e-15
NC_002516.2	595	5207886	5207932	+	CCGATTATAAGGACGCCTCCTGATCGGGTTCCGGCCCCCGCGCCATC	sRNA	5207886	5208410	pant428	pant428	113.956	43.1538	22.2231	1.11563	0	0	7.03928	3.50964e-06
NC_002516.2	596	5229949	5229970	-	TACTTCCGCTGGCCGTTCTGGC	CDS	5229459	5229980	PA4661	pagL	24.1061	12.6923	14.142	0	0	0	6.35834	0.00340092
NC_002516.2	597	5229971	5230028	-	CAGCTTGAATGCGGGGGCTTTCATGCAACTTTCGAAAAGGACGTTTCAATGAAGAAAC	5UTR	5229981	5230024	PA4661	5'UTR_00973	61.361	13.9615	39.3955	2.23127	4	4.54411	3.19409	0.00830954
NC_002516.2	597	5229971	5230028	-	CAGCTTGAATGCGGGGGCTTTCATGCAACTTTCGAAAAGGACGTTTCAATGAAGAAAC	CDS	5229459	5229980	PA4661	pagL	61.361	13.9615	39.3955	2.23127	4	4.54411	3.19409	0.00830954
NC_002516.2	598	5230035	5230091	-	CGATTTTTTGAACTAAAGCGTTTGGTCTAGTATCTGCTTTAGTAAGTGCGCTCTTAT	intergenic	N.A.	N.A.	N.A.	N.A.	50.4037	27.9231	28.2839	3.3469	3	7.95219	2.93928	0.0109511
NC_002516.2	599	5240100	5240129	+	TTTATAGAGAGGGGCTCCCGTCGTGACTGC	5UTR	5239998	5240121	PA4672	5'UTR_00975	43.8293	17.7692	11.1115	4.46254	3	0	3.50308	0.0207318
NC_002516.2	599	5240100	5240129	+	TTTATAGAGAGGGGCTCCCGTCGTGACTGC	CDS	5240122	5240706	PA4672	PA4672	43.8293	17.7692	11.1115	4.46254	3	0	3.50308	0.0207318
NC_002516.2	600	5242105	5242132	+	ATTTTTCAAGGGGTTAGCGCAAGCTAAC	intergenic	N.A.	N.A.	N.A.	N.A.	203.806	106.615	157.582	0	1	0	8.61632	4.87811e-09
NC_002516.2	601	5242221	5242260	-	CGGATAGCAGTGACGTTGATCGTAGAGCCCCGCAGATGCG	3UTR	5242241	5242253	PA4674	3'UTR_01240	48.2122	33	22.2231	2.23127	0	0	5.89195	0.000352132
NC_002516.2	601	5242221	5242260	-	CGGATAGCAGTGACGTTGATCGTAGAGCCCCGCAGATGCG	CDS	5242254	5242559	PA4674	PA4674	48.2122	33	22.2231	2.23127	0	0	5.89195	0.000352132
NC_002516.2	602	5242351	5242373	-	TTTGATACGTCCGCTCAGTTCTG	CDS	5242254	5242559	PA4674	PA4674	67.9354	13.9615	15.1521	1.11563	6	0	4.18277	0.0124906
NC_002516.2	603	5273426	5273463	-	TTTCTACGATAAAGACTGTGACCTCTCGATCATCCAGG	CDS	5272455	5273471	PA4694	ilvC	59.1695	10.1538	6.06084	0	0	0	6.32864	0.00154778
NC_002516.2	604	5284023	5284078	+	GAGAGACCCACGCAGTCGGACTCTTCAGATTATCTCCTCATCAGGCTAATCACGGT	3UTR	5283907	5284103	PA4704	3'UTR_01866	2305.42	191.654	302.032	16.7345	5	9.08822	5.87351	2.50807e-17
NC_002516.2	604	5284023	5284078	+	GAGAGACCCACGCAGTCGGACTCTTCAGATTATCTCCTCATCAGGCTAATCACGGT	sRNA	5283995	5284110	PA4704.1	prrF1	2305.42	191.654	302.032	16.7345	5	9.08822	5.87351	2.50807e-17
NC_002516.2	604	5284023	5284078	+	GAGAGACCCACGCAGTCGGACTCTTCAGATTATCTCCTCATCAGGCTAATCACGGT	sRNA	5283995	5284319	PA4704.3	prrH	2305.42	191.654	302.032	16.7345	5	9.08822	5.87351	2.50807e-17
NC_002516.2	605	5284234	5284289	+	GAGAGACCAAGCAGTCGGACTCTTCAGATTATCTCCTCATCAGGCTAATCACGGTT	sRNA	5284206	5284319	PA4704.2	prrF2	1529.64	101.538	129.298	11.1563	4	20.4485	4.77781	1.71104e-07
NC_002516.2	605	5284234	5284289	+	GAGAGACCAAGCAGTCGGACTCTTCAGATTATCTCCTCATCAGGCTAATCACGGTT	sRNA	5283995	5284319	PA4704.3	prrH	1529.64	101.538	129.298	11.1563	4	20.4485	4.77781	1.71104e-07
NC_002516.2	606	5297644	5297674	+	CCTTTTCGAGCCGTATGAACCCCACGCAGGC	sRNA	5297644	5297893	pant438	pant438	486.505	27.9231	69.6997	0	1	0	8.1039	1.85173e-09
NC_002516.2	607	5308419	5308456	+	CTCGTAACACCCTGCAACCTGTTACCGCGGACGTACCG	3UTR	5308426	5308493	PA4726	3'UTR_01259	149.02	49.5	69.6997	11.1563	6	0	4.26305	5.41468e-05
NC_002516.2	607	5308419	5308456	+	CTCGTAACACCCTGCAACCTGTTACCGCGGACGTACCG	CDS	5306989	5308425	PA4726	cbrB	149.02	49.5	69.6997	11.1563	6	0	4.26305	5.41468e-05
NC_002516.2	607	5308419	5308456	+	CTCGTAACACCCTGCAACCTGTTACCGCGGACGTACCG	sRNA	5308433	5308493	PA4726.1	P36	149.02	49.5	69.6997	11.1563	6	0	4.26305	5.41468e-05
NC_002516.2	608	5308472	5308494	+	GTTCATCGGTAACGGGAACCCGG	3UTR	5308426	5308493	PA4726	3'UTR_01259	89.85	12.6923	30.3042	0	0	4.54411	5.32649	0.00117198
NC_002516.2	608	5308472	5308494	+	GTTCATCGGTAACGGGAACCCGG	sRNA	5308433	5308493	PA4726.1	P36	89.85	12.6923	30.3042	0	0	4.54411	5.32649	0.00117198
NC_002516.2	609	5308596	5308689	+	CAATAACAAGCAACGACGAAGACAATAAAAACAACACGTAACGACTCCAGCACAACAAAAACAAAATCGCGGAGGCGCAGCTAACTGATTCTTT	sRNA	5308587	5308993	PA4726.11	crcZ	31706.1	19385	39907.6	574.552	3170	3932.93	3.85746	1.31869e-07
NC_002516.2	610	5308625	5308660	-	TTTGTTTTTGTTGTGCTGGAGTCGTTACGTGTTGTT	intergenic	N.A.	N.A.	N.A.	N.A.	74.5098	3.80769	5.0507	1.11563	0	1.13603	4.38237	0.0130765
NC_002516.2	611	5308720	5308797	+	GCAGCCAGTCGGAAGAAGAATAAAACTGCCTTGAGGCAGCGCACAGACTGGTTGGATCGCTCGACGATCATGGCAGCA	sRNA	5308587	5308993	PA4726.11	crcZ	16865.5	2799.92	3536.5	198.583	118	134.051	5.22028	1.98122e-19
NC_002516.2	612	5308839	5308911	+	TGGGAGATATCCCTGAAGCGACTGGCTCAAGGGACGGGTCGACAAACAAAAACAACAAGCCCGAAATCATAAT	sRNA	5308587	5308993	PA4726.11	crcZ	73453.5	15753.7	20952.3	1142.41	1550	2417.47	4.09366	8.70746e-09
NC_002516.2	613	5308884	5308911	-	ATTATGATTTCGGGCTTGTTGTTTTTGT	sRNA	5308743	5308964	PA4726.2	P30	83.2756	13.9615	24.2434	3.3469	8	3.40808	2.72256	0.0339375
NC_002516.2	614	5323185	5323245	+	TTTCCTCTAAAATAAAATCCTTTAAAAACAATAAGTTAAAAAACAGACTGGAAGCGAGACG	sRNA	5323178	5323345	pant440	pant440	92.0415	36.8077	29.2941	3.3469	1	1.13603	4.87667	2.86143e-05
NC_002516.2	615	5325599	5325635	-	CTTGAAGCAAGGAGCTGGAAGTCTGGCGTCGATACCC	sRNA	5325500	5325700	SPA0044	SPA0044	159.977	12.6923	12.1217	0	6	0	5.10815	0.00336932
NC_002516.2	616	5332040	5332086	-	TTTTTCAGGGCCCCTTTTTAGGGGCTTTTTGTTAGCTGGACAGTCCA	3UTR	5332062	5332353	PA4747	3'UTR_01873	133.679	115.5	55.5577	25.6596	6	1.13603	3.83082	7.04853e-05
NC_002516.2	616	5332040	5332086	-	TTTTTCAGGGCCCCTTTTTAGGGGCTTTTTGTTAGCTGGACAGTCCA	5UTR	5331962	5332162	PA4746	5'UTR_00996	133.679	115.5	55.5577	25.6596	6	1.13603	3.83082	7.04853e-05
NC_002516.2	617	5332242	5332268	-	CCTCCTCGGTACCATATAAGCAAGCCC	3UTR	5332062	5332353	PA4747	3'UTR_01873	238.87	186.577	166.673	36.8159	50	85.2021	1.84549	0.0103394
NC_002516.2	617	5332242	5332268	-	CCTCCTCGGTACCATATAAGCAAGCCC	tRNA	5332254	5332339	PA4746.2	PA4746.2	238.87	186.577	166.673	36.8159	50	85.2021	1.84549	0.0103394
NC_002516.2	618	5338852	5338925	+	GGCAAGATGGCGCTGGTCTATCGGAAGAACCCGAAGCCGAACAAGAATCTCTCGAACATCAGCCGTTTCGCCGG	CDS	5338618	5338932	PA4753	PA4753	140.254	44.4231	35.3549	2.23127	2	1.13603	5.1831	1.92147e-06
NC_002516.2	619	5355115	5355158	-	GCTTGTGGTGCGGGGAGCGGCTCGGTACGCTTCCTCTCTTTTTC	5UTR	5355059	5355125	PA4769	5'UTR_02277	52.5951	10.1538	26.2637	0	0	1.13603	5.98356	0.00111833
NC_002516.2	620	5355172	5355211	-	TGCCCGTCTACGACTTTTGTCTAGGGATGCTCGTGCGGGG	intergenic	N.A.	N.A.	N.A.	N.A.	24.1061	20.3077	11.1115	4.46254	1	0	3.88711	0.02677
NC_002516.2	621	5366368	5366399	+	CACTACAACGAGAACGACCTGCATACCCTGGC	CDS	5366257	5366655	PA4778	cueR	19.7232	11.4231	26.2637	0	0	0	6.51245	0.00185633
NC_002516.2	622	5368691	5368723	-	TCCTCGATGGCGTGTTGCTGATGGAACTGGTGG	CDS	5368170	5369063	PA4780	PA4780	37.2549	5.07692	8.08113	1.11563	1	0	4.25135	0.0305273
NC_002516.2	623	5372507	5372578	-	AGCGGCCTTGTCGCTCGACGATGTAAGCAACTCCGTGACTTGGGCGGTGCCGTGCGAACGGGACCGCCTTTT	3UTR	5372440	5372590	PA4785	3'UTR_01278	12649.1	3598.27	5034.54	90.3664	109	123.827	5.81839	1.80871e-22
NC_002516.2	623	5372507	5372578	-	AGCGGCCTTGTCGCTCGACGATGTAAGCAACTCCGTGACTTGGGCGGTGCCGTGCGAACGGGACCGCCTTTT	3UTR	5372505	5372590	PA4785	3'UTR_01279	12649.1	3598.27	5034.54	90.3664	109	123.827	5.81839	1.80871e-22
NC_002516.2	623	5372507	5372578	-	AGCGGCCTTGTCGCTCGACGATGTAAGCAACTCCGTGACTTGGGCGGTGCCGTGCGAACGGGACCGCCTTTT	sRNA	5372500	5372600	SPA0093 (pant445)	SPA0093 (pant445)	12649.1	3598.27	5034.54	90.3664	109	123.827	5.81839	1.80871e-22
NC_002516.2	624	5373729	5373763	-	GCCCTGGAAGGCCTGGTGGAGCGCTACAACCTGCA	CDS	5372591	5373868	PA4785	PA4785	138.062	2.53846	9.09127	0	3	0	4.77	0.0159313
NC_002516.2	625	5376548	5376615	-	CCATGGATAACTAGAAAAAACACCATGCGTGATCTGACCGACGATGTAGCGCTGATGCGCCCGGTGAT	5UTR	5376592	5376618	PA4787	5'UTR_01015	190.657	34.2692	81.8214	0	0	1.13603	7.71844	1.71437e-07
NC_002516.2	625	5376548	5376615	-	CCATGGATAACTAGAAAAAACACCATGCGTGATCTGACCGACGATGTAGCGCTGATGCGCCCGGTGAT	5UTR	5376592	5376659	PA4787	5'UTR_01016	190.657	34.2692	81.8214	0	0	1.13603	7.71844	1.71437e-07
NC_002516.2	625	5376548	5376615	-	CCATGGATAACTAGAAAAAACACCATGCGTGATCTGACCGACGATGTAGCGCTGATGCGCCCGGTGAT	CDS	5375590	5376591	PA4787	PA4787	190.657	34.2692	81.8214	0	0	1.13603	7.71844	1.71437e-07
NC_002516.2	626	5401695	5401721	-	CAGGAGATGCACGATGGATATGAACCG	5UTR	5401709	5401813	PA4812	5'UTR_01020	39.4463	46.9615	75.7606	0	0	1.13603	7.09126	1.06012e-05
NC_002516.2	626	5401695	5401721	-	CAGGAGATGCACGATGGATATGAACCG	5UTR	5401709	5401851	PA4812	5'UTR_01021	39.4463	46.9615	75.7606	0	0	1.13603	7.09126	1.06012e-05
NC_002516.2	626	5401695	5401721	-	CAGGAGATGCACGATGGATATGAACCG	CDS	5398628	5401708	PA4812	fdnG	39.4463	46.9615	75.7606	0	0	1.13603	7.09126	1.06012e-05
NC_002516.2	627	5442131	5442151	+	GAAGTGCACCTGTCGAACGTG	5UTR	5442131	5442303	PA4847	5'UTR_01031	50.4037	22.8462	16.1623	0	0	1.13603	6.16077	0.000819042
NC_002516.2	627	5442131	5442151	+	GAAGTGCACCTGTCGAACGTG	CDS	5441837	5442280	PA4846	aroQ1	50.4037	22.8462	16.1623	0	0	1.13603	6.16077	0.000819042
NC_002516.2	628	5476832	5476850	+	GCGGCGGGTCGATAAAACT	intergenic	N.A.	N.A.	N.A.	N.A.	26.2976	17.7692	7.07098	0	0	1.13603	5.39886	0.0111993
NC_002516.2	629	5486182	5486225	-	TGAACGATCGTTCACTGAAATATTTTCCATGGCCTTGCTTCCCC	5UTR	5486198	5486205	PA4889	5'UTR_02305	74.5098	13.9615	47.4766	1.11563	0	4.54411	4.87694	0.000277183
NC_002516.2	629	5486182	5486225	-	TGAACGATCGTTCACTGAAATATTTTCCATGGCCTTGCTTCCCC	CDS	5485097	5486197	PA4889	PA4889	74.5098	13.9615	47.4766	1.11563	0	4.54411	4.87694	0.000277183
NC_002516.2	630	5513219	5513239	-	TAAAGTTCTTGTGGCCGGCCA	5UTR	5513113	5513350	PA4913	5'UTR_02312	37.2549	5.07692	16.1623	3.3469	0	0	4.60307	0.0146522
NC_002516.2	631	5513246	5513288	-	GCCTAAATGACTGATTTCCAATAACAAAGATAAAAACGGAAAG	5UTR	5513113	5513350	PA4913	5'UTR_02312	26.2976	13.9615	20.2028	2.23127	2	0	3.97833	0.0176149
NC_002516.2	632	5542837	5542895	-	CTTCGCCGCCAAGCTGGGCGAGCTGCTGGACTACCATAACTTCGTCCTGCAGCACTACT	CDS	5542073	5543365	PA4938	purA	184.083	13.9615	14.142	0	0	1.13603	6.50939	1.71352e-05
NC_002516.2	633	5544901	5544953	-	CGAATTCTTCCGCTATCTGAACAAGGCCAACAAGTAATACTCGGTTCTCCGGC	3UTR	5544843	5544916	PA4941	3'UTR_01887	43.8293	19.0385	24.2434	0	1	0	6.18445	0.000790712
NC_002516.2	633	5544901	5544953	-	CGAATTCTTCCGCTATCTGAACAAGGCCAACAAGTAATACTCGGTTCTCCGGC	3UTR	5544872	5544916	PA4941	3'UTR_01888	43.8293	19.0385	24.2434	0	1	0	6.18445	0.000790712
NC_002516.2	633	5544901	5544953	-	CGAATTCTTCCGCTATCTGAACAAGGCCAACAAGTAATACTCGGTTCTCCGGC	3UTR	5544874	5544916	PA4941	3'UTR_01889	43.8293	19.0385	24.2434	0	1	0	6.18445	0.000790712
NC_002516.2	633	5544901	5544953	-	CGAATTCTTCCGCTATCTGAACAAGGCCAACAAGTAATACTCGGTTCTCCGGC	CDS	5544917	5545786	PA4941	hflC	43.8293	19.0385	24.2434	0	1	0	6.18445	0.000790712
NC_002516.2	633	5544901	5544953	-	CGAATTCTTCCGCTATCTGAACAAGGCCAACAAGTAATACTCGGTTCTCCGGC	sRNA	5544700	5545000	SPA0127	SPA0127	43.8293	19.0385	24.2434	0	1	0	6.18445	0.000790712
NC_002516.2	634	5546924	5546975	-	AGCCGGGTGACAACTCGAACAACAACGATCGAGACCCGTGGGGAGGCCGCCG	CDS	5545786	5546988	PA4942	hflK	157.785	144.692	169.704	1.11563	3	1.13603	6.49919	4.06672e-11
NC_002516.2	635	5548651	5548694	-	TCACCCTATTCGACTACTTCAAACTACGATCCTTAAAGGAGTGC	intergenic	N.A.	N.A.	N.A.	N.A.	30.6805	31.7308	32.3245	0	0	1.13603	6.37185	0.000415341
NC_002516.2	636	5548715	5548748	-	CCTTAATTTGTCCGTCTGTTTCCGGAACGACTCC	intergenic	N.A.	N.A.	N.A.	N.A.	214.763	72.3462	115.156	0	3	11.3603	5.11407	3.31108e-06
NC_002516.2	637	5550491	5550510	-	CCTCCGGCGGCTCCTCCGGC	CDS	5549780	5551681	PA4946	mutL	111.765	20.3077	15.1521	4.46254	1	0	4.8685	0.000208623
NC_002516.2	638	5557089	5557105	-	TACCTGAACCCCGAAAT	intergenic	N.A.	N.A.	N.A.	N.A.	50.4037	8.88462	13.1318	0	0	0	6.53218	0.00100958
NC_002516.2	639	5593416	5593479	-	TAGTATTACCTGAAAGCCGCGATCGCCATCAACCAACAATAAGAACGAGGGCCGCATGACTGAC	5UTR	5593425	5593468	PA4980	5'UTR_01066	122.722	57.1154	28.2839	1.11563	3	2.27206	4.79208	1.68121e-05
NC_002516.2	639	5593416	5593479	-	TAGTATTACCTGAAAGCCGCGATCGCCATCAACCAACAATAAGAACGAGGGCCGCATGACTGAC	CDS	5592633	5593424	PA4980	PA4980	122.722	57.1154	28.2839	1.11563	3	2.27206	4.79208	1.68121e-05
NC_002516.2	640	5601104	5601142	+	CTGTTTCTGAAGCGCGCCGCGAGAACAACAAGAAGGACG	5UTR	5601079	5601148	PA4986	5'UTR_02325	13.1488	12.6923	25.2535	0	0	0	6.35086	0.0034724
NC_002516.2	641	5636054	5636104	+	ACACCCCCGGAGAACATCCAAGAATTAGCTGCGGTCGCCCACGAGGCCGGC	5UTR	5635891	5636155	PA5015	5'UTR_01073	61.361	10.1538	20.2028	0	0	0	6.89438	0.000217381
NC_002516.2	642	5640627	5640687	+	TCTCGCGAGCATGCCACGCTCGTCTCTCGGCCCCACCGGATGGTGGGGCTTTTTTTGCCCG	3UTR	5640593	5640662	PA5016	3'UTR_01332	3622.49	783.115	1140.45	29.0065	5	31.8088	6.42221	9.78462e-24
NC_002516.2	643	5647381	5647434	+	GAAGAATGGTTCTGATCCTGCCTGCCCTTTCCCGCCCCGGTCACGTCCGGGGCT	3UTR	5647396	5647504	PA5020	3'UTR_01335	122.722	88.8462	39.3955	2.23127	4	1.13603	5.07769	2.83982e-07
NC_002516.2	643	5647381	5647434	+	GAAGAATGGTTCTGATCCTGCCTGCCCTTTCCCGCCCCGGTCACGTCCGGGGCT	CDS	5645593	5647395	PA5020	PA5020	122.722	88.8462	39.3955	2.23127	4	1.13603	5.07769	2.83982e-07
NC_002516.2	644	5672153	5672214	-	TCGAAAACTCGCCGCATGAGCGGGTGACAGGCGAAGTAGATGACTAAAAAAGTTTTGCCGGT	5UTR	5672142	5672225	PA5036	5'UTR_01078	959.861	158.654	186.876	10.0407	5	0	6.45531	2.66682e-12
NC_002516.2	645	5672243	5672261	-	ATTTGTGAGGCCTTGTGCA	intergenic	N.A.	N.A.	N.A.	N.A.	41.6378	11.4231	21.213	0	0	0	6.77562	0.000512681
NC_002516.2	646	5672330	5672374	-	GCGCATTGATCCGACCTGCCGTCGCCTCTTGACGAAACTCGCTAG	3UTR	5672303	5672365	PA5037	3'UTR_01899	81.0842	12.6923	28.2839	0	0	0	7.29427	3.03851e-05
NC_002516.2	646	5672330	5672374	-	GCGCATTGATCCGACCTGCCGTCGCCTCTTGACGAAACTCGCTAG	CDS	5672366	5674021	PA5037	PA5037	81.0842	12.6923	28.2839	0	0	0	7.29427	3.03851e-05
NC_002516.2	647	5675929	5675977	-	CAGAATATGTTGAACGGCGTACCTCCTATCAACAAGAACGAGGTCAACG	CDS	5675714	5677858	PA5040	pilQ	41.6378	22.8462	34.3448	0	1	4.54411	4.52152	0.00228105
NC_002516.2	648	5678978	5679018	-	CGATATCAACGATCTCGACCTGAACAACATCGGTTCCTGGC	CDS	5678433	5679056	PA5042	pilO	24.1061	8.88462	37.3752	0	0	0	6.67259	0.000778105
NC_002516.2	649	5680713	5680789	-	TGGCCTTCGGCTCTGGTATCTAATGTGAAAAAAGAAGAATCGTTCGTAAGTATTGAACGCTAATAGGGAATTGGTCG	sRNA	5680700	5681300	SPA0119	SPA0119	168.743	41.8846	90.9127	13.3876	16	11.3603	2.69071	0.00167054
NC_002516.2	650	5695349	5695392	+	ACAATGGAGCGTTGCCGATGAGTCAGAAGAACAATAACGAGCTT	5UTR	5695320	5695365	PA5056	5'UTR_02342	65.7439	20.3077	18.1825	2.23127	0	2.27206	4.58967	0.00162095
NC_002516.2	650	5695349	5695392	+	ACAATGGAGCGTTGCCGATGAGTCAGAAGAACAATAACGAGCTT	CDS	5695366	5697045	PA5056	phaC1	65.7439	20.3077	18.1825	2.23127	0	2.27206	4.58967	0.00162095
NC_002516.2	651	5701082	5701116	+	TTTGGCGGCGGGCTTGGCTGCCGGCTTGGCGGCCG	intergenic	N.A.	N.A.	N.A.	N.A.	65.7439	29.1923	45.4563	6.6938	0	1.13603	4.7679	0.000239058
NC_002516.2	652	5701596	5701634	-	GAAATACTCGCGGCAGATCTGGCTGGCTGGTCTGGGGGC	CDS	5700758	5701687	PA5060	phaF	32.872	12.6923	42.4259	3.3469	1	0	4.46064	0.0041643
NC_002516.2	653	5701668	5701733	-	AGCGCAGTGCTCGAGCGTGTCGCGAGAACCCAATAAGGAGAGCAGGATGGCTGGCAAGAAGAAGAG	5UTR	5701688	5701737	PA5060	5'UTR_01087	392.272	132	265.667	2.23127	3	12.4963	5.60814	9.51515e-12
NC_002516.2	653	5701668	5701733	-	AGCGCAGTGCTCGAGCGTGTCGCGAGAACCCAATAAGGAGAGCAGGATGGCTGGCAAGAAGAAGAG	5UTR	5701688	5701771	PA5060	5'UTR_01088	392.272	132	265.667	2.23127	3	12.4963	5.60814	9.51515e-12
NC_002516.2	653	5701668	5701733	-	AGCGCAGTGCTCGAGCGTGTCGCGAGAACCCAATAAGGAGAGCAGGATGGCTGGCAAGAAGAAGAG	5UTR	5701688	5701910	PA5060	5'UTR_01089	392.272	132	265.667	2.23127	3	12.4963	5.60814	9.51515e-12
NC_002516.2	653	5701668	5701733	-	AGCGCAGTGCTCGAGCGTGTCGCGAGAACCCAATAAGGAGAGCAGGATGGCTGGCAAGAAGAAGAG	CDS	5701698	5702114	PA5061	PA5061	392.272	132	265.667	2.23127	3	12.4963	5.60814	9.51515e-12
NC_002516.2	653	5701668	5701733	-	AGCGCAGTGCTCGAGCGTGTCGCGAGAACCCAATAAGGAGAGCAGGATGGCTGGCAAGAAGAAGAG	CDS	5700758	5701687	PA5060	phaF	392.272	132	265.667	2.23127	3	12.4963	5.60814	9.51515e-12
NC_002516.2	654	5714182	5714197	-	GTTACCCTGCGCCGGC	5UTR	5714033	5714183	PA5076	5'UTR_01094	24.1061	15.2308	12.1217	0	0	0	6.37283	0.00322762
NC_002516.2	654	5714182	5714197	-	GTTACCCTGCGCCGGC	sRNA	5714033	5714242	pant464	pant464	24.1061	15.2308	12.1217	0	0	0	6.37283	0.00322762
NC_002516.2	655	5749423	5749461	+	CAAATAAAACAGACTGCGTGTGAGCTGATTATGTCCGCA	CDS	5749453	5750814	PA5106	PA5106	109.573	57.1154	83.8417	12.272	16	34.0808	2.06586	0.0159001
NC_002516.2	656	5756225	5756286	-	CCGACGACGCGGCGGCCCGACAATAAAAACAAATCATGGAGTAAGAGAATGATCAGAATGGC	5UTR	5756239	5756380	PA5112	5'UTR_01099	254.21	35.5385	70.7098	2.23127	1	4.54411	5.27544	2.5617e-07
NC_002516.2	656	5756225	5756286	-	CCGACGACGCGGCGGCCCGACAATAAAAACAAATCATGGAGTAAGAGAATGATCAGAATGGC	CDS	5754298	5756238	PA5112	estA	254.21	35.5385	70.7098	2.23127	1	4.54411	5.27544	2.5617e-07
NC_002516.2	657	5767729	5767761	+	AAAGAGGCGCTGGAAGAACTCGACAAGGGCCGC	CDS	5766484	5767893	PA5119	glnA	37.2549	10.1538	21.213	0	3	1.13603	4.07661	0.019789
NC_002516.2	658	5767809	5767847	+	CTACATCGAGCTGAAGAGCGAAGAAGAGATCAAGGTGCG	CDS	5766484	5767893	PA5119	glnA	76.7012	22.8462	20.2028	0	1	0	6.43133	0.000161193
NC_002516.2	659	5767872	5767934	+	CGACCTGTACTACAGCGTCTGATCCACCCTTTCCTATAACAACGAGTCACCCTCTTGAGGCCT	3UTR	5767894	5767955	PA5119	3'UTR_01369	232.295	142.154	144.45	0	1	1.13603	7.86662	1.56206e-09
NC_002516.2	659	5767872	5767934	+	CGACCTGTACTACAGCGTCTGATCCACCCTTTCCTATAACAACGAGTCACCCTCTTGAGGCCT	CDS	5766484	5767893	PA5119	glnA	232.295	142.154	144.45	0	1	1.13603	7.86662	1.56206e-09
NC_002516.2	660	5774736	5774813	+	AATACCCTGACCCGCAAGATCAAGGAGCTGGGGATGAACGTCGATGGAGCCGACGACGAAGGCGACGACTGAAGCGCC	3UTR	5774808	5774828	PA5125	3'UTR_01370	1779.47	475.962	813.163	6.6938	6	24.9926	6.38826	1.34415e-18
NC_002516.2	660	5774736	5774813	+	AATACCCTGACCCGCAAGATCAAGGAGCTGGGGATGAACGTCGATGGAGCCGACGACGAAGGCGACGACTGAAGCGCC	CDS	5773377	5774807	PA5125	ntrC	1779.47	475.962	813.163	6.6938	6	24.9926	6.38826	1.34415e-18
NC_002516.2	661	5775404	5775448	+	ATTTCGGGGGCCTCGGTACAGGCAGGCTGGGGAATCCCCTCTTTT	sRNA	5775397	5775623	PA5125.1	nrsZ	236.678	16.5	38.3853	1.11563	0	2.27206	5.99524	3.52502e-06
NC_002516.2	662	5775491	5775537	+	CCGTTTCGGGGACCTCGGTACAGGCAGGCTGAGAACTCCCCTCTTTT	sRNA	5775397	5775623	PA5125.1	nrsZ	951.095	124.385	196.977	1.11563	2	3.40808	7.05412	5.93201e-13
NC_002516.2	663	5775579	5775623	+	GTTTGGGGACCTCGGTACAGGCAGGCTGAGAATTCCCCCTTTTAT	sRNA	5775397	5775623	PA5125.1	nrsZ	442.676	60.9231	94.9532	0	1	0	8.51311	3.73604e-10
NC_002516.2	664	5798481	5798508	+	CGTAAGGCGTTAAAAAACAAAAAAAATT	3UTR	5798448	5798646	PA5149	3'UTR_01377	13.1488	17.7692	20.2028	1.11563	4	0	3.71915	0.0434278
NC_002516.2	665	5801294	5801349	+	CCGCTAACGGAGCAACACCGCATGAAGAACTATAAGAAGATCCTGCTGGCCGCCGC	CDS	5800527	5801300	PA5152	PA5152	124.913	83.7692	80.8113	1.11563	0	0	7.94431	1.78022e-07
NC_002516.2	665	5801294	5801349	+	CCGCTAACGGAGCAACACCGCATGAAGAACTATAAGAAGATCCTGCTGGCCGCCGC	CDS	5801315	5802067	PA5153	PA5153	124.913	83.7692	80.8113	1.11563	0	0	7.94431	1.78022e-07
NC_002516.2	666	5810263	5810295	+	TTGAACAAGGTATGACTCATGACGATTCTCGTG	5UTR	5810099	5810280	PA5161	5'UTR_01113	46.0207	11.4231	13.1318	3.3469	1	2.27206	3.28668	0.0220619
NC_002516.2	666	5810263	5810295	+	TTGAACAAGGTATGACTCATGACGATTCTCGTG	CDS	5810281	5811339	PA5161	rmlB	46.0207	11.4231	13.1318	3.3469	1	2.27206	3.28668	0.0220619
NC_002516.2	667	5820811	5820865	+	ATTACTTTGAGTAGGAAGCTATTGACGTGGATCAGCATTCAACAATAGCCGCTGC	sRNA	5820448	5820845	pant475	pant475	39.4463	25.3846	34.3448	2.23127	1	3.40808	3.97576	0.00138142
NC_002516.2	668	5831874	5831924	+	CCACACCTAGAACGATAGGGCCCAGCCCATGCCTTGCCAGCCTGCATGCCC	5UTR	5831876	5831901	PA5180	5'UTR_01120	243.252	46.9615	68.6896	0	1	1.13603	7.04343	1.2854e-07
NC_002516.2	668	5831874	5831924	+	CCACACCTAGAACGATAGGGCCCAGCCCATGCCTTGCCAGCCTGCATGCCC	CDS	5831902	5832741	PA5180	PA5180	243.252	46.9615	68.6896	0	1	1.13603	7.04343	1.2854e-07
NC_002516.2	669	5835163	5835212	-	ATTTCAGGGTCGAAATCGGTATTTTTGCTGGCGGGATGCTGGCCATTCTA	sRNA	5835082	5835480	PA5181.1	P34	120.531	25.3846	21.213	0	0	0	7.67484	3.60762e-06
NC_002516.2	670	5843998	5844066	+	CTCCCGGGACGCACGAACGCAGAAAAATAAGGATGAACTCACGTAGGAGTAAGCTCATGAACAGGATGG	5UTR	5843973	5844053	PA5191	5'UTR_01123	83.2756	5.07692	19.1927	0	1	1.13603	4.89352	0.00264281
NC_002516.2	670	5843998	5844066	+	CTCCCGGGACGCACGAACGCAGAAAAATAAGGATGAACTCACGTAGGAGTAAGCTCATGAACAGGATGG	CDS	5844054	5844410	PA5191	PA5191	83.2756	5.07692	19.1927	0	1	1.13603	4.89352	0.00264281
NC_002516.2	671	5846017	5846053	-	CTACGAAGTTTGGAGGACTCGGCCTCTGGCCGACGGG	intergenic	N.A.	N.A.	N.A.	N.A.	65.7439	10.1538	18.1825	0	1	1.13603	4.99997	0.00298363
NC_002516.2	672	5871175	5871213	-	ACAAAACCCGCTATCCTTGGACAAGGCCTCGATCATTCG	3UTR	5871090	5871230	PA5214	3'UTR_01401	166.551	20.3077	30.3042	0	4	2.27206	4.4875	0.00113592
NC_002516.2	673	5877860	5877902	+	ATCGCAAGAACAACAAGAACCGACAGGAGGTTAGCCATGAACC	CDS	5877896	5878717	PA5220	PA5220	21.9146	6.34615	22.2231	0	1	1.13603	4.44481	0.0246498
NC_002516.2	674	5884359	5884419	+	CCGATAACTGCAACAACGGAGGTTGCCAGTTGGACCGGTGTGCATGTCCGCACGACGGAAA	sRNA	5884320	5884502	PA5227.1	ssrS	493.079	184.038	239.403	11.1563	13	22.7206	4.19578	8.84671e-10
NC_002516.2	675	5884442	5884501	+	CCACCTTGAACTTTCGGGTTCAAGGGCTAACCCGACAGCGGCACGACCGGGGAGCTACCT	sRNA	5884320	5884502	PA5227.1	ssrS	164.36	186.577	134.349	1.11563	44	39.761	3.09698	0.00421989
NC_002516.2	676	5885225	5885292	-	AAGCCAGACTTGCTGTGGGTTTTGGTCATCATCTTCGGACTTGGGGTCGTCACCACCGGTTATACCCA	intergenic	N.A.	N.A.	N.A.	N.A.	276.124	35.5385	106.065	10.0407	9	12.4963	3.29271	0.000112103
NC_002516.2	677	5900189	5900256	-	CGCCTTCTGCATGCCGTCCCGGACGCACTTCCTACTCGAACTTTCTAGCGCTCCTGTCGCCCCCTTGC	5UTR	5900125	5900273	PA5239	5'UTR_01145	453.633	79.9615	174.754	1.11563	5	7.95219	5.34331	1.97998e-08
NC_002516.2	678	5900339	5900379	-	CCAATATCTGAGCCGGGCCCAGGCCTCGCTGGAAAGCCCCG	3UTR	5900326	5900368	PA5240	3'UTR_01911	54.7866	26.6538	41.4158	1.11563	1	0	5.84688	0.000201839
NC_002516.2	678	5900339	5900379	-	CCAATATCTGAGCCGGGCCCAGGCCTCGCTGGAAAGCCCCG	CDS	5900369	5900695	PA5240	trxA	54.7866	26.6538	41.4158	1.11563	1	0	5.84688	0.000201839
NC_002516.2	679	5900438	5900499	-	ATACCCCGCCGAAATACGGCGTGCGTGGCATCCCTACCCTGATGCTGTTCAAGGACGGCAAT	CDS	5900369	5900695	PA5240	trxA	247.635	15.2308	19.1927	0	0	0	7.73674	2.95048e-07
NC_002516.2	680	5900702	5900728	-	GTTTCAATTCGCGTCCGACTACGGAGA	5UTR	5900696	5900736	PA5240	5'UTR_01146	52.5951	30.4615	18.1825	2.23127	8	1.13603	3.35345	0.00874665
NC_002516.2	680	5900702	5900728	-	GTTTCAATTCGCGTCCGACTACGGAGA	5UTR	5900696	5900947	PA5240	5'UTR_01147	52.5951	30.4615	18.1825	2.23127	8	1.13603	3.35345	0.00874665
NC_002516.2	681	5904612	5904651	-	CCAAGCAGGCCGCAGAACAATTAAGACGGGGGCGTTGACC	5UTR	5904597	5904655	PA5242	5'UTR_01148	15.3402	16.5	19.1927	1.11563	0	0	5.51422	0.00890085
NC_002516.2	681	5904612	5904651	-	CCAAGCAGGCCGCAGAACAATTAAGACGGGGGCGTTGACC	CDS	5904614	5905627	PA5243	hemB	15.3402	16.5	19.1927	1.11563	0	0	5.51422	0.00890085
NC_002516.2	682	5926831	5926888	+	AAAGCCAATGGGATTGAAAATAAAAAACCCGACATCTGAATAACGTGAAGATATTTTT	intergenic	N.A.	N.A.	N.A.	N.A.	109.573	19.0385	29.2941	0	0	4.54411	5.60428	0.000586694
NC_002516.2	683	5950307	5950376	-	CTTTTGCAGCACCGAGAGGTTGACCATGAGCGAAGAAGAACTGGAACAGGACGAGCTGGACGGCGCTGAC	CDS	5950034	5950351	PA5285	sutA	41.6378	20.3077	26.2637	4.46254	3	1.13603	3.4079	0.00688525
NC_002516.2	684	5950473	5950494	-	GGTGAACACCGGGACAGGGGCG	CDS	5950429	5950854	PA5286	PA5286	39.4463	5.07692	7.07098	0	1	0	4.95256	0.0211099
NC_002516.2	685	5969759	5969816	-	CCGGGTGTGATAAGCCACGATGAGGGTGTAAGGGTGAACCTGATTAAAAAAATGCTGG	5UTR	5969766	5969848	PA5300	5'UTR_01178	8.76585	15.2308	39.3955	3.3469	1	2.27206	3.14114	0.0434278
NC_002516.2	685	5969759	5969816	-	CCGGGTGTGATAAGCCACGATGAGGGTGTAAGGGTGAACCTGATTAAAAAAATGCTGG	CDS	5969355	5969765	PA5300	cycB	8.76585	15.2308	39.3955	3.3469	1	2.27206	3.14114	0.0434278
NC_002516.2	686	5970559	5970595	-	GCCAGCCGTGTGCGGCCTCGTTTTGCCTTGCCTGCCA	5UTR	5970536	5970605	PA5301	5'UTR_01179	26.2976	6.34615	49.4969	2.23127	0	0	5.20884	0.00319986
NC_002516.2	687	5970623	5970667	-	TTTGCGCAGGCATGTCGACCGATCTGTTGTAAATACTGAACAGTG	intergenic	N.A.	N.A.	N.A.	N.A.	96.4244	21.5769	19.1927	16.7345	0	1.13603	3.86619	0.00335378
NC_002516.2	688	5971819	5971850	-	AGTTTTGTCTGGCCCGGCCGGAGAGCCGGGCT	3UTR	5971820	5971849	PA5303	3'UTR_01917	1450.75	463.269	622.247	10.0407	20	20.4485	5.47982	1.87558e-15
NC_002516.2	689	5971927	5971992	-	TCGACGCCGACTTCGAAGGCATGAACCGCGTCTGGGACCAGTGGCTGCCGCGCGGCGTCGCGCCGG	CDS	5971850	5972203	PA5303	PA5303	89.85	26.6538	33.3346	0	0	0	7.76429	3.31108e-06
NC_002516.2	690	5973491	5973519	-	AATAACAAACGTCCGCGGTTCCTCCGCGA	5UTR	5973477	5973509	PA5304	5'UTR_01180	35.0634	2.53846	13.1318	0	1	0	5.02125	0.0220619
NC_002516.2	690	5973491	5973519	-	AATAACAAACGTCCGCGGTTCCTCCGCGA	5UTR	5973477	5973533	PA5304	5'UTR_01181	35.0634	2.53846	13.1318	0	1	0	5.02125	0.0220619
NC_002516.2	691	5983801	5983842	+	GTGCAACCTGGGTGGCCCTATGACAATGAATGACGAGCCGCA	5UTR	5983780	5983819	PA5313	5'UTR_01186	100.807	50.7692	42.4259	1.11563	0	0	7.31652	2.20198e-06
NC_002516.2	691	5983801	5983842	+	GTGCAACCTGGGTGGCCCTATGACAATGAATGACGAGCCGCA	CDS	5983820	5985154	PA5313	gabT2	100.807	50.7692	42.4259	1.11563	0	0	7.31652	2.20198e-06
NC_002516.2	692	5985620	5985640	+	CCACCTGGCGGGCTTTTTTGT	3UTR	5985582	5985803	PA5314	3'UTR_01439	155.594	57.1154	74.7504	2.23127	1	4.54411	5.21598	1.71619e-07
NC_002516.2	693	5995826	5995870	-	CATGTCGCGATCCACCGCCAGAACAAGAACGAAGCCGAGACCGGC	5UTR	5995812	5995876	PA5324	5'UTR_01191	28.489	19.0385	5.0507	0	0	0	6.18113	0.00459773
NC_002516.2	693	5995826	5995870	-	CATGTCGCGATCCACCGCCAGAACAAGAACGAAGCCGAGACCGGC	sRNA	5995818	5995936	pant492	pant492	28.489	19.0385	5.0507	0	0	0	6.18113	0.00459773
NC_002516.2	694	6005859	6005883	+	CCGGCAAACGTCGGGCTCACTTTTC	5UTR	6005688	6005898	PA5337	5'UTR_01197	30.6805	13.9615	12.1217	1.11563	0	2.27206	4.24909	0.0194442
NC_002516.2	695	6012133	6012153	-	ACGCCGACCGAGAGGGTCGGT	intergenic	N.A.	N.A.	N.A.	N.A.	26.2976	54.5769	60.6084	0	0	4.54411	5.68532	0.0001329
NC_002516.2	696	6017463	6017520	-	CAGTCTAGAGCCTATGGTTCCGGTGGACTGCGGTGCCTTTGAGCGCTGCTGGGAAGAC	5UTR	6017423	6017528	PA5348	5'UTR_01201	210.381	66	92.9329	13.3876	35	17.0404	2.42224	0.00784477
NC_002516.2	696	6017463	6017520	-	CAGTCTAGAGCCTATGGTTCCGGTGGACTGCGGTGCCTTTGAGCGCTGCTGGGAAGAC	5UTR	6017423	6017571	PA5348	5'UTR_01202	210.381	66	92.9329	13.3876	35	17.0404	2.42224	0.00784477
NC_002516.2	697	6023708	6023743	-	GCTTGCTGATCCCGCCGACAACCACAACAAGGACAG	5UTR	6023703	6023744	PA5355	5'UTR_02395	192.849	182.769	166.673	1.11563	2	0	7.4681	5.48336e-11
NC_002516.2	698	6038089	6038132	-	CCTTTCCCGCCAGCGAGGCTCTGCTGGCGGGCTTTGTTGCGTCA	intergenic	N.A.	N.A.	N.A.	N.A.	41.6378	5.07692	14.142	0	0	0	6.22892	0.00305023
NC_002516.2	699	6046901	6046942	+	GAGGCCCTTACCTATGATCGAGCTTGAACAAGAAGACCCCAT	5UTR	6046832	6046913	PA5371	5'UTR_02398	28.489	5.07692	17.1724	3.3469	0	2.27206	3.39471	0.0494386
NC_002516.2	699	6046901	6046942	+	GAGGCCCTTACCTATGATCGAGCTTGAACAAGAAGACCCCAT	CDS	6046914	6047318	PA5371	PA5371	28.489	5.07692	17.1724	3.3469	0	2.27206	3.39471	0.0494386
NC_002516.2	700	6050652	6050686	-	CTGCGATACCGATAAGAGAGGACTGCAACATGGCC	CDS	6049185	6050657	PA5373	betB	72.3183	6.34615	31.3144	1.11563	0	0	6.1274	0.00022406
NC_002516.2	701	6051353	6051412	-	CTTATTCTTAGTTGATTGAACGTTCAATAAAAACAAAATAGACTGGCCACCAATGACGTC	5UTR	6051312	6051361	PA5374	5'UTR_01214	116.148	46.9615	39.3955	5.57817	4	2.27206	4.0209	1.48802e-05
NC_002516.2	701	6051353	6051412	-	CTTATTCTTAGTTGATTGAACGTTCAATAAAAACAAAATAGACTGGCCACCAATGACGTC	5UTR	6051312	6051484	PA5374	5'UTR_01215	116.148	46.9615	39.3955	5.57817	4	2.27206	4.0209	1.48802e-05
NC_002516.2	701	6051353	6051412	-	CTTATTCTTAGTTGATTGAACGTTCAATAAAAACAAAATAGACTGGCCACCAATGACGTC	sRNA	6051319	6051484	pant497	pant497	116.148	46.9615	39.3955	5.57817	4	2.27206	4.0209	1.48802e-05
NC_002516.2	702	6051520	6051546	+	GTGGCAATGCTGTGTCTGTAGTCCGCG	intergenic	N.A.	N.A.	N.A.	N.A.	70.1268	10.1538	23.2332	2.23127	4	3.40808	2.9922	0.025381
NC_002516.2	703	6051587	6051644	+	CCAATGAGTACTGCTTCGCCAATAAAAACAAACGAGCAGGTACGTCTGAATCCGATCG	intergenic	N.A.	N.A.	N.A.	N.A.	39.4463	22.8462	5.0507	2.23127	2	1.13603	3.40687	0.0252473
NC_002516.2	704	6053243	6053265	+	GGCGTTTCGCCGGGCCTTTCTTT	3UTR	6053195	6053258	PA5375	3'UTR_01921	54.7866	27.9231	15.1521	1.11563	1	5.68014	3.77978	0.00882801
NC_002516.2	705	6055589	6055648	-	GAGATGGAGAACAAGCTGATGGACGCGGTACTCAACGAAAACAAGAAACCCGAGGAAGCC	CDS	6055475	6056413	PA5378	cbcX	19.7232	16.5	37.3752	1.11563	5	3.40808	2.99445	0.0299294
NC_002516.2	706	6060297	6060328	+	CGCGCGTCGGGCGCGGCAGGGGGATTTTTTTG	intergenic	N.A.	N.A.	N.A.	N.A.	4030.1	132	383.853	37.9316	3	2.27206	6.57072	1.53337e-20
NC_002516.2	707	6092074	6092101	-	ATATCGAGCGGGTCCGCGAACTGGCGCG	CDS	6092046	6093086	PA5413	ltaA	74.5098	6.34615	9.09127	0	0	0	6.39261	0.000778105
NC_002516.2	708	6104797	6104827	-	TCATTTACGGCCTGATCAAGAAGAATTGATG	3UTR	6104768	6104798	PA5424	3'UTR_01927	46.0207	10.1538	10.1014	6.6938	0	2.27206	3.17173	0.0453607
NC_002516.2	708	6104797	6104827	-	TCATTTACGGCCTGATCAAGAAGAATTGATG	3UTR	6104769	6104798	PA5424	3'UTR_01928	46.0207	10.1538	10.1014	6.6938	0	2.27206	3.17173	0.0453607
NC_002516.2	708	6104797	6104827	-	TCATTTACGGCCTGATCAAGAAGAATTGATG	CDS	6104799	6105044	PA5424	PA5424	46.0207	10.1538	10.1014	6.6938	0	2.27206	3.17173	0.0453607
NC_002516.2	709	6110759	6110824	+	CTCACCGGTAGAGGGGGAGTACTACCCCCTCGACCTTTAGGGATGGATACCCTTCATCCCTTCTTT	3UTR	6110685	6110935	PA5429	3'UTR_01473	692.503	170.077	283.85	0	9	12.4963	5.69294	5.24779e-08
NC_002516.2	710	6110773	6110818	-	GGGATGAAGGGTATCCATCCCTAAAGGTCGAGGGGGTAGTACTCCC	sRNA	6110800	6111000	SPA0047	SPA0047	168.743	8.88462	5.0507	0	1	0	5.78304	0.000301225
NC_002516.2	711	6110857	6110911	+	ACGCTCACCGGTCGAGAGGGATACCAACTTTCCCTCTCTACACTCTGAGGGACAC	3UTR	6110685	6110935	PA5429	3'UTR_01473	2921.22	964.615	1630.37	193.005	65	76.1138	4.07567	7.00336e-18
NC_002516.2	712	6110914	6110938	+	CGACCTGCGGTGTCCCTTCTTTTTT	3UTR	6110685	6110935	PA5429	3'UTR_01473	784.544	195.462	426.279	10.0407	7	11.3603	5.45753	1.48737e-17
NC_002516.2	713	6116442	6116525	-	CCGGGCGAGATCCTGATCGAGATTGCGGGCTGACCGCGACAGACGGTTAAAGTCCCTGGGGGAGCATGATGCTCCCCTTTTTTT	3UTR	6116482	6116492	PA5435	3'UTR_01474	3745.21	442.962	699.017	111.563	52	62.4815	3.87675	2.30226e-10
NC_002516.2	713	6116442	6116525	-	CCGGGCGAGATCCTGATCGAGATTGCGGGCTGACCGCGACAGACGGTTAAAGTCCCTGGGGGAGCATGATGCTCCCCTTTTTTT	CDS	6116493	6118316	PA5435	PA5435	3745.21	442.962	699.017	111.563	52	62.4815	3.87675	2.30226e-10
NC_002516.2	714	6116586	6116624	-	GTGTTGATCACCGAGGCGATGAAGATGGAAACCGAGGTC	CDS	6116493	6118316	PA5435	PA5435	46.0207	59.6538	30.3042	0	1	0	6.85017	3.01561e-05
NC_002516.2	715	6143251	6143274	-	CTTCCTCAAGATCGACCCGGCGTT	CDS	6143109	6144080	PA5453	gmd	37.2549	19.0385	10.1014	0	0	0	6.61412	0.00101836
NC_002516.2	716	6145218	6145262	+	CTCTCGATTTCGTGCTTGACTGCCTCCTGTTCTATTGATCGAACA	5UTR	6145221	6145398	PA5455	5'UTR_01232	113.956	27.9231	47.4766	1.11563	2	1.13603	5.237	1.05836e-05
NC_002516.2	717	6145266	6145319	+	CGCGGTCGCGATAACAGAACAAGAACACGATGGGTCGACCAGTCCGCCGGGAAG	5UTR	6145221	6145398	PA5455	5'UTR_01232	144.637	20.3077	52.5273	1.11563	1	1.13603	5.7764	4.04591e-06
NC_002516.2	718	6161844	6161893	-	CCGGTCTAGAGGGATACAGAGGAGTGGTGCGGATGCGATTTTCGGGGATC	5UTR	6161868	6161908	PA5472	5'UTR_02411	78.8927	16.5	26.2637	2.23127	2	5.68014	3.40553	0.00536792
NC_002516.2	718	6161844	6161893	-	CCGGTCTAGAGGGATACAGAGGAGTGGTGCGGATGCGATTTTCGGGGATC	CDS	6161067	6161867	PA5472	PA5472	78.8927	16.5	26.2637	2.23127	2	5.68014	3.40553	0.00536792
NC_002516.2	719	6171810	6171857	-	TGCCGCTTATCCACAGCCGGCGATGGCGTGCCGGACGGCCTTGCGTGT	sRNA	6171700	6172000	SPA0121	SPA0121	92.0415	20.3077	19.1927	0	1	3.40808	4.66646	0.00212126
NC_002516.2	720	6182708	6182749	-	GAACGGACAGAGCATTTTCCGCGCGGTAGAACGCGGGCGTTC	5UTR	6182690	6182791	PA5491	5'UTR_01247	39.4463	10.1538	17.1724	0	0	0	6.5942	0.00105216
NC_002516.2	721	6183535	6183643	-	CCTTCGATGCTCCTTTGCAGTGTTTAGTGTTGGCAGATTCCTGGACCCCGCCCTAGCGGTCCGGACTTGAACCCCGAACTTCCCCCTCCCCATACGAAGCTCGGGGTTT	sRNA	6183530	6183661	PA5492.1	ersA	40930	5029.96	5993.16	297.874	76	187.445	6.05159	3.22899e-25
NC_002516.2	722	6187592	6187634	+	GGCGATCACCCTGAACGACTGGTGCTCCAATACCGACGGCAGC	CDS	6186927	6187877	PA5495	thrB	37.2549	22.8462	16.1623	0	3	1.13603	4.31787	0.00777336
NC_002516.2	723	6198051	6198090	+	CCCCATGCAAGAACTAAAACAACGCCTGGCCTCCCCGCCC	5UTR	6198038	6198054	PA5506	5'UTR_01256	8.76585	30.4615	12.1217	0	0	0	6.24592	0.00431737
NC_002516.2	723	6198051	6198090	+	CCCCATGCAAGAACTAAAACAACGCCTGGCCTCCCCGCCC	CDS	6198055	6198912	PA5506	PA5506	8.76585	30.4615	12.1217	0	0	0	6.24592	0.00431737
NC_002516.2	724	6201351	6201374	+	GTTTTACCCCGGTGTACCACGGCA	CDS	6200966	6201634	PA5509	PA5509	1001.5	181.5	261.626	0	1	0	9.90204	5.93906e-14
NC_002516.2	725	6201381	6201411	+	GCCCGCTGGTTGCCGGGGTGCTTTATCGCAA	CDS	6200966	6201634	PA5509	PA5509	1045.33	585.115	1085.9	3.3469	3	38.6249	6.74815	6.97902e-17
NC_002516.2	726	6206864	6206919	+	CTACGTGGAATATGCGCTGAAGGAGAGCGACGGCGGAGTCGAGCTGAAGTGCCGGC	CDS	6206292	6207170	PA5513	poxA	127.105	45.6923	50.507	0	1	1.13603	6.52235	3.97674e-06
NC_002516.2	727	6219821	6219866	-	CCTTCGGGGGCCGCCGAACCCCCCGCTTCCGCCAGGGAACGGGGGT	3UTR	6219822	6219884	PA5528	3'UTR_01930	48.2122	2.53846	9.09127	1.11563	1	0	4.25384	0.0267333
NC_002516.2	728	6220776	6220807	+	ATGTTGCGGCGGTACGGGCGACAGGACCAGCC	intergenic	N.A.	N.A.	N.A.	N.A.	444.867	21.5769	68.6896	1.11563	1	0	7.38814	3.14011e-09
NC_002516.2	729	6224477	6224519	+	ATTGATTGAGCCTCGTGCTCACGGCCCCGACACACTCCGGGCC	3UTR	6224482	6224519	PA5530	3'UTR_01931	140.254	87.5769	126.268	1.11563	0	6.81617	5.98684	3.47006e-08
NC_002516.2	729	6224477	6224519	+	ATTGATTGAGCCTCGTGCTCACGGCCCCGACACACTCCGGGCC	3UTR	6224482	6224560	PA5530	3'UTR_01932	140.254	87.5769	126.268	1.11563	0	6.81617	5.98684	3.47006e-08
NC_002516.2	729	6224477	6224519	+	ATTGATTGAGCCTCGTGCTCACGGCCCCGACACACTCCGGGCC	3UTR	6224482	6224559	PA5530	3'UTR_01933	140.254	87.5769	126.268	1.11563	0	6.81617	5.98684	3.47006e-08
NC_002516.2	729	6224477	6224519	+	ATTGATTGAGCCTCGTGCTCACGGCCCCGACACACTCCGGGCC	CDS	6223174	6224481	PA5530	PA5530	140.254	87.5769	126.268	1.11563	0	6.81617	5.98684	3.47006e-08
NC_002516.2	730	6224520	6224540	+	TTTTTATCCACAGGACGGCGA	3UTR	6224482	6224560	PA5530	3'UTR_01932	85.4671	15.2308	48.4868	3.3469	0	2.27206	4.88772	7.46537e-05
NC_002516.2	730	6224520	6224540	+	TTTTTATCCACAGGACGGCGA	3UTR	6224482	6224559	PA5530	3'UTR_01933	85.4671	15.2308	48.4868	3.3469	0	2.27206	4.88772	7.46537e-05
NC_002516.2	731	6227464	6227507	-	GTGCTGAGGTACCCGACTCCCATTTAGCCCTGACGCTGTGACAG	intergenic	N.A.	N.A.	N.A.	N.A.	81.0842	33	52.5273	11.1563	2	6.81617	3.20344	0.000637538
NC_002516.2	732	6227523	6227575	+	CCAAGGTAGGACGACTTTTTGGTGATAGGCCATCTGCGGATGGCCTTTTTTTA	3UTR	6227451	6227567	PA5533	3'UTR_01935	105.19	33	44.4462	6.6938	2	1.13603	4.32671	2.25052e-05
NC_002516.2	733	6239280	6239328	-	TTCCGCGACAGCGCGACAACAACGATAAGAACAGGAGACTTCCCATGTC	5UTR	6239285	6239359	PA5545	5'UTR_01265	111.765	60.9231	107.075	0	0	0	8.82162	8.57689e-09
NC_002516.2	733	6239280	6239328	-	TTCCGCGACAGCGCGACAACAACGATAAGAACAGGAGACTTCCCATGTC	CDS	6238325	6239284	PA5545	PA5545	111.765	60.9231	107.075	0	0	0	8.82162	8.57689e-09

## Sheet: Biofilm
	CLIP peak					Gene annotation					Normalized read counts						Statistics
Genome	Peak ID	Start	End	Strand	Sequence	Class	Start	End	Locus tag	Name	+CL exp 1	+CL exp 2	+CL exp 3	-CL exp 1	-CL exp 2	-CL exp 3	log2FoldChange	FDR adjusted p-value
NC_002516.2	1	66028	66070	-	AGCTGTTTTTAAAAAAACAAAGGAAAAACAATAATCTACAAAA	sRNA	65587	66281	pant10	pant10	86.5416	58.5134	51.3322	13.7564	11.8172	17	2.17164	0.0071368
NC_002516.2	2	100140	100184	+	TTTTGCTGGCTGCCGTATCCCCGGACTCGCCCTGTGGCGACGATC	CDS	100124	101158	PA0082	tssA1	125.691	8.16466	33.4256	8.25382	1.18172	4	3.39443	0.00133652
NC_002516.2	3	127336	127375	+	GCGTCTGCCGGCGGGATAAAAACAACGATAAGGGGAACCC	5UTR	127117	127377	PA0105	5'UTR_01295	39.1498	57.1526	41.782	2.75127	4.72689	6	3.35973	0.000706236
NC_002516.2	3	127336	127375	+	GCGTCTGCCGGCGGGATAAAAACAACGATAAGGGGAACCC	sRNA	127119	127375	pant14	pant14	39.1498	57.1526	41.782	2.75127	4.72689	6	3.35973	0.000706236
NC_002516.2	4	145561	145587	+	GTCCCCAATGCAACTCCGAATACACCT	CDS	145542	145883	PA0128	PA0128	70.0575	85.7289	125.346	12.3807	5.90861	16	3.07879	9.1217e-06
NC_002516.2	5	174731	174762	+	CACAAGCCTGGCGACCGATAACGCGAATAACA	5UTR	174717	174772	PA0153	5'UTR_01307	20.6052	27.2155	20.2941	0	1.18172	3	4.18818	0.0181924
NC_002516.2	6	184379	184421	+	GCAAGACTTCCCGACGCCGAACTTTGATTGCTCCTATTCGACG	CDS	184287	184439	PA0161	PA0161	6309.3	378.296	333.062	305.391	57.9044	97	2.95184	5.58686e-08
NC_002516.2	7	204398	204476	-	CGTGAGGACGCAAGACCATGGGCAAACCGATTCTGATCGTCGACGACTCGGCGTCTATCCGCCAGATGCTGAGCTTCAC	CDS	204094	204459	PA0179	PA0179	191.628	16.3293	28.6505	22.0102	2.36344	6	2.75404	0.00105438
NC_002516.2	7	204398	204476	-	CGTGAGGACGCAAGACCATGGGCAAACCGATTCTGATCGTCGACGACTCGGCGTCTATCCGCCAGATGCTGAGCTTCAC	5UTR	204460	204559	PA0179	5'UTR_00035	191.628	16.3293	28.6505	22.0102	2.36344	6	2.75404	0.00105438
NC_002516.2	8	252864	252898	-	CTTTGACCCGACGGGCCCGGACGACTTGGGGCCCG	3UTR	252873	252912	PA0223	3'UTR_00046	129.812	47.6272	51.3322	4.12691	7.09033	3	3.89196	1.11036e-05
NC_002516.2	9	302551	302587	+	CTTTCAGAGGCTTCACGGAAACGGAAGCCTCTTTTTT	3UTR	302499	302765	PA0266	3'UTR_00056	47.3919	24.494	21.4879	13.7564	0	1	3.76016	0.0208714
NC_002516.2	10	488641	488657	+	GCTGAGAGGGGCTACCT	CDS	487167	488645	PA0435	PA0435	28.8472	14.9685	5.96886	0	1.18172	0	5.08769	0.0321558
NC_002516.2	10	488641	488657	+	GCTGAGAGGGGCTACCT	3UTR	488646	488700	PA0435	3'UTR_01545	28.8472	14.9685	5.96886	0	1.18172	0	5.08769	0.0321558
NC_002516.2	11	551878	551913	+	ATCCAACAACAAGACAGATGAGGCCTGCGGGCAATG	CDS	551911	552669	PA0492	PA0492	177.204	40.8233	28.6505	9.62946	0	0	5.46269	6.43685e-06
NC_002516.2	11	551878	551913	+	ATCCAACAACAAGACAGATGAGGCCTGCGGGCAATG	5UTR	551878	551910	PA0492	5'UTR_00099	177.204	40.8233	28.6505	9.62946	0	0	5.46269	6.43685e-06
NC_002516.2	12	586867	586893	+	GTCAGGACATTGCGCAGGAAGCGCCAA	sRNA	586867	586990	PA0527.1	rsmY	8126.67	3890.46	3303.17	144.442	67.3582	40	6.00031	1.90899e-90
NC_002516.2	13	586910	586987	+	CAGGGAATCCACCATGGATGGTGGCGTAGCACGGATGTCAGGATAGAGGTCTGCAAAACCCCGCCCAAAAGGCGGGGT	sRNA	586867	586990	PA0527.1	rsmY	38989.1	22859.7	18199.1	1224.32	622.768	665	4.98818	7.7384e-84
NC_002516.2	14	590857	590891	+	CCGGACGTCGTTTTGGTCCTGTGGGGCGCTTTTTT	3UTR	590822	590885	PA0531	3'UTR_01550	214.294	31.2979	17.9066	30.264	4.72689	11	2.11033	0.023672
NC_002516.2	15	635611	635653	-	GGCGCTCTCGCGCAGATAACAACAATGACTGGAGACGATGATGAAACCCGAAGATTTCC	CDS	634371	636224	PA0576	rpoD	45.3313	58.5134	65.6575	4.12691	21.271	21	2.04655	0.0353559
NC_002516.2	16	639067	639107	-	CGTCAAAGTAAAAGAGAACGAACCCTTCGACGTAGCCCTGC	CDS	638900	639115	PA0579	rpsU	109.207	16.3293	5.96886	2.75127	1.18172	1	4.19614	0.00286135
NC_002516.2	17	706702	706763	-	GCTCCCGGGCCCTGGCAGGTCTCTCCATAAGAACTCAAAAAAACATCGCCTTGTACGTCAGG	5UTR	706673	706792	PA0652	5'UTR_00143	88.6022	32.6586	59.6886	5.50255	2.36344	3	4.05431	1.07029e-05
NC_002516.2	17	706702	706763	-	GCTCCCGGGCCCTGGCAGGTCTCTCCATAAGAACTCAAAAAAACATCGCCTTGTACGTCAGG	5UTR	706673	706815	PA0652	5'UTR_00144	88.6022	32.6586	59.6886	5.50255	2.36344	3	4.05431	1.07029e-05
NC_002516.2	17	706702	706763	-	GCTCCCGGGCCCTGGCAGGTCTCTCCATAAGAACTCAAAAAAACATCGCCTTGTACGTCAGG	sRNA	706700	706900	SPA0070 (pant70)	SPA0070 (pant70)	88.6022	32.6586	59.6886	5.50255	2.36344	3	4.05431	1.07029e-05
NC_002516.2	18	706775	706815	-	GGTTTACTGGCACACTTCCTGATCTGCCCGGTTGGGGGGAG	5UTR	706673	706792	PA0652	5'UTR_00143	96.8442	32.6586	8.35641	8.25382	10.6355	1	2.67521	0.0237219
NC_002516.2	18	706775	706815	-	GGTTTACTGGCACACTTCCTGATCTGCCCGGTTGGGGGGAG	5UTR	706673	706815	PA0652	5'UTR_00144	96.8442	32.6586	8.35641	8.25382	10.6355	1	2.67521	0.0237219
NC_002516.2	18	706775	706815	-	GGTTTACTGGCACACTTCCTGATCTGCCCGGTTGGGGGGAG	sRNA	706700	706900	SPA0070 (pant70)	SPA0070 (pant70)	96.8442	32.6586	8.35641	8.25382	10.6355	1	2.67521	0.0237219
NC_002516.2	19	719390	719435	-	CCCTCGATCTGCGTGAAGGCGACGAGTTCGACGTGATCTACGAACA	CDS	718729	720072	PA0667	PA0667	43.2708	19.0509	5.96886	0	1.18172	0	5.37683	0.0109024
NC_002516.2	20	720160	720221	+	TTGCGTCATGGCGTGATTGGTGTTTTTGGATTGTGAATAAATAACTGCCTAAAATATAACCA	sRNA	719900	720200	SPA0055	SPA0055	57.6944	77.5643	77.5952	6.87818	7.09033	6	3.41548	9.1877e-06
NC_002516.2	21	720281	720325	-	AGGGAACCAACCATACAAGATCGCAGACTAAAAACAAATTTTGCC	5UTR	720073	720362	PA0667	5'UTR_01406	197.809	36.741	29.8443	15.132	1.18172	0	4.58089	2.14451e-06
NC_002516.2	22	727578	727606	+	CTCGTCTCTCGAGCTGCCTTTTTCTTTGT	sRNA	727470	727602	pant72	pant72	150.418	40.8233	59.6886	2.75127	4.72689	0	5.15852	1.02426e-05
NC_002516.2	23	786066	786115	+	AGCCGGTGATGGTGAATGGACGACTCGTATATAAAACCGATAAGGATCTG	CDS	785969	786925	PA0715	PA0715	59.7549	28.5763	8.35641	1.37564	0	3	4.31758	0.0151893
NC_002516.2	24	787845	787888	-	CATGGATAATCTGATAAGAAAAAAAAAGACCAGAACAATAGTTA	intergenic	N.A.	N.A.	N.A.	N.A.	173.083	168.736	187.422	38.5178	25.9979	58	2.16919	3.69484e-05
NC_002516.2	25	797745	797795	-	AGCGGGCGTCGTATAATGGCATTACCTGAGCTTCCCAAGCTCATGACGAGG	tRNA	797721	797794	PA0729.1	PA0729.1	292.593	217.724	214.879	127.934	80.3571	92	1.28401	0.00424103
NC_002516.2	26	818757	818808	-	CACTGGATGTGTGGCGTTTTCCAGCCCGCCTCGTGCGGGCTTTTTTTTCCGG	3UTR	818769	818824	PA0751	3'UTR_01566	103.026	80.2858	40.5883	24.7615	12.9989	14	2.0718	0.00658454
NC_002516.2	27	824205	824245	-	TGCAGCGTGGTGCTCGGCGTACAAGAACAAGAATCGGAGAC	5UTR	824199	824277	PA0755	5'UTR_00155	57.6944	19.0509	11.9377	1.37564	1.18172	4	3.50464	0.0266623
NC_002516.2	28	831245	831277	+	GGCAAGACGATTCGCTGGGACGCTCGAAGCTCC	5UTR	831064	831300	PA0762	5'UTR_00158	119.51	13.6078	10.744	1.37564	0	5	4.24415	0.0128575
NC_002516.2	29	832577	832607	+	CTTCCGACTGGCTGAATCGTCTCGCCGAGGC	CDS	832507	833457	PA0764	mucB	51.5129	17.6901	21.4879	6.87818	0	1	4.09676	0.00732699
NC_002516.2	30	833684	833728	-	ACGAAAAAACCGAGCAGAGGGAAAAGATAGAAGAGGACGGAGGCG	intergenic	N.A.	N.A.	N.A.	N.A.	39.1498	46.2664	53.7198	6.87818	7.09033	21	2.13855	0.0363216
NC_002516.2	31	863473	863500	+	TTCTCCCTTCTCGTCGGTGTCGTCCTGG	sRNA	863428	863611	pant87	pant87	26.7867	28.5763	4.77509	1.37564	0	0	5.278	0.0152125
NC_002516.2	32	883138	883181	-	CACCCTAACCGCCGCATTTGCGCCGTTCGACTGCCTGATCCAGG	CDS	882989	883216	PA0805	PA0805	220.475	4.08233	13.1315	4.12691	1.18172	0	4.97434	0.000118483
NC_002516.2	33	883189	883243	-	AGCGTGAAAGTAAAGGAACATAAGAATATGTCTATTCAACATCGTACTCAGGATG	CDS	882989	883216	PA0805	PA0805	61.8155	21.7724	40.5883	6.87818	7.09033	1	3.16416	0.0108874
NC_002516.2	33	883189	883243	-	AGCGTGAAAGTAAAGGAACATAAGAATATGTCTATTCAACATCGTACTCAGGATG	5UTR	883217	883313	PA0805	5'UTR_00172	61.8155	21.7724	40.5883	6.87818	7.09033	1	3.16416	0.0108874
NC_002516.2	34	896166	896187	+	AATGTGAGCTGGTATGTCCATT	intergenic	N.A.	N.A.	N.A.	N.A.	22.6657	39.4625	29.8443	4.12691	4.72689	2	3.12603	0.0124645
NC_002516.2	35	897223	897262	+	GTTTAGGTAAGGAAAAAGAAGGAAAAAGGGGACATATTTA	CDS	896416	897228	PA0820	PA0820	414.164	344.276	430.952	57.7767	73.2668	189	2.06988	3.71038e-05
NC_002516.2	35	897223	897262	+	GTTTAGGTAAGGAAAAAGAAGGAAAAAGGGGACATATTTA	3UTR	897229	897385	PA0820	3'UTR_00214	414.164	344.276	430.952	57.7767	73.2668	189	2.06988	3.71038e-05
NC_002516.2	36	901007	901071	-	CACAGACGCTCGAAGGACAAGAAAAATGAAAAAGGAACCGAAAGGAGCAAAAAACAGGATAGTCA	CDS	900408	901046	PA0826	PA0826	197.809	146.964	181.453	39.8935	41.3603	89	1.70321	0.00297452
NC_002516.2	36	901007	901071	-	CACAGACGCTCGAAGGACAAGAAAAATGAAAAAGGAACCGAAAGGAGCAAAAAACAGGATAGTCA	5UTR	901047	901118	PA0826	5'UTR_01425	197.809	146.964	181.453	39.8935	41.3603	89	1.70321	0.00297452
NC_002516.2	37	901646	901731	-	GCTAGGGGATGCCTGTAAACCCGAAACGACTGTCAGATAGAACAGGATCGCCGCCAAGTTCGCTGTAGACGTAACGGCTAAAACTC	tmRNA	901520	901872	PA0826.2	ssrA	490.403	261.269	309.187	93.5433	83.9023	180	1.59423	0.00314684
NC_002516.2	37	901646	901731	-	GCTAGGGGATGCCTGTAAACCCGAAACGACTGTCAGATAGAACAGGATCGCCGCCAAGTTCGCTGTAGACGTAACGGCTAAAACTC	3UTR	901474	901745	PA0826.2	3'UTR_01574	490.403	261.269	309.187	93.5433	83.9023	180	1.59423	0.00314684
NC_002516.2	38	927781	927801	+	CTTTTCCCGGGGCGACCGCTC	5UTR	927783	927879	PA0849	5'UTR_00181	61.8155	5.44311	5.96886	0	0	0	5.92382	0.00644473
NC_002516.2	38	927781	927801	+	CTTTTCCCGGGGCGACCGCTC	sRNA	927603	927784	pant96	pant96	61.8155	5.44311	5.96886	0	0	0	5.92382	0.00644473
NC_002516.2	39	928814	928851	+	ATCTCGATTCGCTCTGATGAGAAGACAGCCCTGAGTGC	CDS	927880	928830	PA0849	trxB2	49.4524	14.9685	14.3253	0	0	4	4.76267	0.0212208
NC_002516.2	39	928814	928851	+	ATCTCGATTCGCTCTGATGAGAAGACAGCCCTGAGTGC	3UTR	928831	928958	PA0849	3'UTR_00225	49.4524	14.9685	14.3253	0	0	4	4.76267	0.0212208
NC_002516.2	40	945794	945841	+	CCGGCGGCGGTCCATTCAACAAGAACAACGAGGAGGCCGGATGAACGC	CDS	945834	946907	PA0865	hpd	72.118	35.3802	34.6194	4.12691	4.72689	0	4.25683	0.000592575
NC_002516.2	40	945794	945841	+	CCGGCGGCGGTCCATTCAACAAGAACAACGAGGAGGCCGGATGAACGC	5UTR	945768	945833	PA0865	5'UTR_00186	72.118	35.3802	34.6194	4.12691	4.72689	0	4.25683	0.000592575
NC_002516.2	41	950926	950953	-	GGTTACCCTGAGCCGGCTGTGATGGCCG	3UTR	950842	950961	PA0870	3'UTR_00232	4191.09	1611.16	1532.8	801.996	310.793	274	2.41435	1.79365e-19
NC_002516.2	42	952339	952376	-	AAGGTCTACCTGTTCAAGAACTTCAAGCATGCCCTGGC	CDS	952158	952514	PA0871	phhB	26.7867	31.2979	8.35641	6.87818	0	0	4.38646	0.0303466
NC_002516.2	43	990958	991012	+	CGCCATTTCTTTTTTGCAGACTGTTGTCCTGAAATATTCGCGTGAGGAGAAAGGA	5UTR	990925	991012	PA0905	5'UTR_00195	253.443	48.988	38.2007	11.0051	9.45378	6	3.21892	3.80361e-05
NC_002516.2	43	990958	991012	+	CGCCATTTCTTTTTTGCAGACTGTTGTCCTGAAATATTCGCGTGAGGAGAAAGGA	sRNA	990900	991100	SPA0048	SPA0048	253.443	48.988	38.2007	11.0051	9.45378	6	3.21892	3.80361e-05
NC_002516.2	44	991287	991351	+	CTCCCCTGCTAAGGGAGTACACCTCAAAAGGGTGTCGGGGGTTCGAATCCCCCCCTCTCCGCCAT	tRNA	991260	991350	PA0905.1	PA0905.1	2392.26	3597.89	3195.73	553.006	802.389	577	2.24951	3.83237e-16
NC_002516.2	45	1034048	1034079	-	TAGCAGGGAAAAACAGAGAACGAAGAGTCGGG	intergenic	N.A.	N.A.	N.A.	N.A.	35.0288	48.988	39.3945	9.62946	10.6355	9	2.07151	0.0377038
NC_002516.2	46	1060433	1060483	+	TTTCTGAGGGGCGAGTTGCGTAGGTCTAGGAAGGGGGTGTTGCACCGTTCT	intergenic	N.A.	N.A.	N.A.	N.A.	220.475	28.5763	8.35641	1.37564	0	11	4.80086	0.00523726
NC_002516.2	47	1067593	1067638	-	TTTTGAACAAGGAACAAAAGAAAAGAAGGAGATCAACAAGAAAGTA	CDS	1066321	1067817	PA0985	pyoS5	498.645	458.582	509.741	115.553	127.626	293	1.57736	0.000948742
NC_002516.2	48	1096866	1096916	+	CGGAGAGATGCCGGAGTGGTCGAACGGGACGGATTCGAAATCCGTTGAGTC	3UTR	1096774	1096977	PA1013	3'UTR_00290	3119.62	2408.57	1900.49	503.483	384.06	369	2.54821	1.12486e-20
NC_002516.2	48	1096866	1096916	+	CGGAGAGATGCCGGAGTGGTCGAACGGGACGGATTCGAAATCCGTTGAGTC	tRNA	1096867	1096956	PA1013.1	PA1013.1	3119.62	2408.57	1900.49	503.483	384.06	369	2.54821	1.12486e-20
NC_002516.2	49	1119577	1119628	-	GACTTACTCCATGATCATCTTCAGGGCGTCCTTCCGGACGCCCTTCTTTTAT	3UTR	1119480	1119673	PA1032	3'UTR_00297	1386.73	167.376	145.64	24.7615	7.09033	7	5.025	6.3212e-22
NC_002516.2	50	1162985	1163032	-	GCCCCCGCGGCCGCGAGACTACAACAATGACAACACACAAGAAGAGTG	5UTR	1162978	1163078	PA1074	5'UTR_00249	43.2708	12.247	19.1004	0	0	3	4.87145	0.0144539
NC_002516.2	50	1162985	1163032	-	GCCCCCGCGGCCGCGAGACTACAACAATGACAACACACAAGAAGAGTG	5UTR	1162978	1163277	PA1074	5'UTR_00251	43.2708	12.247	19.1004	0	0	3	4.87145	0.0144539
NC_002516.2	51	1182895	1182929	+	CCACTGAAGAGGAAGAGAAAAAGAAAATGTTGATT	5UTR	1182815	1183057	PA1092	5'UTR_00255	222.536	219.085	245.917	66.0305	44.9054	128	1.64451	0.00270504
NC_002516.2	51	1182895	1182929	+	CCACTGAAGAGGAAGAGAAAAAGAAAATGTTGATT	sRNA	1182800	1183100	SPA0049 (pant119)	SPA0049 (pant119)	222.536	219.085	245.917	66.0305	44.9054	128	1.64451	0.00270504
NC_002516.2	52	1242854	1242873	-	GCTTCAAGAGGGGCTGCTCG	CDS	1242750	1243118	PA1149	PA1149	32.9682	35.3802	21.4879	2.75127	1.18172	2	3.91464	0.003992
NC_002516.2	53	1245388	1245436	+	AAGACATTCAAAAACTGGCGGGACTTTCGGGAACAATTCTGGATAGCTG	CDS	1243594	1245663	PA1150	pys2	203.991	46.2664	60.8824	5.50255	11.8172	6	3.44518	8.29232e-05
NC_002516.2	54	1257721	1257798	+	CCCGGATTGGGAAGGCCACTTATAAAAAATTGCAAGTTGGAGAGTGTGGTAATGGCTGATCGTGAGGTCGGAACCGTC	CDS	1257772	1257981	PA1159	PA1159	133.933	54.4311	57.3011	5.50255	9.45378	33	2.52499	0.0163282
NC_002516.2	54	1257721	1257798	+	CCCGGATTGGGAAGGCCACTTATAAAAAATTGCAAGTTGGAGAGTGTGGTAATGGCTGATCGTGAGGTCGGAACCGTC	5UTR	1257620	1257771	PA1159	5'UTR_00277	133.933	54.4311	57.3011	5.50255	9.45378	33	2.52499	0.0163282
NC_002516.2	55	1265027	1265082	+	GCGCATTCCAGTGGAATGCAGGTGAGGTTGTTTGTTGATGACGGGATACTGTCCTG	intergenic	N.A.	N.A.	N.A.	N.A.	675.849	47.6272	71.6263	53.6498	0	5	4.22758	8.53104e-08
NC_002516.2	56	1276696	1276744	-	AAGCCAGGCTCTTCCTGTTTCTCGTGATCTGCCTGTTCCCGCTGCTGTC	CDS	1276617	1276784	PA1177	napE	183.386	61.2349	48.9447	11.0051	1.18172	2	4.58413	2.98738e-08
NC_002516.2	57	1276763	1276807	-	TCGCCTGCATAGAGGCTGGGCCAATGAACGAACAACCCGACCAGG	CDS	1276617	1276784	PA1177	napE	181.325	118.388	108.633	8.25382	0	0	6.36959	1.42277e-09
NC_002516.2	57	1276763	1276807	-	TCGCCTGCATAGAGGCTGGGCCAATGAACGAACAACCCGACCAGG	5UTR	1276785	1276846	PA1177	5'UTR_01497	181.325	118.388	108.633	8.25382	0	0	6.36959	1.42277e-09
NC_002516.2	58	1276969	1277011	+	CGTGAACGACACGACTCTCGCAGAACGGAGAAACACCATGAAA	CDS	1277006	1277608	PA1178	oprH	335.864	62.5957	100.277	70.1575	11.8172	61	1.76125	0.0103276
NC_002516.2	58	1276969	1277011	+	CGTGAACGACACGACTCTCGCAGAACGGAGAAACACCATGAAA	5UTR	1276958	1277005	PA1178	5'UTR_00279	335.864	62.5957	100.277	70.1575	11.8172	61	1.76125	0.0103276
NC_002516.2	59	1285833	1285891	+	TGTTCGGCAGGGGGAAGTGAAGAGCTCCCTGCCGCCCTTCGAACCCGCCCTCGTGGCGG	3UTR	1285824	1285892	PA1183	3'UTR_01604	1188.92	357.884	339.031	38.5178	15.3624	13	4.74872	6.18751e-34
NC_002516.2	60	1299597	1299625	+	AGTTTCGTTCTGCTGCTGGCCGCTTGCGC	CDS	1299558	1300175	PA1198	PA1198	117.449	13.6078	37.0069	4.12691	5.90861	2	3.42625	0.00488554
NC_002516.2	61	1299687	1299738	+	GTCGAACGCGACGCGATCGCTTGGCAGGATGTTGAGGACGAAGGGGCGGACA	CDS	1299558	1300175	PA1198	PA1198	96.8442	23.1332	41.782	12.3807	3.54517	3	3.15043	0.000758241
NC_002516.2	62	1348430	1348476	-	GCCGGTTCCGTTTCCCGGTCTGTCAACCCTGCGCGATCCTGCCTCCA	sRNA	1348400	1348600	SPA0101 (pant133)	SPA0101 (pant133)	80.3601	96.6151	77.5952	11.0051	9.45378	6	3.30066	2.39754e-06
NC_002516.2	63	1348483	1348512	-	TTCATGGCGGATCGCGTGGGGAGACCCTCG	sRNA	1348400	1348600	SPA0101 (pant133)	SPA0101 (pant133)	28.8472	29.9371	10.744	1.37564	3.54517	1	3.57295	0.023672
NC_002516.2	64	1474337	1474393	-	CATGGGTCAGCTCCTATCGTTAAGCTGGTCTCTGGTTAGCGGGTCGTAGGTGTTCCT	sRNA	1474300	1474400	SPA0033 (pant145)	SPA0033 (pant145)	389.437	228.61	152.803	38.5178	7.09033	7	4.17408	4.75949e-14
NC_002516.2	65	1487960	1487992	-	GGCAAAGGGCGATAGAGACAAAAAAAATATAGT	CDS	1486960	1489095	PA1372	PA1372	65.9365	55.7918	41.782	12.3807	2.36344	18	2.54149	0.0204269
NC_002516.2	66	1538662	1538723	+	AAAGTTGTTTCCAAGGACGGAGTGGAACGTGCGGAGAGTGGGACGCCGGTCTACTCTTTCCT	CDS	1538683	1538916	PA1414	PA1414	67891.9	34386.8	26167.5	11007.8	2025.47	2178	3.43489	1.11587e-20
NC_002516.2	66	1538662	1538723	+	AAAGTTGTTTCCAAGGACGGAGTGGAACGTGCGGAGAGTGGGACGCCGGTCTACTCTTTCCT	5UTR	1538674	1538682	PA1414	5'UTR_00311	67891.9	34386.8	26167.5	11007.8	2025.47	2178	3.43489	1.11587e-20
NC_002516.2	66	1538662	1538723	+	AAAGTTGTTTCCAAGGACGGAGTGGAACGTGCGGAGAGTGGGACGCCGGTCTACTCTTTCCT	sRNA	1538600	1539000	SPA0124	SPA0124	67891.9	34386.8	26167.5	11007.8	2025.47	2178	3.43489	1.11587e-20
NC_002516.2	67	1558133	1558188	+	TGGCTGATTGGTTAATAGTTTAAGAAGAACGTAGCGCTATGGCCTTGGTTGACGGT	CDS	1558171	1558890	PA1430	lasR	61.8155	57.1526	35.8132	9.62946	1.18172	6	3.34555	0.00157761
NC_002516.2	67	1558133	1558188	+	TGGCTGATTGGTTAATAGTTTAAGAAGAACGTAGCGCTATGGCCTTGGTTGACGGT	5UTR	1557944	1558170	PA1430	5'UTR_00314	61.8155	57.1526	35.8132	9.62946	1.18172	6	3.34555	0.00157761
NC_002516.2	67	1558133	1558188	+	TGGCTGATTGGTTAATAGTTTAAGAAGAACGTAGCGCTATGGCCTTGGTTGACGGT	sRNA	1557900	1558200	SPA0074	SPA0074	61.8155	57.1526	35.8132	9.62946	1.18172	6	3.34555	0.00157761
NC_002516.2	68	1646743	1646777	-	CTTTCTGGTCGTGGTCGCGCCACTTGGCGATGTAC	CDS	1646537	1647046	PA1514	PA1514	103.026	27.2155	31.0381	8.25382	1.18172	0	4.59225	0.000108564
NC_002516.2	69	1664946	1664993	+	CCACTTTTTGTATCGCGTGGGAAAGTTCTGTCAGAACAAGGTTGGCTC	3UTR	1664901	1665017	PA1527	3'UTR_01620	1335.21	107.501	128.927	33.0153	15.3624	17	3.70893	2.05697e-09
NC_002516.2	69	1664946	1664993	+	CCACTTTTTGTATCGCGTGGGAAAGTTCTGTCAGAACAAGGTTGGCTC	5UTR	1664925	1665064	PA1528	5'UTR_00335	1335.21	107.501	128.927	33.0153	15.3624	17	3.70893	2.05697e-09
NC_002516.2	70	1664996	1665016	+	CGTTTCAAGGGACAGGACGTC	3UTR	1664901	1665017	PA1527	3'UTR_01620	764.451	332.029	207.716	8.25382	11.8172	16	4.93849	2.03914e-16
NC_002516.2	70	1664996	1665016	+	CGTTTCAAGGGACAGGACGTC	5UTR	1664925	1665064	PA1528	5'UTR_00335	764.451	332.029	207.716	8.25382	11.8172	16	4.93849	2.03914e-16
NC_002516.2	71	1668935	1668983	+	GGTGGCCCTGTCGGTCCCCCCGCAACGATTACCCGTCAACCTGGTCAGG	sRNA	1668840	1669799	PA1530.1	ffs	375.014	148.325	126.54	64.6549	21.271	39	2.33449	3.02924e-06
NC_002516.2	72	1668993	1669049	+	AAGCAGCCACAGCGGGAACATCGTGTGCCGGGGTGTGGCTGGCGGGGCCGCCTCCAT	sRNA	1668840	1669799	PA1530.1	ffs	5303.77	2046.61	2196.54	517.239	199.711	307	3.18413	2.56518e-28
NC_002516.2	73	1682495	1682541	+	ATGAAGGTCATGGGCAGCCGGTAGAAGGGGCGGGGATTCACCGCCCT	CDS	1682051	1682518	PA1545	PA1545	43.2708	12.247	22.6817	8.25382	0	0	4.48224	0.0156029
NC_002516.2	74	1689259	1689303	-	CCTGCCAAGGGCGACACCAATAACAACGATCTCTACGCCAAGCGC	CDS	1687924	1689339	PA1551	PA1551	30.9077	66.678	31.0381	1.37564	15.3624	3	3.0899	0.00619878
NC_002516.2	75	1689370	1689411	-	AGGCGTGCAACTATTTTCTGACCCTGTCGGCATGTACCGGCC	5UTR	1689340	1689409	PA1551	5'UTR_00340	41.2103	89.8112	71.6263	8.25382	0	5	4.15374	0.000366552
NC_002516.2	76	1707966	1707999	-	CTTTCCGGGCGTCTCTTCAGCCCATTCGGGGGCG	3UTR	1707752	1708003	PA1567	3'UTR_00424	274.049	43.5448	41.782	6.87818	0	1	5.68729	7.58958e-09
NC_002516.2	77	1718349	1718394	+	CGAACCGAAAATAACCATAAAGAGAGGAACAGGAACGATGCGTGGC	CDS	1718386	1718994	PA1579	PA1579	162.781	62.5957	28.6505	0	1.18172	2	5.83099	1.70239e-06
NC_002516.2	77	1718349	1718394	+	CGAACCGAAAATAACCATAAAGAGAGGAACAGGAACGATGCGTGGC	5UTR	1718284	1718385	PA1579	5'UTR_00350	162.781	62.5957	28.6505	0	1.18172	2	5.83099	1.70239e-06
NC_002516.2	78	1720401	1720442	-	CCTGCGTGGGGGGTACTGATGATTTCAAGCATAAATAGGAGG	5UTR	1720396	1720444	PA1580	5'UTR_00351	88.6022	46.2664	34.6194	4.12691	1.18172	7	3.8032	0.000364195
NC_002516.2	79	1720722	1720753	+	CCTGTTCGTTAGGGCTCTCAGTGTGAAAAAAG	CDS	1720744	1721130	PA1581	sdhC	39.1498	19.0509	5.96886	0	0	2	4.86529	0.0328351
NC_002516.2	79	1720722	1720753	+	CCTGTTCGTTAGGGCTCTCAGTGTGAAAAAAG	5UTR	1720632	1720743	PA1581	5'UTR_00352	39.1498	19.0509	5.96886	0	0	2	4.86529	0.0328351
NC_002516.2	80	1735018	1735071	-	GCTAAACGATGAAAAAGACCGTAACTCTTGCCCTGCTGCTCGCTGCCAGCCTTG	CDS	1734827	1735063	PA1592	PA1592	135.994	24.494	23.8754	12.3807	7.09033	1	3.10777	0.00265551
NC_002516.2	80	1735018	1735071	-	GCTAAACGATGAAAAAGACCGTAACTCTTGCCCTGCTGCTCGCTGCCAGCCTTG	5UTR	1735064	1735087	PA1592	5'UTR_00357	135.994	24.494	23.8754	12.3807	7.09033	1	3.10777	0.00265551
NC_002516.2	80	1735018	1735071	-	GCTAAACGATGAAAAAGACCGTAACTCTTGCCCTGCTGCTCGCTGCCAGCCTTG	5UTR	1735064	1735096	PA1592	5'UTR_00358	135.994	24.494	23.8754	12.3807	7.09033	1	3.10777	0.00265551
NC_002516.2	81	1760665	1760708	+	AGCAAGTGCTTGGTCGATCTCCCAGAACAACAACAACGGAGGCG	5UTR	1760666	1760712	PA1617	5'UTR_00371	18.5446	31.2979	29.8443	0	0	14	4.30733	0.0303466
NC_002516.2	82	1803410	1803457	+	GCCTGACGTTTGGCTGAAAATCTTTCATTGATTCGTATCAATGAATAG	5UTR	1803380	1803625	PA1656	5'UTR_00379	70.0575	5.44311	17.9066	5.50255	0	2	3.65779	0.0132965
NC_002516.2	82	1803410	1803457	+	GCCTGACGTTTGGCTGAAAATCTTTCATTGATTCGTATCAATGAATAG	sRNA	1803380	1803604	pant167	pant167	70.0575	5.44311	17.9066	5.50255	0	2	3.65779	0.0132965
NC_002516.2	83	1803508	1803554	+	TTTCATGGAAAAGGCAAAGAGCTCTTCAGACTATTGGGATTTTCGTT	5UTR	1803380	1803625	PA1656	5'UTR_00379	98.9047	24.494	5.96886	1.37564	0	19	4.156	0.042981
NC_002516.2	83	1803508	1803554	+	TTTCATGGAAAAGGCAAAGAGCTCTTCAGACTATTGGGATTTTCGTT	sRNA	1803380	1803604	pant167	pant167	98.9047	24.494	5.96886	1.37564	0	19	4.156	0.042981
NC_002516.2	84	1857156	1857205	+	ATTATAAAATCGACTCCGTGCTCATGGCTTTGAAAATCAATAAAACGGAG	5UTR	1857173	1857272	PA1713	5'UTR_00390	111.268	28.5763	19.1004	9.62946	0	7	3.34449	0.0106438
NC_002516.2	85	1859015	1859067	+	ATCACTTCTACTGGCAGAGCTGAGCGGCCGGCGAAAGCCGGCCCTACCGAGGA	CDS	1858207	1859037	PA1714	exsD	41.2103	10.8862	7.16263	6.87818	0	0	4.07966	0.0484559
NC_002516.2	86	1879203	1879231	+	TGGCCGACTGGGACGAACAGGTTGCCGGC	CDS	1878980	1880185	PA1736	PA1736	249.322	35.3802	14.3253	33.0153	2.36344	12	2.30083	0.0293741
NC_002516.2	87	1886148	1886183	-	GGAATATCCGGACGATTCGCCAAAAAACAAGCAGCC	5UTR	1886034	1886222	PA1741	5'UTR_00392	26.7867	27.2155	15.519	1.37564	2.36344	2	3.5448	0.0204377
NC_002516.2	88	1920447	1920484	+	GCTTACGATATGACTGGCCTGATCTCACTTGAATAAGC	5UTR	1920307	1920567	PA1776	5'UTR_00402	61.8155	34.0194	10.744	1.37564	2.36344	7	3.17983	0.0408838
NC_002516.2	89	1928686	1928739	-	CTCAACGACGAGGCGGCGTTTCCCGACCGAACGGGACCTGGACAAAGGCGTCCT	sRNA	1928666	1928886	PA1781.1	nalA	80.3601	5.44311	4.77509	1.37564	1.18172	0	4.44313	0.0151955
NC_002516.2	89	1928686	1928739	-	CTCAACGACGAGGCGGCGTTTCCCGACCGAACGGGACCTGGACAAAGGCGTCCT	3UTR	1928666	1928893	PA1782	3'UTR_01642	80.3601	5.44311	4.77509	1.37564	1.18172	0	4.44313	0.0151955
NC_002516.2	90	2031718	2031782	+	CACCGGCCGATGCCGTGGTCATTCCCTGCGAAACGCTGTGCGCCACCTCCCGCCCGTGCCGGCGG	3UTR	2031706	2031925	PA1869	3'UTR_00510	651.123	127.913	188.616	50.8985	22.4527	19	3.19237	6.02794e-12
NC_002516.2	90	2031718	2031782	+	CACCGGCCGATGCCGTGGTCATTCCCTGCGAAACGCTGTGCGCCACCTCCCGCCCGTGCCGGCGG	sRNA	2031706	2031839	pant179	pant179	651.123	127.913	188.616	50.8985	22.4527	19	3.19237	6.02794e-12
NC_002516.2	91	2031802	2031845	+	CGCTTCGATTACGCCGGATCGTCCAGCCCGCCCCGGGCCGATCC	3UTR	2031706	2031925	PA1869	3'UTR_00510	3585.3	968.873	962.18	599.777	246.98	210	2.25214	1.89736e-13
NC_002516.2	91	2031802	2031845	+	CGCTTCGATTACGCCGGATCGTCCAGCCCGCCCCGGGCCGATCC	sRNA	2031800	2031900	SPA0034 (pant179)	SPA0034 (pant179)	3585.3	968.873	962.18	599.777	246.98	210	2.25214	1.89736e-13
NC_002516.2	92	2069403	2069452	+	ATGAGTGGATAAGACGGAAACAAAAAAGAATAAAAACGCTGAAGAACCGA	intergenic	N.A.	N.A.	N.A.	N.A.	311.138	300.732	346.194	103.173	50.814	128	1.84922	9.70907e-05
NC_002516.2	93	2071116	2071164	+	ATTGCGTGCATTGGGAATAGCCGTTCCACAAATAAAACGTGACGGTATT	CDS	2070685	2071173	PA1899	phzA2	22.6657	12.247	22.6817	0	0	0	6.42308	0.00373497
NC_002516.2	94	2126226	2126279	-	CCAGATCCCCGAATAACCAGAACGGAACTGGAGACGACACCATGAGCTACTCCG	CDS	2126104	2126334	PA1942	PA1942	513.068	74.8427	97.8893	4.12691	7.09033	5	4.81333	9.7836e-10
NC_002516.2	95	2220611	2220646	-	AACGCATGCTCGGGAGGGGAGGCAGTTTGAGCCCCT	3UTR	2220637	2220648	PA2030	3'UTR_00544	543.976	351.08	512.128	50.8985	56.7227	55	3.08747	5.26318e-16
NC_002516.2	96	2232126	2232143	+	CTTGCTGAAGGTAGACGG	sRNA	2232100	2232186	pant192	pant192	61.8155	27.2155	34.6194	13.7564	7.09033	4	2.38475	0.0215541
NC_002516.2	97	2290968	2291003	-	CGCTGGACTTCCGGAGAAAAACAATGACTTCGCTCC	CDS	2290339	2290980	PA2081	kynB	271.988	134.717	37.0069	2.75127	0	5	5.65622	6.24879e-07
NC_002516.2	97	2290968	2291003	-	CGCTGGACTTCCGGAGAAAAACAATGACTTCGCTCC	5UTR	2290981	2291012	PA2081	5'UTR_01687	271.988	134.717	37.0069	2.75127	0	5	5.65622	6.24879e-07
NC_002516.2	98	2318659	2318680	-	GGCGACCGGCCCAAGGGACAGG	intergenic	N.A.	N.A.	N.A.	N.A.	24.7262	57.1526	31.0381	0	1.18172	0	6.42996	0.000174566
NC_002516.2	99	2396247	2396311	-	ACCGTTGTACGTATCGACGGTTTCTCTCTGATTCAGGCTAATCCCGCTCCAGGGACGGAGTGGAT	CDS	2395944	2396252	PA2174	PA2174	434.769	115.666	138.478	26.1371	18.9076	20	3.16254	4.38829e-09
NC_002516.2	99	2396247	2396311	-	ACCGTTGTACGTATCGACGGTTTCTCTCTGATTCAGGCTAATCCCGCTCCAGGGACGGAGTGGAT	5UTR	2396253	2396319	PA2174	5'UTR_01702	434.769	115.666	138.478	26.1371	18.9076	20	3.16254	4.38829e-09
NC_002516.2	100	2478228	2478255	+	TTGCCCGTCGGGCAAGGGGGCTTTTTTC	3UTR	2478180	2478254	PA2250	3'UTR_00578	1805.01	393.264	327.094	100.421	21.271	10	4.41646	4.22774e-30
NC_002516.2	101	2487801	2487854	+	TGGCGAAGACCAGCCGGACACACCAATAAGAACAGCACCAAGAGGTACCAGGTC	5UTR	2487674	2487855	PA2259	5'UTR_01722	70.0575	62.5957	28.6505	0	2.36344	0	6.25073	4.56585e-05
NC_002516.2	102	2617441	2617471	+	GCAGAAGGACGACGGCACCAAGGAAGGCACG	CDS	2617019	2617516	PA2367	hcp3	30.9077	31.2979	13.1315	0	1.18172	1	4.97333	0.00780657
NC_002516.2	103	2705719	2705775	-	CATGGGTCAGCTCCTTCATAAGCTGGTTTGTGGTTAGCGGGTCGTAGGTGTTCCACC	sRNA	2705600	2705800	SPA0078 (pant220)	SPA0078 (pant220)	1195.1	299.371	198.166	57.7767	9.45378	7	4.66935	5.58311e-28
NC_002516.2	104	2740933	2740962	+	GATTGTCGGGAAAGAAAAAAGAAGCGCCGG	intergenic	N.A.	N.A.	N.A.	N.A.	67.997	39.4625	65.6575	17.8833	7.09033	14	2.19826	0.00768818
NC_002516.2	105	2824534	2824566	+	TTTGGGTTGCTCCTTTGGACAAGTCCTGAGGCG	3UTR	2824502	2824580	PA2506	3'UTR_01694	24.7262	14.9685	15.519	1.37564	1.18172	0	4.61354	0.0267276
NC_002516.2	106	2883125	2883186	+	CCAATAACAAGAAAAGTCGCGGAGCCAGTGCCATGAACCTGAACAAAGTCGACCTGAACCTG	CDS	2883157	2884089	PA2551	PA2551	88.6022	16.3293	34.6194	1.37564	5.90861	1	4.01074	0.00415317
NC_002516.2	106	2883125	2883186	+	CCAATAACAAGAAAAGTCGCGGAGCCAGTGCCATGAACCTGAACAAAGTCGACCTGAACCTG	5UTR	2883069	2883156	PA2551	5'UTR_01792	88.6022	16.3293	34.6194	1.37564	5.90861	1	4.01074	0.00415317
NC_002516.2	107	2904706	2904731	-	CCGTTTCGAGGGACAGGACGTGTGCC	CDS	2904566	2904907	PA2569	PA2569	28.8472	12.247	11.9377	1.37564	1.18172	1	3.79357	0.046679
NC_002516.2	108	2982721	2982784	-	GCATGCTGATACTCCTTCTGTACCGGATATATAAGATCGTGGGTTCTGGGCGCAATGCCCGACT	sRNA	2982700	2982900	SPA0114	SPA0114	162.781	61.2349	42.9758	5.50255	8.27205	4	3.71207	5.06545e-06
NC_002516.2	109	3087699	3087768	+	CAGCCATACAAGACCCTTCGGGGGAAAACTGCGGGCCGTCCTAGAGCGGTGTTCAAGCGCCCGGCCGCCT	sRNA	3087500	3087800	SPA0003	SPA0003	94.7837	96.6151	149.222	5.50255	16.5441	7	3.6327	4.76957e-07
NC_002516.2	110	3099013	3099057	+	ACTTTCACAAAAGGAAAGGCAAGGGAATGGAATCGAGATCAACGC	sRNA	3098983	3099074	pant252	pant252	53.5734	32.6586	22.6817	4.12691	2.36344	10	2.79427	0.0303466
NC_002516.2	111	3108478	3108525	+	AATCCTTCGTCACATTGCTGATCGTCGCCTGGCTGGGCCTCGCCGGCG	sRNA	3108450	3108697	pant253	pant253	96.8442	8.16466	7.16263	0	0	4	4.48211	0.0311242
NC_002516.2	112	3114121	3114153	-	CCTTTAGTTGCCGCTGTGGTCCCGGGGGCTTCT	3UTR	3114017	3114239	PA2752	3'UTR_00700	30.9077	12.247	27.4568	1.37564	1.18172	3	3.63795	0.0202718
NC_002516.2	112	3114121	3114153	-	CCTTTAGTTGCCGCTGTGGTCCCGGGGGCTTCT	sRNA	3114100	3114200	SPA0096	SPA0096	30.9077	12.247	27.4568	1.37564	1.18172	3	3.63795	0.0202718
NC_002516.2	113	3116452	3116489	+	GGAGAACCCCAAGTCCCCGACGCTCCTTTGAAGACCAT	sRNA	3116400	3116600	SPA0038	SPA0038	90.6627	70.7604	60.8824	0	1.18172	2	6.01532	6.92378e-07
NC_002516.2	114	3119314	3119374	+	CGGCCATCCTCCGTTTGCGGCCGTAGAGCTCCGGACACTTCATGCTAGGGGGGCCGGAGCT	sRNA	3119200	3119700	SPA0115	SPA0115	2534.43	1193.4	1043.36	226.98	105.173	169	3.20219	4.35019e-21
NC_002516.2	115	3123357	3123433	-	CCGGACCCGACCGATCGGGTTGTCGCGACGGGCATGGAGGGGTGATCGGTCGGTCGGGTTCGCGTCTTTTCGGGGCA	sRNA	3123200	3123500	SPA0079 (pant261)	SPA0079 (pant261)	797.419	332.029	574.204	53.6498	88.6292	108	2.71206	8.50352e-08
NC_002516.2	116	3127788	3127844	+	ACGGTGTGTGCGAACCCCAAGGGTATTTCCCGACCAGCTCCCCCGCGGTCGGGATTT	3UTR	3127709	3127841	PA2768	3'UTR_01709	348.227	240.857	281.73	22.0102	36.6334	39	3.154	3.07995e-11
NC_002516.2	116	3127788	3127844	+	ACGGTGTGTGCGAACCCCAAGGGTATTTCCCGACCAGCTCCCCCGCGGTCGGGATTT	sRNA	3127700	3127900	SPA0116	SPA0116	348.227	240.857	281.73	22.0102	36.6334	39	3.154	3.07995e-11
NC_002516.2	117	3129566	3129630	+	ATAAGCTGTGGGCGCTGTACATCCCTGGATCCTTTCCCGGCCTGCTCCACGCGGCCGGGATTTTT	sRNA	3129600	3129700	SPA0097	SPA0097	7067.57	3411.47	3272.13	331.528	176.077	168	4.32535	2.11802e-62
NC_002516.2	118	3183865	3183898	+	GCTTTCACACTTGGGACAGGGCGACCATCGGTCG	3UTR	3183862	3183890	PA2830	3'UTR_00732	2048.15	596.02	477.509	85.2895	57.9044	23	4.1072	1.2113e-25
NC_002516.2	119	3195677	3195757	-	CTGACCCCGTTCAGGACCTGCATTTTTCGGAGCGCTGTGCTCTGGCTGTGTATCCGCTCTGCGGATTTCCTTTACGTAATC	5UTR	3195590	3195766	PA2840	5'UTR_00541	679.97	65.3173	41.782	15.132	1.18172	7	4.50503	2.79601e-08
NC_002516.2	119	3195677	3195757	-	CTGACCCCGTTCAGGACCTGCATTTTTCGGAGCGCTGTGCTCTGGCTGTGTATCCGCTCTGCGGATTTCCTTTACGTAATC	sRNA	3195665	3195766	pant267	pant267	679.97	65.3173	41.782	15.132	1.18172	7	4.50503	2.79601e-08
NC_002516.2	120	3206909	3206982	+	AACACGATGAACAACGTTCTGAAATTCTCTGCTCTGGCTCTGGCTGCTGTTCTGGCCACCGGTTGCAGCAGCCA	CDS	3206915	3207166	PA2853	oprI	331.743	137.438	148.028	56.4011	38.9968	62	1.87201	0.000540488
NC_002516.2	120	3206909	3206982	+	AACACGATGAACAACGTTCTGAAATTCTCTGCTCTGGCTCTGGCTGCTGTTCTGGCCACCGGTTGCAGCAGCCA	5UTR	3206855	3206914	PA2853	5'UTR_00544	331.743	137.438	148.028	56.4011	38.9968	62	1.87201	0.000540488
NC_002516.2	121	3237808	3237850	+	ACACTTCCGCCGTCACGGGTCAAGAACAATGCAAAAGACCGTA	CDS	3237836	3239638	PA2886	atuA	28.8472	20.4116	34.6194	1.37564	0	0	6.05639	0.0017134
NC_002516.2	122	3253251	3253298	-	CGCTCCCCAGGCGGCTCTTGGCGGACTGTTTCCCGCCCGCACCCGGCC	3UTR	3253237	3253311	PA2898	3'UTR_00750	43.2708	24.494	14.3253	0	0	3	5.0967	0.012234
NC_002516.2	123	3318749	3318770	+	ACTGGCGCGCGGTATCTCCCCC	3UTR	3318658	3318956	PA2958	3'UTR_00760	24.7262	8.16466	16.7128	0	0	0	6.13133	0.0101963
NC_002516.2	123	3318749	3318770	+	ACTGGCGCGCGGTATCTCCCCC	sRNA	3318663	3318859	PA2958.1	rgsA	24.7262	8.16466	16.7128	0	0	0	6.13133	0.0101963
NC_002516.2	124	3318791	3318863	+	GTACCGAGGAATGCGTACCTTTGTTCCACTCCTAATGGTCTTGACCCGGATTCATCCCCCAGAACCCGGGTTT	3UTR	3318658	3318956	PA2958	3'UTR_00760	228.717	87.0897	53.7198	13.7564	2.36344	1	4.74315	1.15908e-09
NC_002516.2	124	3318791	3318863	+	GTACCGAGGAATGCGTACCTTTGTTCCACTCCTAATGGTCTTGACCCGGATTCATCCCCCAGAACCCGGGTTT	sRNA	3318663	3318859	PA2958.1	rgsA	228.717	87.0897	53.7198	13.7564	2.36344	1	4.74315	1.15908e-09
NC_002516.2	125	3325106	3325145	-	TGAACAACTCGGCGTGAAGGAAGAAGAAGTCACCAACAGC	CDS	3324947	3325183	PA2966	acpP	109.207	29.9371	17.9066	2.75127	1.18172	1	4.81445	9.27723e-05
NC_002516.2	126	3332430	3332452	+	CACTTTGAACGGACGTCAGGCCG	intergenic	N.A.	N.A.	N.A.	N.A.	98.9047	6.80388	19.1004	12.3807	0	4	2.99546	0.023399
NC_002516.2	127	3366904	3366950	+	GGAGCACAGAGAAAGGAGAAAGGAGAAAGGAGAAAGGAAAACGGCGC	intergenic	N.A.	N.A.	N.A.	N.A.	420.345	443.613	463.184	86.6651	98.0829	353	1.61579	0.00768818
NC_002516.2	128	3367096	3367124	-	AAACCGATTTCGGCGTGAACACTTCCACC	CDS	3366970	3367671	PA3006	psrA	53.5734	17.6901	11.9377	1.37564	2.36344	1	3.89094	0.012234
NC_002516.2	129	3395054	3395092	+	GTTTTCCTGGAGACCCCGTCGACTCGAACGAGCGACGGG	3UTR	3395038	3395176	PA3031	3'UTR_00785	90.6627	24.494	22.6817	8.25382	1.18172	8	2.93626	0.012234
NC_002516.2	129	3395054	3395092	+	GTTTTCCTGGAGACCCCGTCGACTCGAACGAGCGACGGG	3UTR	3395038	3395267	PA3031	3'UTR_00787	90.6627	24.494	22.6817	8.25382	1.18172	8	2.93626	0.012234
NC_002516.2	130	3395214	3395268	+	CGCGTCTCGTTCGGGACGAGAAGGTCGCTGGTTCGAATCCAGTCGCTCCGACCAT	3UTR	3395038	3395267	PA3031	3'UTR_00787	704.696	987.924	1033.81	305.391	347.426	415	1.34459	3.59394e-05
NC_002516.2	130	3395214	3395268	+	CGCGTCTCGTTCGGGACGAGAAGGTCGCTGGTTCGAATCCAGTCGCTCCGACCAT	tRNA	3395190	3395266	PA3031.1	PA3031.1	704.696	987.924	1033.81	305.391	347.426	415	1.34459	3.59394e-05
NC_002516.2	131	3483645	3483678	+	ATCCCTCGGCGATCTTCAGACATAACGATAAAGA	CDS	3483642	3484349	PA3104	xcpP	39.1498	23.1332	20.2941	0	0	5	4.86924	0.0134197
NC_002516.2	132	3490119	3490137	-	GATTTTGGCGGGACACTGG	CDS	3490136	3490678	PA3109	PA3109	255.504	17.6901	31.0381	2.75127	3.54517	4	3.89452	0.000360344
NC_002516.2	133	3514644	3514678	+	AGGAAATTCGAAAAGGGAAAAAACAAAAGGGCCAT	intergenic	N.A.	N.A.	N.A.	N.A.	177.204	110.223	138.478	28.8884	30.7248	69	1.79624	0.00611778
NC_002516.2	134	3514669	3514723	-	CTTTTTCCCGCTCTGCGGGGCTCTATAGGGCCATTCCGAATTGGAATGGCCCTTT	intergenic	N.A.	N.A.	N.A.	N.A.	1133.28	278.959	238.754	75.66	69.7216	45	2.76604	5.35603e-08
NC_002516.2	135	3526939	3526997	+	CGACACCAACGTGCCATCATGCGTGACTCGATAGCTCTGCCGAATTTTATCGCCTCATA	intergenic	N.A.	N.A.	N.A.	N.A.	82.4206	40.8233	32.2319	0	0	7	5.39859	0.00108222
NC_002516.2	136	3559268	3559302	-	TTGATTTGTAGTGAGTTGGCGCTGCTCGGGCATGC	5UTR	3559199	3559360	PA3168	5'UTR_00605	133.933	13.6078	8.35641	4.12691	1.18172	3	3.42873	0.0119732
NC_002516.2	137	3570898	3570961	-	GCCGAGCACCGCAGACACTGAGACTGCCCGCCTGGGCATGCCCGGCTTCGGCCGGGTTTTTTTA	CDS	3570941	3571603	PA3181	PA3181	119.51	70.7604	81.1765	9.62946	8.27205	23	2.79576	0.000202106
NC_002516.2	137	3570898	3570961	-	GCCGAGCACCGCAGACACTGAGACTGCCCGCCTGGGCATGCCCGGCTTCGGCCGGGTTTTTTTA	3UTR	3570858	3570940	PA3181	3'UTR_00821	119.51	70.7604	81.1765	9.62946	8.27205	23	2.79576	0.000202106
NC_002516.2	138	3581640	3581689	-	CAAGCGCAGACTTGCTCCGAATAACAAGAAGAAGGTTTTCCTCATGAATG	CDS	3580384	3581646	PA3190	PA3190	416.224	48.988	57.3011	39.8935	16.5441	11	2.49295	0.000108564
NC_002516.2	138	3581640	3581689	-	CAAGCGCAGACTTGCTCCGAATAACAAGAAGAAGGTTTTCCTCATGAATG	5UTR	3581647	3581693	PA3190	5'UTR_00611	416.224	48.988	57.3011	39.8935	16.5441	11	2.49295	0.000108564
NC_002516.2	139	3611234	3611291	-	ACACCTCCCTTTGCGTCCCTCTGCCAACGCTCCGGTGATTGGACGCAGCACCCGGTCG	CDS	3611254	3611895	PA3223	azoR3	203.991	20.4116	39.3945	9.62946	4.72689	15	2.62411	0.00886013
NC_002516.2	139	3611234	3611291	-	ACACCTCCCTTTGCGTCCCTCTGCCAACGCTCCGGTGATTGGACGCAGCACCCGGTCG	3UTR	3611103	3611253	PA3223	3'UTR_00830	203.991	20.4116	39.3945	9.62946	4.72689	15	2.62411	0.00886013
NC_002516.2	140	3623458	3623493	-	TCACCCCGCTGTGAGGATAAAAACAATGAACGACAG	CDS	3623157	3623468	PA3235	PA3235	18.5446	19.0509	29.8443	2.75127	1.18172	4	3.15446	0.0374875
NC_002516.2	140	3623458	3623493	-	TCACCCCGCTGTGAGGATAAAAACAATGAACGACAG	5UTR	3623469	3623507	PA3235	5'UTR_00621	18.5446	19.0509	29.8443	2.75127	1.18172	4	3.15446	0.0374875
NC_002516.2	141	3628335	3628361	+	GCGACTATCGCGACGGTGTCCTGGCCG	CDS	3627509	3628366	PA3240	PA3240	70.0575	23.1332	14.3253	0	1.18172	0	6.10583	0.000706236
NC_002516.2	142	3705305	3705354	-	AGAGCACGCAAGGCACTTAGGGCGACTTCGGTCGCCCGTTTTTTTTGCGC	sRNA	3705309	3705521	PA3305.1	phrS	247.262	217.724	386.782	34.3909	56.7227	81	2.33091	1.02414e-07
NC_002516.2	143	3705423	3705458	-	CAGGGATTCTTACAGTAGGCCTCATGGTCGCTTTCT	sRNA	3705309	3705521	PA3305.1	phrS	37.0893	8.16466	44.1696	0	0	2	5.39663	0.00215708
NC_002516.2	144	3729355	3729387	-	TTTCCGATCGATAGGGTAAATTTTCTTACTTTT	intergenic	N.A.	N.A.	N.A.	N.A.	41.2103	6.80388	5.96886	0	0	1	4.89049	0.0377038
NC_002516.2	145	3752480	3752522	-	CGACTAATAATTAGTCAAATGAAATATCGGACCTCCTTTTTCC	5UTR	3752479	3752520	PA3341	5'UTR_00641	82.4206	6.80388	7.16263	0	0	0	6.24136	0.00131115
NC_002516.2	146	3778656	3778708	-	AGCATCCCCCTCCTAAGGGGAAGGTTGGAGGTTCGACCCCTCTCCGGGACGCC	tRNA	3778654	3778730	PA3368.1	PA3368.1	428.587	1057.32	1165.12	214.599	509.322	340	1.27951	0.00118655
NC_002516.2	147	3780097	3780114	+	GCCCGACGGAGAGGGCTC	3UTR	3780077	3780313	PA3370	3'UTR_00878	26.7867	23.1332	29.8443	0	2.36344	3	3.99669	0.00999107
NC_002516.2	148	3794785	3794820	+	TTTTTTCGCCGGTAGCCAGTAGTAGATGGAACCTAT	CDS	3794819	3796966	PA3391	nosR	284.351	39.4625	8.35641	6.87818	0	7	4.12231	0.00352936
NC_002516.2	148	3794785	3794820	+	TTTTTTCGCCGGTAGCCAGTAGTAGATGGAACCTAT	5UTR	3794733	3794818	PA3391	5'UTR_00654	284.351	39.4625	8.35641	6.87818	0	7	4.12231	0.00352936
NC_002516.2	149	3794833	3794879	+	TTTTTCCGCCGGATCGTGGCGGTGTGTCTTCGCCTGGATGCTCCTGC	CDS	3794819	3796966	PA3391	nosR	113.328	28.5763	31.0381	1.37564	0	8	4.61565	0.00132628
NC_002516.2	150	3855363	3855386	-	CGGTTTCGACCGGCCCTCTTTTTT	3UTR	3855336	3855492	PA3450	3'UTR_01761	43.2708	27.2155	19.1004	1.37564	5.90861	1	3.60975	0.011231
NC_002516.2	151	3889773	3889854	-	CTTCCCCCTCATGTGTGTGCTGGTATGTCCTCCGACTGAGAGGGCCCAGGAGTATCAGGGTAGGGATGCCGCCTTTTTTTTC	5UTR	3889745	3889844	PA3476	5'UTR_00665	73999.3	23025.7	23437.3	4428.17	1575.24	1638	3.9239	2.7198e-57
NC_002516.2	151	3889773	3889854	-	CTTCCCCCTCATGTGTGTGCTGGTATGTCCTCCGACTGAGAGGGCCCAGGAGTATCAGGGTAGGGATGCCGCCTTTTTTTTC	5UTR	3889745	3889853	PA3476	5'UTR_00666	73999.3	23025.7	23437.3	4428.17	1575.24	1638	3.9239	2.7198e-57
NC_002516.2	151	3889773	3889854	-	CTTCCCCCTCATGTGTGTGCTGGTATGTCCTCCGACTGAGAGGGCCCAGGAGTATCAGGGTAGGGATGCCGCCTTTTTTTTC	sRNA	3889700	3889900	SPA0104	SPA0104	73999.3	23025.7	23437.3	4428.17	1575.24	1638	3.9239	2.7198e-57
NC_002516.2	152	3893002	3893036	-	CTGTTCGAAAATTTTTGGGAGGTGTGAAATGCGGC	CDS	3892121	3893008	PA3479	rhlA	32.9682	48.988	47.7509	13.7564	4.72689	10	2.26098	0.0367083
NC_002516.2	152	3893002	3893036	-	CTGTTCGAAAATTTTTGGGAGGTGTGAAATGCGGC	5UTR	3893009	3893235	PA3479	5'UTR_00667	32.9682	48.988	47.7509	13.7564	4.72689	10	2.26098	0.0367083
NC_002516.2	152	3893002	3893036	-	CTGTTCGAAAATTTTTGGGAGGTGTGAAATGCGGC	sRNA	3892800	3893300	SPA0105 (pant324)	SPA0105 (pant324)	32.9682	48.988	47.7509	13.7564	4.72689	10	2.26098	0.0367083
NC_002516.2	153	3893054	3893114	-	GTTACTTGTCTGCCGTTCGAACAATAAGAACGAACTCTACGTAATGCCGGGATACCCGTGG	5UTR	3893009	3893235	PA3479	5'UTR_00667	644.941	417.758	310.381	8.25382	0	16	6.56355	0.00012012
NC_002516.2	153	3893054	3893114	-	GTTACTTGTCTGCCGTTCGAACAATAAGAACGAACTCTACGTAATGCCGGGATACCCGTGG	sRNA	3892800	3893300	SPA0105 (pant324)	SPA0105 (pant324)	644.941	417.758	310.381	8.25382	0	16	6.56355	0.00012012
NC_002516.2	154	3915431	3915477	-	GTTCCGCCGGCCGGGAAAAATAAAAAACAAGAGCAACCGGAAACCAA	intergenic	N.A.	N.A.	N.A.	N.A.	76.2391	53.0703	63.2699	24.7615	3.54517	28	2.06699	0.0457423
NC_002516.2	155	3939889	3939911	-	ATCGCCGGGGTGTGGCTGGTGGG	CDS	3939492	3942653	PA3522	mexQ	39.1498	34.0194	15.519	5.50255	1.18172	2	3.43316	0.011231
NC_002516.2	156	4016395	4016445	+	GAATTCGAACAAAACTACGTTCACTTTCGACTTCAGGGCCTTTCACATGAG	CDS	4016441	4017979	PA3584	glpD	135.994	9.52544	9.55018	0	0	5	4.68383	0.0137122
NC_002516.2	156	4016395	4016445	+	GAATTCGAACAAAACTACGTTCACTTTCGACTTCAGGGCCTTTCACATGAG	5UTR	4016395	4016440	PA3584	5'UTR_00691	135.994	9.52544	9.55018	0	0	5	4.68383	0.0137122
NC_002516.2	157	4057539	4057616	-	TCGCCAGGGAGGCGATTCATCAGGATGATGACGAGGGACTGAAGAGTGGGCGGGGTAATACCCCGCCCCTTTTTTTTG	sRNA	4057543	4057658	PA3621.1	rsmZ	13653	5926.18	4652.13	564.011	249.343	526	4.11033	3.49758e-26
NC_002516.2	158	4058891	4058929	-	TGCAAGGGATAACGACATGGCACTCAAAAAAGAAGGGCC	CDS	4057909	4058913	PA3622	rpoS	41.2103	9.52544	22.6817	1.37564	2.36344	1	3.76447	0.0222519
NC_002516.2	158	4058891	4058929	-	TGCAAGGGATAACGACATGGCACTCAAAAAAGAAGGGCC	5UTR	4058914	4059203	PA3622	5'UTR_00699	41.2103	9.52544	22.6817	1.37564	2.36344	1	3.76447	0.0222519
NC_002516.2	159	4152492	4152534	+	GCCAGAAGTGTGGCAGAAAGAGAAAGAAAGAAAACTGGCAAGC	intergenic	N.A.	N.A.	N.A.	N.A.	218.415	195.952	235.173	49.5229	28.3613	88	2.09266	0.000119927
NC_002516.2	160	4170470	4170524	-	CCGAGTACTTCGGCCTGAAAAAACCAGGAGAACTGAACAAGATGAAGAAGGTTTC	CDS	4168987	4170483	PA3724	lasB	129.812	44.9056	38.2007	8.25382	12.9989	11	2.47713	0.00762496
NC_002516.2	160	4170470	4170524	-	CCGAGTACTTCGGCCTGAAAAAACCAGGAGAACTGAACAAGATGAAGAAGGTTTC	5UTR	4170484	4170624	PA3724	5'UTR_00722	129.812	44.9056	38.2007	8.25382	12.9989	11	2.47713	0.00762496
NC_002516.2	161	4175015	4175037	+	GGATGGGTGTGCTGGATGTCGTC	intergenic	N.A.	N.A.	N.A.	N.A.	26.7867	38.1017	33.4256	2.75127	1.18172	14	2.92865	0.0381842
NC_002516.2	162	4183502	4183544	+	GAAAAGAAACACGGGGAGGAAAGAGAGAAAGAAATGGCACGAG	intergenic	N.A.	N.A.	N.A.	N.A.	191.628	161.932	189.81	53.6498	38.9968	116	1.51668	0.0128575
NC_002516.2	163	4281663	4281712	+	ATTGCCTCGGTGGCGGAATCGGTAGACGCGGCGGATTCAAAATCCGTTTC	tRNA	4281665	4281751	PA3824.1	PA3824.1	1549.51	2001.7	1415.81	368.671	421.875	444	1.99643	9.997e-11
NC_002516.2	164	4281854	4281883	-	CGTCTCGACTCCAGCGCTGCCTTTTTTTAT	3UTR	4281785	4282077	PA3825	3'UTR_00990	26.7867	53.0703	28.6505	2.75127	3.54517	8	2.93924	0.0146462
NC_002516.2	165	4316812	4316871	-	GGTGCACTATAGAGCGACGCGTCATGCCGAACACCGAACAAGAGAAATGCCCGTGAACCT	CDS	4316109	4316825	PA3857	pcs	86.5416	14.9685	10.744	0	0	0	6.82522	0.000180751
NC_002516.2	165	4316812	4316871	-	GGTGCACTATAGAGCGACGCGTCATGCCGAACACCGAACAAGAGAAATGCCCGTGAACCT	5UTR	4316826	4316855	PA3857	5'UTR_00766	86.5416	14.9685	10.744	0	0	0	6.82522	0.000180751
NC_002516.2	165	4316812	4316871	-	GGTGCACTATAGAGCGACGCGTCATGCCGAACACCGAACAAGAGAAATGCCCGTGAACCT	3UTR	4316865	4316936	PA3858	3'UTR_01000	86.5416	14.9685	10.744	0	0	0	6.82522	0.000180751
NC_002516.2	166	4326644	4326701	+	CTATCACGGTTAAGGCTCTATTTACGCCTGGATCCCCGCGTCACGCTCATGCCGCGGG	intergenic	N.A.	N.A.	N.A.	N.A.	127.752	61.2349	118.183	13.7564	0	10	4.0399	6.92378e-07
NC_002516.2	167	4403640	4403662	-	CTCCGCTGGAGGGCTTCTTTTTG	intergenic	N.A.	N.A.	N.A.	N.A.	43.2708	23.1332	29.8443	0	0	1	6.22326	0.000759764
NC_002516.2	168	4406456	4406516	-	CCTGCCATCCAGGGCTGCGGTCGCTTTCCAATGACAAGAACGATAGCTGAAGGATGTGTTC	5UTR	4406369	4406577	PA3930	5'UTR_00782	80.3601	50.3487	48.9447	5.50255	4.72689	2	3.92279	1.60564e-05
NC_002516.2	169	4445578	4445618	+	ATATAAAGAGCAGCCTGCTCGTAGAACGATAAACGCCTTGC	5UTR	4445545	4445688	PA3966	5'UTR_00793	181.325	44.9056	8.35641	15.132	1.18172	0	4.30733	2.69374e-05
NC_002516.2	170	4490486	4490541	-	GGCAGTCATAGGCTGGCGAATGATAACAACAAGAGCCTGAATCATGGTTGAACGAG	CDS	4489641	4490498	PA4009	PA4009	20.6052	39.4625	9.55018	1.37564	0	0	5.60393	0.00757324
NC_002516.2	170	4490486	4490541	-	GGCAGTCATAGGCTGGCGAATGATAACAACAAGAGCCTGAATCATGGTTGAACGAG	5UTR	4490499	4490577	PA4009	5'UTR_02124	20.6052	39.4625	9.55018	1.37564	0	0	5.60393	0.00757324
NC_002516.2	171	4569918	4569964	+	ATTAACTAAAAAACCAAAAAAAAGAAGAAACGAAAACTCATCTAAGA	intergenic	N.A.	N.A.	N.A.	N.A.	1061.17	661.337	962.18	321.899	135.898	352	1.81107	4.41074e-07
NC_002516.2	172	4573701	4573759	+	GGCGCTCTCGCGCAGATAACAACAATGACTGGAGACGATGATGAAACCCGAAGATTTCC	CDS	4573741	4575303	PA4091	hpaA	274.049	44.9056	22.6817	1.37564	2.36344	2	5.11749	2.52078e-06
NC_002516.2	172	4573701	4573759	+	GGCGCTCTCGCGCAGATAACAACAATGACTGGAGACGATGATGAAACCCGAAGATTTCC	5UTR	4573700	4573740	PA4091	5'UTR_02137	274.049	44.9056	22.6817	1.37564	2.36344	2	5.11749	2.52078e-06
NC_002516.2	173	4602097	4602126	+	TTGGAAAAAGGAGGAAAGAAAGTCGCTAGG	intergenic	N.A.	N.A.	N.A.	N.A.	115.389	53.0703	140.865	30.264	4.72689	47	2.19424	0.00278407
NC_002516.2	174	4622792	4622838	+	TTTCTTTCGGGACTGTACAGATGAACAAAGCAACGACGGAACCTGCC	CDS	4622812	4624239	PA4133	PA4133	105.086	54.4311	42.9758	1.37564	2.36344	9	4.06673	0.00017382
NC_002516.2	174	4622792	4622838	+	TTTCTTTCGGGACTGTACAGATGAACAAAGCAACGACGGAACCTGCC	5UTR	4622743	4622811	PA4133	5'UTR_00826	105.086	54.4311	42.9758	1.37564	2.36344	9	4.06673	0.00017382
NC_002516.2	174	4622792	4622838	+	TTTCTTTCGGGACTGTACAGATGAACAAAGCAACGACGGAACCTGCC	sRNA	4622700	4622800	SPA0106	SPA0106	105.086	54.4311	42.9758	1.37564	2.36344	9	4.06673	0.00017382
NC_002516.2	175	4632763	4632795	+	GCACCACCATCTAATTAGAAAAGTCGCACTCCG	CDS	4632477	4632776	PA4141	PA4141	76.2391	28.5763	19.1004	0	1.18172	0	6.3848	0.00024044
NC_002516.2	176	4697580	4697601	+	CGCGACCGGCTCAAGGACATCA	CDS	4696281	4697903	PA4198	PA4198	14.4236	28.5763	21.4879	1.37564	1.18172	0	4.81307	0.0144539
NC_002516.2	177	4752241	4752297	-	AAGGCGTCGCCGACGCCCTCGGCCTGAAGCTGGACTGATGGCCTGATGAGGCCCCCG	CDS	4752260	4753708	PA4236	katA	189.567	138.799	89.5329	12.3807	2.36344	10	4.13662	1.22496e-08
NC_002516.2	177	4752241	4752297	-	AAGGCGTCGCCGACGCCCTCGGCCTGAAGCTGGACTGATGGCCTGATGAGGCCCCCG	3UTR	4752219	4752259	PA4236	3'UTR_01804	189.567	138.799	89.5329	12.3807	2.36344	10	4.13662	1.22496e-08
NC_002516.2	178	4767116	4767149	-	TTCAAGACTGAAGAAACCGATGGCTACCGTGCAG	CDS	4766625	4767260	PA4263	rplC	146.297	16.3293	7.16263	2.75127	3.54517	0	4.25683	0.00281718
NC_002516.2	179	4780775	4780798	-	GCTGATGGCTGGTGGCTTTTGCCA	sRNA	4780768	4780833	PA4270.1	P26	6.18155	9.52544	33.4256	0	0	1	5.05218	0.0243737
NC_002516.2	179	4780775	4780798	-	GCTGATGGCTGGTGGCTTTTGCCA	3UTR	4780769	4780838	PA4271	3'UTR_01810	6.18155	9.52544	33.4256	0	0	1	5.05218	0.0243737
NC_002516.2	180	4784041	4784089	-	GCTCTTGGTTGCCGTTCTGGTTGTGGTTGCCGTTGTGGGCAATCAGTAC	CDS	4783771	4784139	PA4276	secE	422.406	61.2349	14.3253	6.87818	0	1	5.9062	1.23933e-09
NC_002516.2	181	4784288	4784326	-	TCATCGAATAATATCGGTTGATCTTCCCCTCTCAGGCCG	CDS	4784316	4785509	PA4277	tufB	144.236	13.6078	23.8754	5.50255	0	1	4.89726	4.64926e-05
NC_002516.2	181	4784288	4784326	-	TCATCGAATAATATCGGTTGATCTTCCCCTCTCAGGCCG	3UTR	4784164	4784315	PA4277	3'UTR_01812	144.236	13.6078	23.8754	5.50255	0	1	4.89726	4.64926e-05
NC_002516.2	181	4784288	4784326	-	TCATCGAATAATATCGGTTGATCTTCCCCTCTCAGGCCG	3UTR	4784270	4784315	PA4277	3'UTR_01813	144.236	13.6078	23.8754	5.50255	0	1	4.89726	4.64926e-05
NC_002516.2	182	4785479	4785531	-	TTCCTTGAAGGGGATGGTCTCCATGGCTAAAGAAAAATTTGAACGGAACAAGC	CDS	4784316	4785509	PA4277	tufB	292.593	17.6901	48.9447	5.50255	2.36344	0	5.27115	3.63079e-06
NC_002516.2	183	4785789	4785860	-	AGTGGCCAAAGGGATCAGACTGTAAATCTGACGTCATAGACTTCGAAGGTTCGAATCCTTCTCCCTCCACCA	tRNA	4785788	4785872	PA4277.3	PA4277.3	2072.88	2320.12	2834.02	1238.07	1530.33	1374	0.796332	0.0303466
NC_002516.2	184	4829824	4829852	-	AGCAAGGACGAAGAACTCTACCGCAGGGA	CDS	4829643	4830554	PA4305	rcpC	20.6052	17.6901	15.519	0	0	1	5.4442	0.0151955
NC_002516.2	185	4830942	4830987	+	CGCGTTCGAGGAGCAAACAAGAATGAAGAACCTGACCCTGTTCGTG	CDS	4830964	4831182	PA4306	flp	39.1498	59.8742	10.744	1.37564	2.36344	3	3.72701	0.00732699
NC_002516.2	185	4830942	4830987	+	CGCGTTCGAGGAGCAAACAAGAATGAAGAACCTGACCCTGTTCGTG	5UTR	4830907	4830963	PA4306	5'UTR_02178	39.1498	59.8742	10.744	1.37564	2.36344	3	3.72701	0.00732699
NC_002516.2	186	4867511	4867555	-	AGTTTCCCGGTCTCGACGAACTGACCAGCCTGGGGTTCTTCGCCA	CDS	4866387	4867667	PA4338	PA4338	70.0575	14.9685	1.19377	0	0	0	5.85756	0.00628965
NC_002516.2	187	4925531	4925550	-	CCCGTCGGGCAAGGTGGTCA	CDS	4925316	4925795	PA4395	PA4395	67.997	5.44311	2.38754	2.75127	0	0	4.40685	0.0228889
NC_002516.2	188	4930723	4930750	-	TGACGGTGGAATGAAGAAAAAAGGAGGC	CDS	4930748	4931695	PA4400	mutT	45.3313	36.741	40.5883	4.12691	7.09033	6	2.83125	0.00611778
NC_002516.2	188	4930723	4930750	-	TGACGGTGGAATGAAGAAAAAAGGAGGC	3UTR	4930713	4930747	PA4400	3'UTR_01830	45.3313	36.741	40.5883	4.12691	7.09033	6	2.83125	0.00611778
NC_002516.2	189	4938245	4938297	-	GCGCCCGGCGGCGGCAGTGTAGGAAAACTCTCCTTTCCATATTTGGAGGCCAC	CDS	4938276	4939187	PA4406	lpxC	335.864	12.247	9.55018	9.62946	2.36344	4	3.12212	0.00721538
NC_002516.2	189	4938245	4938297	-	GCGCCCGGCGGCGGCAGTGTAGGAAAACTCTCCTTTCCATATTTGGAGGCCAC	3UTR	4938231	4938275	PA4406	3'UTR_01832	335.864	12.247	9.55018	9.62946	2.36344	4	3.12212	0.00721538
NC_002516.2	190	4938314	4938362	-	GCAGACAAGGATGCTTGGGAAGTGGTGACCTTCGAAGACGCGCGTACCG	CDS	4938276	4939187	PA4406	lpxC	37.0893	17.6901	25.0692	0	2.36344	1	4.55336	0.00759518
NC_002516.2	191	4956340	4956408	-	AGTGATGTGCGTCCCAGAGGAATGGCTGTCCTCGACAGAACCCGGCTTATAGATCGACTCTCCCACTTC	sRNA	4956300	4956700	PA4421.1	rpnB	620.215	585.134	1003.96	147.193	381.696	576	1.14673	0.0340061
NC_002516.2	192	4956410	4956462	-	AGGAATCCATTGGCGCGGCCCGCGTTGGATTCGGGTAGGTCGCTTGAGGCGTA	sRNA	4956300	4956700	PA4421.1	rpnB	138.055	210.92	143.253	39.8935	60.2678	21	2.10922	8.89866e-05
NC_002516.2	193	4963584	4963629	-	ACAACCCGGACGGCGTTGACATCAAGAAGAAGAAGGACGAGAACGG	CDS	4963055	4964266	PA4430	PA4430	111.268	36.741	33.4256	16.5076	10.6355	12	2.01732	0.0237219
NC_002516.2	194	4965059	4965083	-	CCTCTTCGGAGCTGGGCGTTTTTTT	3UTR	4965066	4965108	PA4432	3'UTR_01833	37.0893	6.80388	7.16263	0	0	0	5.85205	0.0152671
NC_002516.2	195	5028952	5028983	-	TTGAGTGATCCGTCTGAGAGGCCCTGCCTATG	CDS	5028394	5028954	PA4493	roxR	39.1498	14.9685	7.16263	0	2.36344	0	4.75331	0.0283183
NC_002516.2	195	5028952	5028983	-	TTGAGTGATCCGTCTGAGAGGCCCTGCCTATG	5UTR	5028955	5029013	PA4493	5'UTR_00918	39.1498	14.9685	7.16263	0	2.36344	0	4.75331	0.0283183
NC_002516.2	195	5028952	5028983	-	TTGAGTGATCCGTCTGAGAGGCCCTGCCTATG	CDS	5028980	5030248	PA4494	roxS	39.1498	14.9685	7.16263	0	2.36344	0	4.75331	0.0283183
NC_002516.2	196	5036916	5036962	+	GGCATCAGCGAATCGTCGACCAACAACAAACGGACGATCGCTGTCGC	5UTR	5036922	5037073	PA4500	5'UTR_00925	158.66	131.995	74.0139	1.37564	0	10	5.57136	1.31668e-06
NC_002516.2	197	5055896	5055966	-	CCTGTCGAATGCGAATCCGTAATAATTGATAACAATTCTGATCTGCAATAAATTCCGCGACCTTCACAGCT	5UTR	5055878	5056017	PA4514	5'UTR_02216	53.5734	65.3173	26.263	2.75127	4.72689	1	4.17978	9.02667e-05
NC_002516.2	197	5055896	5055966	-	CCTGTCGAATGCGAATCCGTAATAATTGATAACAATTCTGATCTGCAATAAATTCCGCGACCTTCACAGCT	sRNA	5055878	5056088	pant413	pant413	53.5734	65.3173	26.263	2.75127	4.72689	1	4.17978	9.02667e-05
NC_002516.2	198	5063759	5063804	-	TCGCCACGCGGCGGCATCTCTCAGAACGATAAGAACAATCAGGAGA	5UTR	5063752	5063856	PA4520	5'UTR_00927	296.714	35.3802	45.3633	2.75127	4.72689	4	4.30282	6.32688e-06
NC_002516.2	198	5063759	5063804	-	TCGCCACGCGGCGGCATCTCTCAGAACGATAAGAACAATCAGGAGA	5UTR	5063752	5063866	PA4520	5'UTR_00928	296.714	35.3802	45.3633	2.75127	4.72689	4	4.30282	6.32688e-06
NC_002516.2	199	5065462	5065487	-	CTTCTCGAGGACCCGGCGGATGCCGG	3UTR	5065363	5065490	PA4523	3'UTR_01171	82.4206	13.6078	22.6817	2.75127	0	0	5.69311	0.000310816
NC_002516.2	199	5065462	5065487	-	CTTCTCGAGGACCCGGCGGATGCCGG	3UTR	5065471	5065490	PA4523	3'UTR_01172	82.4206	13.6078	22.6817	2.75127	0	0	5.69311	0.000310816
NC_002516.2	200	5068933	5069009	-	CGCCGGATTAGCTCAGTCGGTAGAGCAGCTCATTCGTAATGAGAAGGTCGGGGGTTCGATTCCTCTATCCGGCACCA	tRNA	5068932	5069007	PA4524.1	PA4524.1	3284.46	3831.95	3156.33	1411.4	1152.18	863	1.60831	4.02006e-07
NC_002516.2	200	5068933	5069009	-	CGCCGGATTAGCTCAGTCGGTAGAGCAGCTCATTCGTAATGAGAAGGTCGGGGGTTCGATTCCTCTATCCGGCACCA	3UTR	5068825	5069081	PA4525	3'UTR_01173	3284.46	3831.95	3156.33	1411.4	1152.18	863	1.60831	4.02006e-07
NC_002516.2	201	5092163	5092209	+	AGCAGGCCCAGCTCGAGCTGATCTACGCCAACTACAAGAACATGGAG	CDS	5091961	5092986	PA4545	comL	47.3919	27.2155	5.96886	4.12691	0	0	4.79117	0.00768818
NC_002516.2	202	5112754	5112779	+	ACATCAAGAACGTCGTGAAAGCCATC	CDS	5112663	5112938	PA4563	rpsT	78.2996	16.3293	7.16263	0	0	3	4.92896	0.0173362
NC_002516.2	203	5116629	5116692	-	CATGCAGCCATGCCGGCCGATTCCTACTTCTATAAAGCGTCGGGTGAGCAGGTTTAACGGAGAT	5UTR	5116625	5116751	PA4568	5'UTR_00947	766.512	171.458	116.99	0	4.72689	6	6.19186	0.00274018
NC_002516.2	203	5116629	5116692	-	CATGCAGCCATGCCGGCCGATTCCTACTTCTATAAAGCGTCGGGTGAGCAGGTTTAACGGAGAT	5UTR	5116625	5116848	PA4568	5'UTR_00949	766.512	171.458	116.99	0	4.72689	6	6.19186	0.00274018
NC_002516.2	204	5118199	5118221	+	TTTGCGATGACGCCAGGACGCGT	3UTR	5118196	5118325	PA4570	3'UTR_01195	16.4841	23.1332	20.2941	0	0	0	6.52011	0.00270504
NC_002516.2	204	5118199	5118221	+	TTTGCGATGACGCCAGGACGCGT	sRNA	5118198	5118323	pant420	pant420	16.4841	23.1332	20.2941	0	0	0	6.52011	0.00270504
NC_002516.2	205	5148910	5148953	+	CCAAATCAGTCTCAAAAGAACAAAAAAAACCTCAAAAATGACAC	intergenic	N.A.	N.A.	N.A.	N.A.	103.026	111.584	111.021	33.0153	16.5441	30	2.07941	0.00116544
NC_002516.2	206	5165830	5165883	-	CGCCCTCCATCTGTCGGAAGCCAAACACTATGAACAATAACAATAGCCTGCTAC	CDS	5163788	5165854	PA4606	PA4606	70.0575	21.7724	31.0381	0	4.72689	1	4.5274	0.00306295
NC_002516.2	206	5165830	5165883	-	CGCCCTCCATCTGTCGGAAGCCAAACACTATGAACAATAACAATAGCCTGCTAC	5UTR	5165855	5165892	PA4606	5'UTR_00959	70.0575	21.7724	31.0381	0	4.72689	1	4.5274	0.00306295
NC_002516.2	206	5165830	5165883	-	CGCCCTCCATCTGTCGGAAGCCAAACACTATGAACAATAACAATAGCCTGCTAC	5UTR	5165855	5165928	PA4606	5'UTR_00960	70.0575	21.7724	31.0381	0	4.72689	1	4.5274	0.00306295
NC_002516.2	206	5165830	5165883	-	CGCCCTCCATCTGTCGGAAGCCAAACACTATGAACAATAACAATAGCCTGCTAC	sRNA	5165800	5166000	SPA0108	SPA0108	70.0575	21.7724	31.0381	0	4.72689	1	4.5274	0.00306295
NC_002516.2	207	5169165	5169211	+	TTTCCGTTTCGGCGGCGCCTTCTGAGCATGCCCACATGAAAAAGGGC	CDS	5168755	5169189	PA4610	PA4610	133.933	10.8862	38.2007	20.6345	7.09033	2	2.49008	0.0310604
NC_002516.2	207	5169165	5169211	+	TTTCCGTTTCGGCGGCGCCTTCTGAGCATGCCCACATGAAAAAGGGC	3UTR	5169190	5169217	PA4610	3'UTR_01211	133.933	10.8862	38.2007	20.6345	7.09033	2	2.49008	0.0310604
NC_002516.2	207	5169165	5169211	+	TTTCCGTTTCGGCGGCGCCTTCTGAGCATGCCCACATGAAAAAGGGC	3UTR	5169190	5169387	PA4610	3'UTR_01213	133.933	10.8862	38.2007	20.6345	7.09033	2	2.49008	0.0310604
NC_002516.2	208	5171844	5171874	+	ATGAATCGTAAAAAGAAATAAAAAAGACCGC	intergenic	N.A.	N.A.	N.A.	N.A.	37.0893	51.7095	44.1696	11.0051	8.27205	6	2.42778	0.0131406
NC_002516.2	209	5242071	5242105	+	ATGTCCCAGGTTCAAGTCCCGGTGTAGCCACCATA	tRNA	5242026	5242102	PA4673.1	PA4673.1	121.57	112.944	210.104	20.6345	74.4485	37	1.87718	0.0108837
NC_002516.2	210	5242106	5242129	+	TTTTTCAAGGGGTTAGCGCAAGCT	intergenic	N.A.	N.A.	N.A.	N.A.	57.6944	12.247	29.8443	0	5.90861	1	4.1397	0.0188293
NC_002516.2	211	5273413	5273473	-	CCATGCGCGTTTTCTACGATAAAGACTGTGACCTCTCGATCATCCAGGGCAAGAAAGTTGC	CDS	5272455	5273471	PA4694	ilvC	65.9365	32.6586	23.8754	2.75127	3.54517	3	3.57047	0.00155211
NC_002516.2	211	5273413	5273473	-	CCATGCGCGTTTTCTACGATAAAGACTGTGACCTCTCGATCATCCAGGGCAAGAAAGTTGC	5UTR	5273472	5273642	PA4694	5'UTR_00980	65.9365	32.6586	23.8754	2.75127	3.54517	3	3.57047	0.00155211
NC_002516.2	212	5284021	5284079	+	CTGAGAGACCCACGCAGTCGGACTCTTCAGATTATCTCCTCATCAGGCTAATCACGGTT	3UTR	5283907	5284103	PA4704	3'UTR_01866	9602	3524.41	2531.99	198.092	46.0872	71	5.65647	2.9795e-65
NC_002516.2	212	5284021	5284079	+	CTGAGAGACCCACGCAGTCGGACTCTTCAGATTATCTCCTCATCAGGCTAATCACGGTT	sRNA	5283995	5284110	PA4704.1	prrF1	9602	3524.41	2531.99	198.092	46.0872	71	5.65647	2.9795e-65
NC_002516.2	212	5284021	5284079	+	CTGAGAGACCCACGCAGTCGGACTCTTCAGATTATCTCCTCATCAGGCTAATCACGGTT	sRNA	5283995	5284319	PA4704.3	prrH	9602	3524.41	2531.99	198.092	46.0872	71	5.65647	2.9795e-65
NC_002516.2	213	5284142	5284180	+	CGGCTGGCGATGGAATGAATGAGAACCGGCTTGACCTGA	sRNA	5283995	5284319	PA4704.3	prrH	49.4524	24.494	11.9377	1.37564	2.36344	1	4.0197	0.00758997
NC_002516.2	214	5284229	5284289	+	AAGCTGAGAGACCAAGCAGTCGGACTCTTCAGATTATCTCCTCATCAGGCTAATCACGGTT	sRNA	5284206	5284319	PA4704.2	prrF2	9853.38	2992.35	2662.11	353.539	76.8119	59	5.18003	4.29016e-67
NC_002516.2	214	5284229	5284289	+	AAGCTGAGAGACCAAGCAGTCGGACTCTTCAGATTATCTCCTCATCAGGCTAATCACGGTT	sRNA	5283995	5284319	PA4704.3	prrH	9853.38	2992.35	2662.11	353.539	76.8119	59	5.18003	4.29016e-67
NC_002516.2	215	5292007	5292039	+	GCGGCACAAAGATAAAAAAGAGGAAGGAACGCG	intergenic	N.A.	N.A.	N.A.	N.A.	59.7549	61.2349	66.8512	8.25382	7.09033	40	2.16338	0.0322818
NC_002516.2	216	5308699	5308787	+	GTTGCTGTCGGGACCCGTCCCGCAGCCAGTCGGAAGAAGAATAAAACTGCCTTGAGGCAGCGCACAGACTGGTTGGATCGCTCGACGAT	sRNA	5308587	5308993	PA4726.11	crcZ	2559.16	1616.6	1756.04	1214.69	48.4506	84	3.61141	4.91523e-07
NC_002516.2	217	5308794	5308843	+	AGCATCAGCGACCAAAGCAATCCGTTTGCTATTGAACTCCCAGCCTGGGA	sRNA	5308587	5308993	PA4726.11	crcZ	6119.73	4320.47	4144.78	547.503	176.077	162	4.25743	6.13259e-33
NC_002516.2	218	5308849	5308906	+	CCCTGAAGCGACTGGCTCAAGGGACGGGTCGACAAACAAAAACAACAAGCCCGAAATC	sRNA	5308587	5308993	PA4726.11	crcZ	9523.7	8057.16	9734.02	3839.4	386.423	996	3.01801	2.46368e-07
NC_002516.2	219	5323206	5323244	+	TTAAAAACAATAAGTTAAAAAACAGACTGGAAGCGAGAC	sRNA	5323178	5323345	pant440	pant440	22.6657	10.8862	16.7128	0	1.18172	1	4.44383	0.0433398
NC_002516.2	220	5332255	5332310	-	CCTTGAGGTGGTAGTGGCCATAGGCTGTAGGGGTTCGAGTCCCCTCCTCGGTACCA	tRNA	5332254	5332339	PA4746.2	PA4746.2	3068.11	2967.85	1955.4	646.549	510.504	497	2.25389	1.26054e-14
NC_002516.2	220	5332255	5332310	-	CCTTGAGGTGGTAGTGGCCATAGGCTGTAGGGGTTCGAGTCCCCTCCTCGGTACCA	3UTR	5332062	5332353	PA4747	3'UTR_01873	3068.11	2967.85	1955.4	646.549	510.504	497	2.25389	1.26054e-14
NC_002516.2	221	5338868	5338924	+	TCTATCGGAAGAACCCGAAGCCGAACAAGAATCTCTCGAACATCAGCCGTTTCGCCG	CDS	5338618	5338932	PA4753	PA4753	181.325	39.4625	5.96886	1.37564	1.18172	0	5.92476	5.06545e-06
NC_002516.2	222	5372509	5372576	-	CGGCCTTGTCGCTCGACGATGTAAGCAACTCCGTGACTTGGGCGGTGCCGTGCGAACGGGACCGCCTT	3UTR	5372440	5372590	PA4785	3'UTR_01278	2311.9	1208.37	934.724	107.3	74.4485	69	4.07209	8.21825e-38
NC_002516.2	222	5372509	5372576	-	CGGCCTTGTCGCTCGACGATGTAAGCAACTCCGTGACTTGGGCGGTGCCGTGCGAACGGGACCGCCTT	3UTR	5372505	5372590	PA4785	3'UTR_01279	2311.9	1208.37	934.724	107.3	74.4485	69	4.07209	8.21825e-38
NC_002516.2	222	5372509	5372576	-	CGGCCTTGTCGCTCGACGATGTAAGCAACTCCGTGACTTGGGCGGTGCCGTGCGAACGGGACCGCCTT	sRNA	5372500	5372600	SPA0093 (pant445)	SPA0093 (pant445)	2311.9	1208.37	934.724	107.3	74.4485	69	4.07209	8.21825e-38
NC_002516.2	223	5376576	5376615	-	CCATGGATAACTAGAAAAAACACCATGCGTGATCTGACCG	CDS	5375590	5376591	PA4787	PA4787	65.9365	4.08233	22.6817	1.37564	2.36344	0	4.30984	0.025848
NC_002516.2	223	5376576	5376615	-	CCATGGATAACTAGAAAAAACACCATGCGTGATCTGACCG	5UTR	5376592	5376618	PA4787	5'UTR_01015	65.9365	4.08233	22.6817	1.37564	2.36344	0	4.30984	0.025848
NC_002516.2	223	5376576	5376615	-	CCATGGATAACTAGAAAAAACACCATGCGTGATCTGACCG	5UTR	5376592	5376659	PA4787	5'UTR_01016	65.9365	4.08233	22.6817	1.37564	2.36344	0	4.30984	0.025848
NC_002516.2	224	5387818	5387853	-	GCAATCACGCCCGGTGGCGTGGCCGGACTTCAAATC	tRNA	5387766	5387857	PA4802.1	PA4802.1	86.5416	66.678	44.1696	1.37564	9.45378	8	3.42215	0.000580145
NC_002516.2	224	5387818	5387853	-	GCAATCACGCCCGGTGGCGTGGCCGGACTTCAAATC	3UTR	5387727	5387989	PA4803	3'UTR_01285	86.5416	66.678	44.1696	1.37564	9.45378	8	3.42215	0.000580145
NC_002516.2	225	5442124	5442151	+	ATTCATCGAAGTGCACCTGTCGAACGTG	CDS	5441837	5442280	PA4846	aroQ1	41.2103	61.2349	42.9758	1.37564	3.54517	5	3.89525	0.000180751
NC_002516.2	225	5442124	5442151	+	ATTCATCGAAGTGCACCTGTCGAACGTG	5UTR	5442131	5442303	PA4847	5'UTR_01031	41.2103	61.2349	42.9758	1.37564	3.54517	5	3.89525	0.000180751
NC_002516.2	226	5546925	5546984	-	CTTGGAACGAGCCGGGTGACAACTCGAACAACAACGATCGAGACCCGTGGGGAGGCCGCC	CDS	5545786	5546988	PA4942	hflK	146.297	76.2035	44.1696	2.75127	4.72689	1	4.95379	1.05468e-07
NC_002516.2	227	5548636	5548694	-	TCACCCTATTCGACTACTTCAAACTACGATCCTTAAAGGAGTGCGGCACATGTCAAAAG	CDS	5548397	5548645	PA4944	hfq	53.5734	19.0509	22.6817	0	10.6355	1	3.83083	0.0309647
NC_002516.2	228	5548712	5548751	-	AGACCTTAATTTGTCCGTCTGTTTCCGGAACGACTCCGGA	intergenic	N.A.	N.A.	N.A.	N.A.	249.322	66.678	26.263	1.37564	21.271	6	3.21596	0.00759518
NC_002516.2	229	5593431	5593468	-	GAAAGCCGCGATCGCCATCAACCAACAATAAGAACGAG	5UTR	5593425	5593468	PA4980	5'UTR_01066	37.0893	9.52544	19.1004	0	2.36344	0	5.04331	0.0243737
NC_002516.2	230	5618644	5618677	+	GCCGCATGGCCTCGACGATACTCTGACCGACAGC	intergenic	N.A.	N.A.	N.A.	N.A.	45.3313	8.16466	14.3253	2.75127	1.18172	1	3.62973	0.0318613
NC_002516.2	231	5640660	5640683	+	CACCGGATGGTGGGGCTTTTTTTG	3UTR	5640593	5640662	PA5016	3'UTR_01332	274.049	47.6272	74.0139	20.6345	7.09033	10	3.16765	4.41074e-07
NC_002516.2	232	5672156	5672205	-	CGCCGCATGAGCGGGTGACAGGCGAAGTAGATGACTAAAAAAGTTTTGCC	5UTR	5672142	5672225	PA5036	5'UTR_01078	478.04	77.5643	50.1384	0	7.09033	0	7.59327	0.0108837
NC_002516.2	233	5767809	5767834	+	CTACATCGAGCTGAAGAGCGAAGAAG	CDS	5766484	5767893	PA5119	glnA	45.3313	9.52544	10.744	0	0	1	5.35538	0.0124952
NC_002516.2	234	5767874	5767908	+	ACCTGTACTACAGCGTCTGATCCACCCTTTCCTAT	CDS	5766484	5767893	PA5119	glnA	53.5734	14.9685	15.519	0	1.18172	1	4.89124	0.00759518
NC_002516.2	234	5767874	5767908	+	ACCTGTACTACAGCGTCTGATCCACCCTTTCCTAT	3UTR	5767894	5767955	PA5119	3'UTR_01369	53.5734	14.9685	15.519	0	1.18172	1	4.89124	0.00759518
NC_002516.2	235	5774737	5774797	+	ATACCCTGACCCGCAAGATCAAGGAGCTGGGGATGAACGTCGATGGAGCCGACGACGAAGG	CDS	5773377	5774807	PA5125	ntrC	706.757	133.356	136.09	28.8884	8.27205	8	4.28311	6.95772e-19
NC_002516.2	236	5775494	5775537	+	TTTCGGGGACCTCGGTACAGGCAGGCTGAGAACTCCCCTCTTTT	sRNA	5775397	5775623	PA5125.1	nrsZ	319.38	25.8548	15.519	4.12691	0	1	5.87414	1.19463e-07
NC_002516.2	237	5798555	5798639	+	CCCGTTGCCCAGGTAGCTCAGTTGGTAGAGCAGGGGATTGAAAATCCCCGTGTCGGCGGTTCGATTCCGTCCCTGGGCACCATGA	3UTR	5798448	5798646	PA5149	3'UTR_01377	5112.14	6931.8	6798.53	852.895	1234.9	1061	2.58406	5.2721e-24
NC_002516.2	237	5798555	5798639	+	CCCGTTGCCCAGGTAGCTCAGTTGGTAGAGCAGGGGATTGAAAATCCCCGTGTCGGCGGTTCGATTCCGTCCCTGGGCACCATGA	tRNA	5798560	5798635	PA5149.1	PA5149.1	5112.14	6931.8	6798.53	852.895	1234.9	1061	2.58406	5.2721e-24
NC_002516.2	238	5804909	5804939	+	CAAAAAATGAACAGAAAAAATAAAATCCATA	3UTR	5804803	5805073	PA5156	3'UTR_01378	61.8155	40.8233	29.8443	15.132	10.6355	7	2.01978	0.0353559
NC_002516.2	239	5823614	5823658	+	TCCGCGACCCGATCGACTACTGACAGACAACCCGCTCTCGAGCTG	CDS	5822380	5823636	PA5171	arcA	57.6944	16.3293	10.744	1.37564	0	3	4.18675	0.0215426
NC_002516.2	240	5831876	5831915	+	ACACCTAGAACGATAGGGCCCAGCCCATGCCTTGCCAGCC	CDS	5831902	5832741	PA5180	PA5180	74.1786	16.3293	16.7128	0	0	0	6.99256	0.000116307
NC_002516.2	240	5831876	5831915	+	ACACCTAGAACGATAGGGCCCAGCCCATGCCTTGCCAGCC	5UTR	5831876	5831901	PA5180	5'UTR_01120	74.1786	16.3293	16.7128	0	0	0	6.99256	0.000116307
NC_002516.2	241	5835164	5835212	-	ATTTCAGGGTCGAAATCGGTATTTTTGCTGGCGGGATGCTGGCCATTCT	sRNA	5835082	5835480	PA5181.1	P34	138.055	14.9685	5.96886	1.37564	0	0	6.07086	4.73538e-05
NC_002516.2	242	5876694	5876742	-	GGGTGGTATAGAGATTGAGGAACGCAGCGCAACCGCAGAGAAACAGCGC	5UTR	5876568	5876748	PA5218	5'UTR_02376	88.6022	9.52544	17.9066	6.87818	2.36344	5	2.58256	0.0458746
NC_002516.2	243	5884359	5884420	+	CCGATAACTGCAACAACGGAGGTTGCCAGTTGGACCGGTGTGCATGTCCGCACGACGGAAAG	sRNA	5884320	5884502	PA5227.1	ssrS	5373.82	2008.51	1736.94	143.066	43.7237	47	5.3142	3.78705e-74
NC_002516.2	244	5884428	5884501	+	GTCTACTGCAACCGCCACCTTGAACTTTCGGGTTCAAGGGCTAACCCGACAGCGGCACGACCGGGGAGCTACCT	sRNA	5884320	5884502	PA5227.1	ssrS	1467.09	402.79	469.153	59.1524	80.3571	156	2.79265	1.19677e-05
NC_002516.2	245	5900183	5900256	-	CGCCTTCTGCATGCCGTCCCGGACGCACTTCCTACTCGAACTTTCTAGCGCTCCTGTCGCCCCCTTGCGACACG	5UTR	5900125	5900273	PA5239	5'UTR_01145	576.944	36.741	48.9447	33.0153	29.5431	13	2.12638	0.0250406
NC_002516.2	246	5926834	5926888	+	GCCAATGGGATTGAAAATAAAAAACCCGACATCTGAATAACGTGAAGATATTTTT	intergenic	N.A.	N.A.	N.A.	N.A.	241.08	70.7604	71.6263	1.37564	2.36344	7	4.94129	1.1497e-07
NC_002516.2	247	5977694	5977725	-	CGCCAAGGGCGAAAAAGGAAAAAACTGCGAGG	intergenic	N.A.	N.A.	N.A.	N.A.	61.8155	34.0194	48.9447	5.50255	3.54517	15	2.73286	0.00758997
NC_002516.2	248	6012136	6012152	-	CGCCGACCGAGAGGGTC	intergenic	N.A.	N.A.	N.A.	N.A.	37.0893	28.5763	23.8754	4.12691	1.18172	3	3.48432	0.00768818
NC_002516.2	249	6060297	6060328	+	CGCGCGTCGGGCGCGGCAGGGGGATTTTTTTG	intergenic	N.A.	N.A.	N.A.	N.A.	2577.7	151.046	165.934	77.0356	1.18172	5	5.35519	3.79588e-23
NC_002516.2	250	6110756	6110787	+	AGGCTCACCGGTAGAGGGGGAGTACTACCCCC	3UTR	6110685	6110935	PA5429	3'UTR_01473	65.9365	55.7918	46.5571	17.8833	15.3624	8	2.08361	0.0136358
NC_002516.2	251	6110802	6110825	+	TGGATACCCTTCATCCCTTCTTTT	3UTR	6110685	6110935	PA5429	3'UTR_01473	41.2103	38.1017	29.8443	0	1.18172	1	5.58135	0.000680156
NC_002516.2	252	6110860	6110890	+	CTCACCGGTCGAGAGGGATACCAACTTTCCC	3UTR	6110685	6110935	PA5429	3'UTR_01473	319.38	155.129	257.855	159.574	40.1785	52	1.74395	0.000948742
NC_002516.2	253	6110916	6110937	+	ACCTGCGGTGTCCCTTCTTTTT	3UTR	6110685	6110935	PA5429	3'UTR_01473	67.997	23.1332	60.8824	5.50255	1.18172	4	3.88986	0.000108475
NC_002516.2	254	6116462	6116525	-	CCGGGCGAGATCCTGATCGAGATTGCGGGCTGACCGCGACAGACGGTTAAAGTCCCTGGGGGAG	CDS	6116493	6118316	PA5435	PA5435	591.368	74.8427	113.408	68.7818	22.4527	49	2.02875	0.000948742
NC_002516.2	254	6116462	6116525	-	CCGGGCGAGATCCTGATCGAGATTGCGGGCTGACCGCGACAGACGGTTAAAGTCCCTGGGGGAG	3UTR	6116482	6116492	PA5435	3'UTR_01474	591.368	74.8427	113.408	68.7818	22.4527	49	2.02875	0.000948742
NC_002516.2	255	6116578	6116624	-	GTGTTGATCACCGAGGCGATGAAGATGGAAACCGAGGTCCAGGCCGG	CDS	6116493	6118316	PA5435	PA5435	30.9077	17.6901	10.744	0	1.18172	0	5.46052	0.0129003
NC_002516.2	256	6183537	6183608	-	GATTCCTGGACCCCGCCCTAGCGGTCCGGACTTGAACCCCGAACTTCCCCCTCCCCATACGAAGCTCGGGGT	sRNA	6183530	6183661	PA5492.1	ersA	15890.7	1514.54	1348.96	884.534	212.71	208	3.23127	2.85716e-16
NC_002516.2	257	6183654	6183682	-	TTTTGCCGACAGTCAGAACACACGAATGG	sRNA	6183530	6183661	PA5492.1	ersA	263.746	36.741	10.744	0	0	1	6.955	6.63686e-07
NC_002516.2	258	6241693	6241735	-	ATGCAGGAACGGCGGGGAGAAAAGAAGAGAACGGAGGGAGATT	intergenic	N.A.	N.A.	N.A.	N.A.	72.118	81.6466	90.7267	22.0102	31.9065	30	1.55009	0.0280427
