# Supplementary material for: Conditional Hfq Association with Small Noncoding RNAs in Pseudomonas aeruginosa Revealed through Comparative UV Cross-Linking Immunoprecipitation Followed by High-Throughput Sequencing
Source: mSystems. 2019 Dec 3;4(6):e00590-19. doi: 10.1128/mSystems.00590-19 (PMC6890931; doi:10.1128/mSystems.00590-19)
Supplement: TABLE S2 [file mSystems.00590-19-st002.xlsx]

## Sheet: Planktonic
Annotation Cluster 1	Enrichment Score: 2.1853140506952395
Category	Term	Count	%	PValue	Genes	List Total	Pop Hits	Pop Total	Fold Enrichment	Bonferroni	Benjamini	FDR
UP_KEYWORDS	Virulence	9	1.88679	5.91148e-05	PA1871, PA4211, PA4210, PA3724, PA0652, PA2586, PA1719, PA1899, PA1900	476	18	5494	5.77101	0.0112278	0.00562973	0.0735106
INTERPRO	IPR004964:Phenazine biosynthesis protein A/B	4	0.838574	0.00575896	PA4211, PA4210, PA1899, PA1900	433	5	4955	9.15473	0.994783	0.92777	8.62111
UP_KEYWORDS	Antibiotic biosynthesis	4	0.838574	0.0258664	PA4211, PA4210, PA1899, PA1900	476	8	5494	5.77101	0.993299	0.255052	27.8193
GOTERM_BP_DIRECT	GO:0002047~phenazine biosynthetic process	4	0.838574	0.206047	PA4211, PA4210, PA1899, PA1900	293	16	2950	2.51706	1	0.963939	95.3303
Annotation Cluster 2	Enrichment Score: 1.5946371341115593
Category	Term	Count	%	PValue	Genes	List Total	Pop Hits	Pop Total	Fold Enrichment	Bonferroni	Benjamini	FDR
UP_KEYWORDS	Glycolysis	6	1.25786	0.00925156	PA1498, PA2250, PA1587, PA3193, PA5015, PA5016	476	16	5494	4.32826	0.830563	0.162662	10.9186
KEGG_PATHWAY	pae00620:Pyruvate metabolism	12	2.51572	0.0206111	PA1498, PA2250, PA4333, PA0887, PA3524, PA4022, PA1587, PA5435, PA4785, PA5015, PA5016, PA4847	161	60	1705	2.11801	0.82971	0.255499	20.0738
GOTERM_BP_DIRECT	GO:0006096~glycolytic process	5	1.04822	0.0423284	PA2250, PA1587, PA3193, PA5015, PA5016	293	14	2950	3.59581	0.999996	0.831268	43.6933
KEGG_PATHWAY	pae00010:Glycolysis / Gluconeogenesis	8	1.67715	0.0518207	PA1498, PA2250, PA0887, PA4022, PA1587, PA3193, PA5015, PA5016	161	37	1705	2.28974	0.989143	0.431852	43.5881
Annotation Cluster 3	Enrichment Score: 1.2968085558921978
Category	Term	Count	%	PValue	Genes	List Total	Pop Hits	Pop Total	Fold Enrichment	Bonferroni	Benjamini	FDR
KEGG_PATHWAY	pae01120:Microbial metabolism in diverse environments	39	8.1761	0.00243858	PA1498, PA4130, PA0887, PA3366, PA0223, PA4442, PA4980, PA5036, PA4847, PA1518, PA4073, PA2623, PA5119, PA0519, PA5015, PA1821, PA3181, PA5016, PA5413, PA2250, PA3356, PA4812, PA0153, PA1587, PA5435, PA5495, PA2007, PA1585, PA0548, PA1580, PA1581, PA5355, PA4333, PA3392, PA4022, PA4785, PA1524, PA3193, PA4091	161	263	1705	1.57039	0.187413	0.187413	2.5926
KEGG_PATHWAY	pae01200:Carbon metabolism	21	4.40252	0.0128093	PA1498, PA2250, PA0887, PA4812, PA1587, PA4236, PA5020, PA5435, PA4847, PA1585, PA0548, PA1580, PA1581, PA4333, PA2623, PA4785, PA3193, PA5015, PA3181, PA4613, PA5016	161	128	1705	1.73743	0.665737	0.196811	12.9513
KEGG_PATHWAY	pae01130:Biosynthesis of antibiotics	29	6.07966	0.109799	PA4846, PA1498, PA0887, PA4236, PA0223, PA4442, PA5036, PA4847, PA2623, PA2248, PA5015, PA4613, PA1821, PA5016, PA5413, PA2250, PA5161, PA1587, PA0870, PA1585, PA0548, PA1580, PA4694, PA1581, PA5355, PA4333, PA5214, PA4785, PA3193	161	238	1705	1.29039	0.999949	0.56126	71.3874
KEGG_PATHWAY	pae01110:Biosynthesis of secondary metabolites	37	7.75681	0.207773	PA4846, PA1498, PA0887, PA3857, PA0223, PA4236, PA5036, PA4847, PA4053, PA2623, PA2248, PA5015, PA1821, PA4613, PA5243, PA5016, PA3770, PA5413, PA2250, PA3584, PA1587, PA5020, PA5495, PA0870, PA1585, PA0548, PA1580, PA4694, PA1581, PA5355, PA3551, PA4333, PA4022, PA2194, PA5214, PA4785, PA3193	161	337	1705	1.16271	1	0.732814	91.8389
KEGG_PATHWAY	pae01100:Metabolic pathways	75	15.7233	0.460369	PA4846, PA1498, PA1556, PA4114, PA2991, PA0266, PA0887, PA0223, PA2643, PA5036, PA4847, PA1155, PA1518, PA2011, PA4053, PA1514, PA1818, PA3930, PA2248, PA1821, PA3181, PA5243, PA3770, PA5413, PA3356, PA2638, PA0872, PA1587, PA0153, PA5020, PA5495, PA0870, PA1585, PA0548, PA1580, PA3637, PA1581, PA4938, PA4694, PA5355, PA5453, PA3568, PA5313, PA3299, PA4022, PA5214, PA4785, PA3193, PA4133, PA0105,…	161	777	1705	1.02221	1	0.856583	99.8689
Annotation Cluster 4	Enrichment Score: 1.2596453554638063
Category	Term	Count	%	PValue	Genes	List Total	Pop Hits	Pop Total	Fold Enrichment	Bonferroni	Benjamini	FDR
GOTERM_BP_DIRECT	GO:0045454~cell redox homeostasis	8	1.67715	0.0108928	PA2991, PA2250, PA3450, PA0848, PA0139, PA5240, PA1587, PA1741	293	26	2950	3.09793	0.957333	0.650566	13.5365
INTERPRO	IPR004099:Pyridine nucleotide-disulphide oxidoreductase, dimerisation	3	0.628931	0.0635168	PA2991, PA2250, PA1587	433	5	4955	6.86605	1	0.999427	64.0977
INTERPRO	IPR016156:FAD/NAD-linked reductase, dimerisation	3	0.628931	0.0635168	PA2991, PA2250, PA1587	433	5	4955	6.86605	1	0.999427	64.0977
UP_SEQ_FEATURE	nucleotide phosphate-binding region:FAD	5	1.04822	0.208211	PA2991, PA2250, PA5304, PA3584, PA1587	163	18	1220	2.07907	1	0.999999	95.5404
Annotation Cluster 5	Enrichment Score: 1.259372324248491
Category	Term	Count	%	PValue	Genes	List Total	Pop Hits	Pop Total	Fold Enrichment	Bonferroni	Benjamini	FDR
UP_KEYWORDS	Porin	4	0.838574	0.0172589	PA3280, PA1777, PA3186, PA0958	476	7	5494	6.59544	0.964035	0.225693	19.4719
UP_KEYWORDS	Cell outer membrane	10	2.09644	0.0175128	PA3280, PA0595, PA2853, PA1777, PA4661, PA3186, PA5040, PA5112, PA4545, PA0958	476	47	5494	2.45575	0.965767	0.214191	19.7304
UP_KEYWORDS	Transmembrane beta strand	7	1.46751	0.0209122	PA3280, PA3894, PA1777, PA4661, PA3186, PA5112, PA0958	476	26	5494	3.10747	0.982342	0.235938	23.1177
GOTERM_CC_DIRECT	GO:0046930~pore complex	4	0.838574	0.0216896	PA3280, PA1777, PA3186, PA0958	250	7	2644	6.04343	0.707117	0.458813	19.469
GOTERM_MF_DIRECT	GO:0015288~porin activity	7	1.46751	0.0347817	PA3280, PA3038, PA2760, PA1777, PA3186, PA0755, PA0958	337	27	3597	2.76723	0.999958	0.86706	37.4599
GOTERM_BP_DIRECT	GO:0006811~ion transport	4	0.838574	0.0870455	PA3280, PA1777, PA3186, PA0958	293	11	2950	3.66119	1	0.887597	70.1618
GOTERM_CC_DIRECT	GO:0009279~cell outer membrane	12	2.51572	0.244261	PA3280, PA4067, PA0595, PA1178, PA2853, PA3894, PA1777, PA4661, PA3186, PA5040, PA5112, PA1716	250	92	2644	1.37948	1	0.92675	93.7049
UP_KEYWORDS	Ion transport	4	0.838574	0.829951	PA3280, PA1777, PA3186, PA0958	476	51	5494	0.905256	1	0.985445	100
Annotation Cluster 6	Enrichment Score: 1.1897855838047076
Category	Term	Count	%	PValue	Genes	List Total	Pop Hits	Pop Total	Fold Enrichment	Bonferroni	Benjamini	FDR
INTERPRO	IPR000792:Transcription regulator LuxR, C-terminal	9	1.88679	0.00504865	PA1759, PA3771, PA1397, PA4296, PA2586, PA3921, PA1760, PA2591, PA1430	433	32	4955	3.21846	0.990007	0.990007	7.59672
SMART	SM00421:HTH_LUXR	9	1.88679	0.011638	PA1759, PA3771, PA1397, PA4296, PA2586, PA3921, PA1760, PA2591, PA1430	110	32	1071	2.73835	0.625935	0.625935	11.8079
INTERPRO	IPR016032:Signal transduction response regulator, C-terminal effector	9	1.88679	0.0339304	PA1759, PA3771, PA1397, PA4296, PA2586, PA3921, PA1760, PA2591, PA1430	433	44	4955	2.3407	1	0.998131	41.6575
GOTERM_BP_DIRECT	GO:0006355~regulation of transcription, DNA-templated	25	5.24109	0.648831	PA1759, PA3771, PA5239, PA1397, PA4296, PA1003, PA4726, PA2586, PA1713, PA1431, PA1760, PA2591, PA1430, PA3385, PA1159, PA5125, PA1290, PA0847, PA3094, PA3921, PA3778, PA3341, PA0831, PA3622, PA4787	293	256	2950	0.983228	1	0.999818	99.9999
INTERPRO	IPR011991:Winged helix-turn-helix DNA-binding domain	23	4.8218	0.869558	PA4769, PA1759, PA3771, PA1397, PA4296, PA1003, PA2076, PA0217, PA2586, PA1776, PA5506, PA4209, PA3594, PA1760, PA2591, PA1430, PA0133, PA0652, PA3363, PA3921, PA3778, PA3341, PA3622	433	308	4955	0.854541	1	1	100
Annotation Cluster 7	Enrichment Score: 1.107914709281368
Category	Term	Count	%	PValue	Genes	List Total	Pop Hits	Pop Total	Fold Enrichment	Bonferroni	Benjamini	FDR
GOTERM_BP_DIRECT	GO:0000271~polysaccharide biosynthetic process	6	1.25786	0.00256797	PA3155, PA0938, PA3160, PA3159, PA3156, PA3148	293	11	2950	5.49178	0.523137	0.309447	3.35696
GOTERM_BP_DIRECT	GO:0009243~O antigen biosynthetic process	4	0.838574	0.0368735	PA3155, PA3159, PA3156, PA3148	293	8	2950	5.03413	0.99998	0.83526	39.282
KEGG_PATHWAY	pae00520:Amino sugar and nucleotide sugar metabolism	7	1.46751	0.09196	PA3155, PA3551, PA5453, PA3193, PA3159, PA3156, PA3148	161	34	1705	2.18031	0.999725	0.525468	64.5788
UP_KEYWORDS	Lipopolysaccharide biosynthesis	5	1.04822	0.148106	PA3155, PA5453, PA3159, PA3156, PA3148	476	24	5494	2.40459	1	0.58303	86.3843
UP_KEYWORDS	Cell wall biogenesis/degradation	5	1.04822	0.318058	PA3155, PA4417, PA3159, PA3156, PA3148	476	33	5494	1.74879	1	0.788954	99.1451
GOTERM_BP_DIRECT	GO:0071555~cell wall organization	5	1.04822	0.548948	PA3155, PA4417, PA3159, PA3156, PA3148	293	39	2950	1.2908	1	0.999227	99.9974
Annotation Cluster 8	Enrichment Score: 1.0410706086490153
Category	Term	Count	%	PValue	Genes	List Total	Pop Hits	Pop Total	Fold Enrichment	Bonferroni	Benjamini	FDR
GOTERM_BP_DIRECT	GO:0045454~cell redox homeostasis	8	1.67715	0.0108928	PA2991, PA2250, PA3450, PA0848, PA0139, PA5240, PA1587, PA1741	293	26	2950	3.09793	0.957333	0.650566	13.5365
INTERPRO	IPR019479:Peroxiredoxin, C-terminal	3	0.628931	0.0404137	PA3450, PA0848, PA0139	433	4	4955	8.58256	1	0.998082	47.4785
INTERPRO	IPR024706:Peroxiredoxin, AhpC-type	3	0.628931	0.0635168	PA3450, PA0848, PA0139	433	5	4955	6.86605	1	0.999427	64.0977
PIR_SUPERFAMILY	PIRSF000239:peroxiredoxin, AhpC type	3	0.628931	0.0768354	PA3450, PA0848, PA0139	74	5	751	6.08919	0.99708	0.99708	56.5904
GOTERM_CC_DIRECT	GO:0005623~cell	6	1.25786	0.0792103	PA3450, PA0848, PA0139, PA0962, PA1741, PA3531	250	25	2644	2.53824	0.99016	0.685047	55.7303
INTERPRO	IPR000866:Alkyl hydroperoxide reductase subunit C/ Thiol specific antioxidant	3	0.628931	0.118782	PA3450, PA0848, PA0139	433	7	4955	4.90432	1	0.999534	86.108
INTERPRO	IPR013766:Thioredoxin domain	4	0.838574	0.180162	PA3450, PA0848, PA0139, PA5240	433	17	4955	2.69257	1	0.999926	95.4989
GOTERM_MF_DIRECT	GO:0051920~peroxiredoxin activity	3	0.628931	0.202533	PA3450, PA0848, PA0139	337	9	3597	3.55786	1	0.992998	95.0242
INTERPRO	IPR012336:Thioredoxin-like fold	6	1.25786	0.578838	PA3450, PA0848, PA0139, PA5240, PA1741, PA2007	433	58	4955	1.1838	1	1	99.9999
Annotation Cluster 9	Enrichment Score: 1.0232784318381238
Category	Term	Count	%	PValue	Genes	List Total	Pop Hits	Pop Total	Fold Enrichment	Bonferroni	Benjamini	FDR
UP_KEYWORDS	Cell cycle	10	2.09644	0.070699	PA1528, PA2494, PA3245, PA1800, PA4417, PA4408, PA4407, PA4438, PA3677, PA0375	476	60	5494	1.92367	0.999999	0.428896	59.8316
UP_KEYWORDS	Cell division	10	2.09644	0.070699	PA1528, PA2494, PA3245, PA1800, PA4417, PA4408, PA4407, PA4438, PA3677, PA0375	476	60	5494	1.92367	0.999999	0.428896	59.8316
GOTERM_BP_DIRECT	GO:0051301~cell division	9	1.88679	0.125504	PA1802, PA2494, PA3245, PA1800, PA4417, PA4408, PA4438, PA3677, PA0375	293	51	2950	1.77675	1	0.923836	83.1517
GOTERM_BP_DIRECT	GO:0007049~cell cycle	5	1.04822	0.128648	PA3245, PA1800, PA4417, PA4438, PA0375	293	20	2950	2.51706	1	0.916153	83.9386
Annotation Cluster 10	Enrichment Score: 1.0090527051397715
Category	Term	Count	%	PValue	Genes	List Total	Pop Hits	Pop Total	Fold Enrichment	Bonferroni	Benjamini	FDR
GOTERM_MF_DIRECT	GO:0015288~porin activity	7	1.46751	0.0347817	PA3280, PA3038, PA2760, PA1777, PA3186, PA0755, PA0958	337	27	3597	2.76723	0.999958	0.86706	37.4599
INTERPRO	IPR023614:Porin domain	5	1.04822	0.119134	PA3280, PA3038, PA2760, PA0755, PA0958	433	22	4955	2.60078	1	0.999264	86.1944
INTERPRO	IPR005318:Outer membrane porin, bacterial	4	0.838574	0.226701	PA3038, PA2760, PA0755, PA0958	433	19	4955	2.40914	1	0.999976	98.1923
Annotation Cluster 11	Enrichment Score: 0.9723900554684674
Category	Term	Count	%	PValue	Genes	List Total	Pop Hits	Pop Total	Fold Enrichment	Bonferroni	Benjamini	FDR
INTERPRO	IPR018313:Extracellular solute-binding protein, family 3, conserved site	4	0.838574	0.0176499	PA5153, PA3858, PA0888, PA5076	433	7	4955	6.5391	1	0.995491	24.2682
INTERPRO	IPR001638:Extracellular solute-binding protein, family 3	6	1.25786	0.216794	PA5153, PA2865, PA3858, PA0888, PA1342, PA5076	433	37	4955	1.85569	1	0.999975	97.7949
SMART	SM00062:PBPb	5	1.04822	0.316256	PA5153, PA3858, PA0888, PA1342, PA5076	110	28	1071	1.73864	1	0.995119	98.3104
Annotation Cluster 12	Enrichment Score: 0.9707796189705715
Category	Term	Count	%	PValue	Genes	List Total	Pop Hits	Pop Total	Fold Enrichment	Bonferroni	Benjamini	FDR
INTERPRO	IPR000873:AMP-dependent synthetase/ligase	6	1.25786	0.0803625	PA0996, PA1617, PA0887, PA3568, PA3299, PA4198	433	27	4955	2.54298	1	0.999511	72.9563
INTERPRO	IPR025110:Domain of unknown function DUF4009	5	1.04822	0.0903272	PA0996, PA0887, PA3568, PA3299, PA4198	433	20	4955	2.86085	1	0.999238	77.1856
INTERPRO	IPR020845:AMP-binding, conserved site	5	1.04822	0.168573	PA0996, PA1617, PA0887, PA3568, PA3299	433	25	4955	2.28868	1	0.999912	94.3963
Annotation Cluster 13	Enrichment Score: 0.9297739683407855
Category	Term	Count	%	PValue	Genes	List Total	Pop Hits	Pop Total	Fold Enrichment	Bonferroni	Benjamini	FDR
KEGG_PATHWAY	pae00280:Valine, leucine and isoleucine degradation	9	1.88679	0.0738696	PA2250, PA2011, PA2000, PA5313, PA1587, PA5020, PA4785, PA2248, PA1821	161	48	1705	1.98564	0.998531	0.515564	56.204
KEGG_PATHWAY	pae00650:Butanoate metabolism	8	1.67715	0.091636	PA1581, PA2011, PA0266, PA2000, PA5020, PA5056, PA4785, PA1821	161	42	1705	2.01715	0.999717	0.558217	64.4426
KEGG_PATHWAY	pae00072:Synthesis and degradation of ketone bodies	3	0.628931	0.239964	PA2011, PA2000, PA4785	161	10	1705	3.17702	1	0.746387	94.7769
Annotation Cluster 14	Enrichment Score: 0.9024843297585793
Category	Term	Count	%	PValue	Genes	List Total	Pop Hits	Pop Total	Fold Enrichment	Bonferroni	Benjamini	FDR
INTERPRO	IPR009001:Translation elongation factor EF1A/initiation factor IF2gamma, C-terminal	3	0.628931	0.0404137	PA4265, PA4442, PA4277	433	4	4955	8.58256	1	0.998082	47.4785
UP_KEYWORDS	GTP-binding	7	1.46751	0.0531497	PA4938, PA3551, PA4407, PA4265, PA4442, PA4277, PA4465	476	32	5494	2.52482	0.999971	0.377587	49.3064
UP_SEQ_FEATURE	nucleotide phosphate-binding region:GTP	6	1.25786	0.0955141	PA4938, PA4407, PA4265, PA4442, PA4277, PA4465	163	19	1220	2.36358	1	1	73.7463
INTERPRO	IPR009000:Translation elongation/initiation factor/Ribosomal, beta-barrel	4	0.838574	0.0976107	PA3744, PA4265, PA4442, PA4277	433	13	4955	3.52105	1	0.999246	79.8761
GOTERM_MF_DIRECT	GO:0005525~GTP binding	7	1.46751	0.113542	PA4938, PA3551, PA4407, PA4265, PA4442, PA4277, PA4465	337	36	3597	2.07542	1	0.992605	79.7685
INTERPRO	IPR000795:Elongation factor, GTP-binding domain	3	0.628931	0.214678	PA4265, PA4442, PA4277	433	10	4955	3.43303	1	0.999983	97.7
INTERPRO	IPR005225:Small GTP-binding protein domain	3	0.628931	0.31525	PA4265, PA4442, PA4277	433	13	4955	2.64079	1	0.999998	99.7292
GOTERM_MF_DIRECT	GO:0003924~GTPase activity	4	0.838574	0.391681	PA4407, PA4265, PA4442, PA4277	337	24	3597	1.77893	1	0.999161	99.8626
Annotation Cluster 15	Enrichment Score: 0.867872522193735
Category	Term	Count	%	PValue	Genes	List Total	Pop Hits	Pop Total	Fold Enrichment	Bonferroni	Benjamini	FDR
UP_KEYWORDS	FAD	11	2.30608	0.0768304	PA2991, PA2250, PA0849, PA5304, PA3584, PA1587, PA5020, PA2952, PA4199, PA4091, PA0506	476	70	5494	1.81375	1	0.444157	63.0068
INTERPRO	IPR023753:Pyridine nucleotide-disulphide oxidoreductase, FAD/NAD(P)-binding domain	11	2.30608	0.155721	PA2991, PA4694, PA2250, PA4986, PA1567, PA0849, PA5304, PA3584, PA1587, PA2194, PA3710	433	80	4955	1.57347	1	0.999884	92.8802
UP_SEQ_FEATURE	nucleotide phosphate-binding region:FAD	5	1.04822	0.208211	PA2991, PA2250, PA5304, PA3584, PA1587	163	18	1220	2.07907	1	0.999999	95.5404
Annotation Cluster 16	Enrichment Score: 0.8180268463018106
Category	Term	Count	%	PValue	Genes	List Total	Pop Hits	Pop Total	Fold Enrichment	Bonferroni	Benjamini	FDR
GOTERM_BP_DIRECT	GO:0044010~single-species biofilm formation	4	0.838574	0.0513484	PA1803, PA1801, PA2621, PA5112	293	9	2950	4.47478	1	0.814896	50.3429
GOTERM_BP_DIRECT	GO:0071978~bacterial-type flagellum-dependent swarming motility	5	1.04822	0.166801	PA1803, PA1477, PA1801, PA2621, PA5112	293	22	2950	2.28824	1	0.946052	91.1375
GOTERM_BP_DIRECT	GO:0071236~cellular response to antibiotic	3	0.628931	0.410386	PA1803, PA1801, PA2621	293	14	2950	2.15748	1	0.995634	99.9102
Annotation Cluster 17	Enrichment Score: 0.7276076832057721
Category	Term	Count	%	PValue	Genes	List Total	Pop Hits	Pop Total	Fold Enrichment	Bonferroni	Benjamini	FDR
UP_KEYWORDS	Metalloprotease	4	0.838574	0.134233	PA1871, PA2830, PA3724, PA3649	476	15	5494	3.07787	1	0.565806	83.3542
GOTERM_MF_DIRECT	GO:0004222~metalloendopeptidase activity	4	0.838574	0.20763	PA1871, PA2830, PA3724, PA3649	337	17	3597	2.51143	1	0.991241	95.4297
UP_SEQ_FEATURE	metal ion-binding site:Zinc; catalytic	3	0.628931	0.23552	PA2830, PA3724, PA3649	163	7	1220	3.20771	1	0.999998	97.206
Annotation Cluster 18	Enrichment Score: 0.6550109645285459
Category	Term	Count	%	PValue	Genes	List Total	Pop Hits	Pop Total	Fold Enrichment	Bonferroni	Benjamini	FDR
UP_KEYWORDS	Fatty acid biosynthesis	4	0.838574	0.11437	PA3333, PA2966, PA1869, PA4847	476	14	5494	3.29772	1	0.550642	77.9277
UP_KEYWORDS	Fatty acid metabolism	4	0.838574	0.199706	PA3333, PA2966, PA1869, PA4847	476	18	5494	2.56489	1	0.673636	93.7413
UP_KEYWORDS	Lipid biosynthesis	6	1.25786	0.261416	PA3333, PA2966, PA3857, PA4406, PA1869, PA4847	476	40	5494	1.7313	1	0.756255	97.6934
UP_KEYWORDS	Lipid metabolism	6	1.25786	0.401717	PA3333, PA2966, PA3857, PA4406, PA1869, PA4847	476	48	5494	1.44275	1	0.842955	99.8322
Annotation Cluster 19	Enrichment Score: 0.5757165593103873
Category	Term	Count	%	PValue	Genes	List Total	Pop Hits	Pop Total	Fold Enrichment	Bonferroni	Benjamini	FDR
UP_KEYWORDS	Ribosomal protein	9	1.88679	0.106604	PA4432, PA4433, PA4563, PA3745, PA4264, PA0579, PA2741, PA4271, PA4568	476	56	5494	1.85497	1	0.5365	75.3955
GOTERM_BP_DIRECT	GO:0006412~translation	11	2.30608	0.111657	PA4432, PA4433, PA4563, PA4746, PA3745, PA4264, PA0579, PA2741, PA4271, PA4568, PA4672	293	66	2950	1.67804	1	0.927412	79.2431
UP_KEYWORDS	Ribonucleoprotein	9	1.88679	0.115199	PA4432, PA4433, PA4563, PA3745, PA4264, PA0579, PA2741, PA4271, PA4568	476	57	5494	1.82242	1	0.541243	78.1833
GOTERM_MF_DIRECT	GO:0003735~structural constituent of ribosome	9	1.88679	0.146815	PA4432, PA4433, PA4563, PA3745, PA4264, PA0579, PA2741, PA4271, PA4568	337	56	3597	1.7154	1	0.993448	87.8175
KEGG_PATHWAY	pae03010:Ribosome	9	1.88679	0.303086	PA4432, PA4433, PA4563, PA3745, PA4264, PA0579, PA2741, PA4271, PA4568	161	68	1705	1.40163	1	0.768127	97.945
UP_KEYWORDS	RNA-binding	9	1.88679	0.360915	PA5239, PA0905, PA4563, PA4753, PA2739, PA2840, PA2741, PA4544, PA4568	476	78	5494	1.33177	1	0.825387	99.6187
GOTERM_CC_DIRECT	GO:0022625~cytosolic large ribosomal subunit	4	0.838574	0.423208	PA4433, PA2741, PA4271, PA4568	250	25	2644	1.69216	1	0.978761	99.5633
GOTERM_MF_DIRECT	GO:0019843~rRNA binding	3	0.628931	0.828322	PA4563, PA2741, PA4568	337	33	3597	0.970326	1	1	100
UP_KEYWORDS	rRNA-binding	3	0.628931	0.852996	PA4563, PA2741, PA4568	476	38	5494	0.911212	1	0.989122	100
Annotation Cluster 20	Enrichment Score: 0.5593089294228726
Category	Term	Count	%	PValue	Genes	List Total	Pop Hits	Pop Total	Fold Enrichment	Bonferroni	Benjamini	FDR
INTERPRO	IPR006058:2Fe-2S ferredoxin, iron-sulphur binding site	4	0.838574	0.0640525	PA3498, PA2379, PA4889, PA1524	433	11	4955	4.16124	1	0.998761	64.4169
UP_KEYWORDS	Iron-sulfur	10	2.09644	0.207568	PA3498, PA2379, PA0916, PA4130, PA2638, PA4812, PA4889, PA3621, PA1524, PA0933	476	76	5494	1.51869	1	0.679982	94.4646
INTERPRO	IPR001041:2Fe-2S ferredoxin-type domain	4	0.838574	0.226701	PA3498, PA2379, PA4889, PA1524	433	19	4955	2.40914	1	0.999976	98.1923
INTERPRO	IPR012675:Beta-grasp domain	4	0.838574	0.398419	PA3498, PA2379, PA4889, PA1524	433	26	4955	1.76053	1	0.999999	99.9641
UP_KEYWORDS	2Fe-2S	4	0.838574	0.509523	PA3498, PA2379, PA4889, PA1524	476	31	5494	1.48929	1	0.908103	99.9858
GOTERM_MF_DIRECT	GO:0051537~2 iron, 2 sulfur cluster binding	4	0.838574	0.720267	PA3498, PA2379, PA4889, PA1524	337	39	3597	1.09473	1	0.999998	100
Annotation Cluster 21	Enrichment Score: 0.525471800543061
Category	Term	Count	%	PValue	Genes	List Total	Pop Hits	Pop Total	Fold Enrichment	Bonferroni	Benjamini	FDR
INTERPRO	IPR000160:GGDEF domain	7	1.46751	0.0549231	PA4601, PA2072, PA3258, PA1181, PA3343, PA0847, PA3702	433	32	4955	2.50325	1	0.999353	58.5954
SMART	SM00267:DUF1	7	1.46751	0.0975514	PA4601, PA2072, PA3258, PA1181, PA3343, PA0847, PA3702	110	32	1071	2.12983	0.99982	0.943529	66.7715
INTERPRO	IPR001633:Diguanylate phosphodiesterase, EAL domain	5	1.04822	0.119134	PA4601, PA2072, PA3258, PA1181, PA3825	433	22	4955	2.60078	1	0.999264	86.1944
SMART	SM00052:DUF2	5	1.04822	0.157254	PA4601, PA2072, PA3258, PA1181, PA3825	110	21	1071	2.31818	0.999999	0.943545	84.0618
INTERPRO	IPR001610:PAC motif	3	0.628931	0.412778	PA4601, PA1181, PA0847	433	16	4955	2.14564	1	0.999999	99.9754
SMART	SM00086:PAC	3	0.628931	0.49631	PA4601, PA1181, PA0847	110	16	1071	1.82557	1	0.999733	99.9365
INTERPRO	IPR000700:PAS-associated, C-terminal	3	0.628931	0.557904	PA4601, PA1181, PA0847	433	21	4955	1.63477	1	1	99.9997
SMART	SM00091:PAS	4	0.838574	0.649371	PA4601, PA2072, PA1181, PA0847	110	32	1071	1.21705	1	0.999983	99.9987
INTERPRO	IPR000014:PAS domain	4	0.838574	0.751382	PA4601, PA2072, PA1181, PA0847	433	44	4955	1.04031	1	1	100
GOTERM_MF_DIRECT	GO:0000155~phosphorelay sensor kinase activity	3	0.628931	0.993736	PA4601, PA1181, PA0847	337	73	3597	0.438641	1	1	100
Annotation Cluster 22	Enrichment Score: 0.44110478010127585
Category	Term	Count	%	PValue	Genes	List Total	Pop Hits	Pop Total	Fold Enrichment	Bonferroni	Benjamini	FDR
UP_KEYWORDS	Iron-sulfur	10	2.09644	0.207568	PA3498, PA2379, PA0916, PA4130, PA2638, PA4812, PA4889, PA3621, PA1524, PA0933	476	76	5494	1.51869	1	0.679982	94.4646
UP_KEYWORDS	4Fe-4S	6	1.25786	0.313239	PA0916, PA4130, PA2638, PA4812, PA3621, PA0933	476	43	5494	1.61051	1	0.789918	99.0668
UP_SEQ_FEATURE	metal ion-binding site:Iron-sulfur (4Fe-4S)	3	0.628931	0.487425	PA0916, PA2638, PA0933	163	12	1220	1.87117	1	1	99.9864
GOTERM_MF_DIRECT	GO:0051539~4 iron, 4 sulfur cluster binding	6	1.25786	0.542798	PA0916, PA4130, PA2638, PA4812, PA3621, PA0933	337	52	3597	1.23157	1	0.999867	99.9969
Annotation Cluster 23	Enrichment Score: 0.40936657246682107
Category	Term	Count	%	PValue	Genes	List Total	Pop Hits	Pop Total	Fold Enrichment	Bonferroni	Benjamini	FDR
UP_KEYWORDS	Flavoprotein	15	3.14465	0.0585748	PA3208, PA2991, PA2250, PA4889, PA3584, PA1587, PA5020, PA3223, PA4199, PA3498, PA5304, PA0849, PA2952, PA4091, PA0506	476	103	5494	1.68088	0.99999	0.394229	52.8034
UP_KEYWORDS	FAD	11	2.30608	0.0768304	PA2991, PA2250, PA0849, PA5304, PA3584, PA1587, PA5020, PA2952, PA4199, PA4091, PA0506	476	70	5494	1.81375	1	0.444157	63.0068
INTERPRO	IPR025878:Acetyl-CoA dehydrogenase-like C-terminal domain	3	0.628931	0.118782	PA5020, PA4199, PA0506	433	7	4955	4.90432	1	0.999534	86.108
INTERPRO	IPR020953:Acyl-CoA dehydrogenase, N-terminal, bacteria	3	0.628931	0.118782	PA5020, PA4199, PA0506	433	7	4955	4.90432	1	0.999534	86.108
GOTERM_MF_DIRECT	GO:0050660~flavin adenine dinucleotide binding	11	2.30608	0.292032	PA2991, PA5355, PA2250, PA1587, PA5020, PA4621, PA1524, PA4199, PA4091, PA3710, PA0506	337	87	3597	1.34953	1	0.996941	98.9734
COG_ONTOLOGY	Lipid metabolism	8	1.67715	0.393157	PA0996, PA1617, PA3857, PA5020, PA4980, PA4199, PA1821, PA0506	110	72	1308	1.32121	0.999998	0.925527	98.3364
INTERPRO	IPR009075:Acyl-CoA dehydrogenase/oxidase C-terminal	4	0.838574	0.579473	PA5020, PA4199, PA4091, PA0506	433	34	4955	1.34628	1	1	99.9999
INTERPRO	IPR009100:Acyl-CoA dehydrogenase/oxidase	4	0.838574	0.637955	PA5020, PA4199, PA4091, PA0506	433	37	4955	1.23713	1	1	100
INTERPRO	IPR006091:Acyl-CoA oxidase/dehydrogenase, central domain	3	0.628931	0.733315	PA5020, PA4199, PA0506	433	29	4955	1.1838	1	1	100
INTERPRO	IPR013786:Acyl-CoA dehydrogenase/oxidase, N-terminal	3	0.628931	0.781991	PA5020, PA4199, PA0506	433	32	4955	1.07282	1	1	100
GOTERM_MF_DIRECT	GO:0003995~acyl-CoA dehydrogenase activity	3	0.628931	0.840819	PA5020, PA4199, PA0506	337	34	3597	0.941787	1	1	100
GOTERM_MF_DIRECT	GO:0052890~oxidoreductase activity, acting on the CH-CH group of donors, with a flavin as acceptor	3	0.628931	0.852488	PA5020, PA4199, PA0506	337	35	3597	0.914879	1	1	100
GOTERM_MF_DIRECT	GO:0000062~fatty-acyl-CoA binding	3	0.628931	0.852488	PA5020, PA4199, PA0506	337	35	3597	0.914879	1	1	100
GOTERM_BP_DIRECT	GO:0033539~fatty acid beta-oxidation using acyl-CoA dehydrogenase	3	0.628931	0.875351	PA5020, PA4199, PA0506	293	35	2950	0.862994	1	0.999999	100
GOTERM_BP_DIRECT	GO:0055088~lipid homeostasis	3	0.628931	0.875351	PA5020, PA4199, PA0506	293	35	2950	0.862994	1	0.999999	100
Annotation Cluster 24	Enrichment Score: 0.31387620778180864
Category	Term	Count	%	PValue	Genes	List Total	Pop Hits	Pop Total	Fold Enrichment	Bonferroni	Benjamini	FDR
INTERPRO	IPR000086:NUDIX hydrolase domain	3	0.628931	0.380928	PA3754, PA3755, PA2769	433	15	4955	2.28868	1	1	99.9439
INTERPRO	IPR015797:NUDIX hydrolase domain-like	3	0.628931	0.412778	PA3754, PA3755, PA2769	433	16	4955	2.14564	1	0.999999	99.9754
GOTERM_MF_DIRECT	GO:0016787~hydrolase activity	6	1.25786	0.727464	PA3754, PA4498, PA3755, PA1202, PA2769, PA1409	337	64	3597	1.00065	1	0.999997	100
Annotation Cluster 25	Enrichment Score: 0.2867654485893722
Category	Term	Count	%	PValue	Genes	List Total	Pop Hits	Pop Total	Fold Enrichment	Bonferroni	Benjamini	FDR
INTERPRO	IPR015421:Pyridoxal phosphate-dependent transferase, major region, subdomain 1	7	1.46751	0.394298	PA3155, PA5413, PA2958, PA0266, PA1818, PA5313, PA0870	433	58	4955	1.3811	1	1	99.9601
INTERPRO	IPR015424:Pyridoxal phosphate-dependent transferase	7	1.46751	0.410389	PA3155, PA5413, PA2958, PA0266, PA1818, PA5313, PA0870	433	59	4955	1.35769	1	1	99.9738
INTERPRO	IPR015422:Pyridoxal phosphate-dependent transferase, major region, subdomain 2	6	1.25786	0.426671	PA3155, PA5413, PA2958, PA0266, PA1818, PA5313	433	49	4955	1.40123	1	0.999999	99.9831
GOTERM_MF_DIRECT	GO:0042802~identical protein binding	3	0.628931	0.511904	PA0266, PA5313, PA0870	337	18	3597	1.77893	1	0.999862	99.9926
UP_KEYWORDS	Pyridoxal phosphate	6	1.25786	0.522475	PA3155, PA5413, PA0266, PA1818, PA5313, PA0870	476	55	5494	1.25913	1	0.90491	99.9898
UP_KEYWORDS	Aminotransferase	4	0.838574	0.552753	PA3155, PA0266, PA5313, PA0870	476	33	5494	1.39903	1	0.905996	99.9955
GOTERM_MF_DIRECT	GO:0030170~pyridoxal phosphate binding	4	0.838574	0.963257	PA3155, PA0266, PA5313, PA0870	337	69	3597	0.618759	1	1	100
Annotation Cluster 26	Enrichment Score: 0.25932634640077346
Category	Term	Count	%	PValue	Genes	List Total	Pop Hits	Pop Total	Fold Enrichment	Bonferroni	Benjamini	FDR
INTERPRO	IPR027417:P-loop containing nucleoside triphosphate hydrolase	28	5.87002	0.30802	PA5152, PA1372, PA4726, PA2840, PA4442, PA4277, PA1760, PA5037, PA2620, PA3103, PA0206, PA0001, PA0003, PA4465, PA1759, PA5239, PA0588, PA4265, PA1802, PA1527, PA1803, PA4938, PA3637, PA4526, PA5125, PA4438, PA3921, PA4594	433	278	4955	1.15257	1	0.999998	99.6809
UP_KEYWORDS	Nucleotide-binding	39	8.1761	0.445581	PA5152, PA3168, PA0887, PA2840, PA4726, PA4442, PA3702, PA4277, PA2620, PA0652, PA3103, PA5119, PA0001, PA0206, PA5242, PA0003, PA4465, PA3770, PA5239, PA4407, PA2739, PA4265, PA5495, PA3561, PA4601, PA1802, PA1803, PA1527, PA4938, PA4694, PA3637, PA0996, PA4417, PA4526, PA5125, PA3551, PA4438, PA4594, PA3193	476	425	5494	1.05915	1	0.866247	99.9349
UP_KEYWORDS	ATP-binding	30	6.28931	0.717007	PA5152, PA3168, PA0887, PA4726, PA2840, PA4442, PA2620, PA3103, PA5119, PA0206, PA0001, PA0003, PA5242, PA4465, PA3770, PA5239, PA2739, PA5495, PA3561, PA1802, PA1527, PA1803, PA3637, PA0996, PA4417, PA4526, PA5125, PA4438, PA4594, PA3193	476	365	5494	0.948659	1	0.96322	100
GOTERM_MF_DIRECT	GO:0005524~ATP binding	33	6.91824	0.932535	PA5152, PA3168, PA0887, PA4726, PA2840, PA4442, PA1782, PA2620, PA4946, PA3103, PA5119, PA0001, PA0206, PA0003, PA5242, PA4465, PA3770, PA4780, PA5239, PA2739, PA5495, PA3561, PA1802, PA1527, PA1803, PA3637, PA0996, PA4417, PA4526, PA5125, PA4438, PA4594, PA3193	337	426	3597	0.826827	1	1	100
Annotation Cluster 27	Enrichment Score: 0.24621029627773827
Category	Term	Count	%	PValue	Genes	List Total	Pop Hits	Pop Total	Fold Enrichment	Bonferroni	Benjamini	FDR
INTERPRO	IPR016160:Aldehyde dehydrogenase, conserved site	3	0.628931	0.412778	PA4073, PA5373, PA4022	433	16	4955	2.14564	1	0.999999	99.9754
INTERPRO	IPR016163:Aldehyde dehydrogenase, C-terminal	3	0.628931	0.608393	PA4073, PA5373, PA4022	433	23	4955	1.49262	1	1	100
INTERPRO	IPR016162:Aldehyde dehydrogenase, N-terminal	3	0.628931	0.608393	PA4073, PA5373, PA4022	433	23	4955	1.49262	1	1	100
INTERPRO	IPR015590:Aldehyde dehydrogenase domain	3	0.628931	0.608393	PA4073, PA5373, PA4022	433	23	4955	1.49262	1	1	100
INTERPRO	IPR016161:Aldehyde/histidinol dehydrogenase	3	0.628931	0.631945	PA4073, PA5373, PA4022	433	24	4955	1.43043	1	1	100
Annotation Cluster 28	Enrichment Score: 0.20384943798632058
Category	Term	Count	%	PValue	Genes	List Total	Pop Hits	Pop Total	Fold Enrichment	Bonferroni	Benjamini	FDR
INTERPRO	IPR011006:CheY-like superfamily	10	2.09644	0.423183	PA1397, PA0408, PA4296, PA3349, PA5125, PA0179, PA4726, PA3363, PA2586, PA3702	433	93	4955	1.23048	1	0.999999	99.9814
GOTERM_CC_DIRECT	GO:0005622~intracellular	19	3.98323	0.499348	PA1397, PA1181, PA0408, PA4296, PA3349, PA4726, PA2586, PA4265, PA4442, PA3702, PA4276, PA4277, PA4601, PA5125, PA0652, PA0847, PA0179, PA4986, PA1830	250	187	2644	1.07457	1	0.986496	99.8921
INTERPRO	IPR001789:Signal transduction response regulator, receiver domain	9	1.88679	0.53198	PA1397, PA0408, PA4296, PA3349, PA5125, PA0179, PA4726, PA2586, PA3702	433	90	4955	1.14434	1	1	99.9993
SMART	SM00448:REC	9	1.88679	0.693287	PA1397, PA0408, PA4296, PA3349, PA5125, PA0179, PA4726, PA2586, PA3702	110	88	1071	0.995764	1	0.999984	99.9997
GOTERM_BP_DIRECT	GO:0000160~phosphorelay signal transduction system	7	1.46751	0.778767	PA1397, PA0408, PA3349, PA0179, PA4726, PA2586, PA3702	293	76	2950	0.92734	1	0.999975	100
UP_KEYWORDS	Two-component regulatory system	3	0.628931	0.985727	PA0408, PA5125, PA2586	476	69	5494	0.501827	1	0.999901	100
Annotation Cluster 29	Enrichment Score: 0.19726624387169883
Category	Term	Count	%	PValue	Genes	List Total	Pop Hits	Pop Total	Fold Enrichment	Bonferroni	Benjamini	FDR
INTERPRO	IPR027417:P-loop containing nucleoside triphosphate hydrolase	28	5.87002	0.30802	PA5152, PA1372, PA4726, PA2840, PA4442, PA4277, PA1760, PA5037, PA2620, PA3103, PA0206, PA0001, PA0003, PA4465, PA1759, PA5239, PA0588, PA4265, PA1802, PA1527, PA1803, PA4938, PA3637, PA4526, PA5125, PA4438, PA3921, PA4594	433	278	4955	1.15257	1	0.999998	99.6809
INTERPRO	IPR003593:AAA+ ATPase domain	11	2.30608	0.84943	PA1802, PA5152, PA1803, PA5239, PA5037, PA2620, PA5125, PA4726, PA0206, PA0001, PA4594	433	149	4955	0.844816	1	1	100
SMART	SM00382:AAA	10	2.09644	0.97835	PA1802, PA5152, PA1803, PA5239, PA2620, PA5125, PA4726, PA0206, PA0001, PA4594	110	148	1071	0.657862	1	1	100
Annotation Cluster 30	Enrichment Score: 0.16724893644442654
Category	Term	Count	%	PValue	Genes	List Total	Pop Hits	Pop Total	Fold Enrichment	Bonferroni	Benjamini	FDR
UP_KEYWORDS	DNA-binding	42	8.80503	0.518599	PA4769, PA3168, PA4296, PA1003, PA2076, PA4726, PA2586, PA3594, PA5348, PA1760, PA2591, PA1430, PA5324, PA1886, PA0652, PA1159, PA4421, PA0001, PA3341, PA4778, PA3622, PA0831, PA0003, PA1759, PA3771, PA1397, PA0217, PA1776, PA1713, PA0133, PA1527, PA1290, PA5374, PA5125, PA1804, PA3391, PA0962, PA3921, PA3094, PA3778, PA2259, PA4787	476	471	5494	1.02922	1	0.909954	99.9888
GOTERM_MF_DIRECT	GO:0003677~DNA binding	34	7.12788	0.535182	PA4769, PA3168, PA2076, PA4726, PA2586, PA5506, PA3594, PA1431, PA5348, PA4238, PA1760, PA2591, PA1430, PA1886, PA3385, PA0652, PA1159, PA4421, PA3622, PA1759, PA3771, PA1397, PA0217, PA1776, PA0133, PA1527, PA5337, PA1290, PA5374, PA3391, PA1804, PA0962, PA3921, PA2259	337	354	3597	1.02515	1	0.999888	99.9961
UP_KEYWORDS	Transcription	38	7.96646	0.570312	PA4769, PA4296, PA1003, PA2076, PA4726, PA2586, PA3594, PA4238, PA1760, PA2591, PA1430, PA5324, PA0652, PA1159, PA4421, PA3363, PA3341, PA4778, PA3622, PA0831, PA1759, PA3771, PA1397, PA5239, PA0217, PA1776, PA1713, PA0133, PA5337, PA1290, PA5374, PA5125, PA3391, PA3921, PA3094, PA3778, PA2259, PA4787	476	435	5494	1.00827	1	0.91323	99.9973
COG_ONTOLOGY	Transcription	15	3.14465	0.60502	PA4769, PA1759, PA1003, PA2076, PA0217, PA5506, PA1713, PA1760, PA2591, PA0133, PA1290, PA3921, PA3778, PA3341, PA2259	110	174	1308	1.02508	1	0.982142	99.9508
GOTERM_BP_DIRECT	GO:0006355~regulation of transcription, DNA-templated	25	5.24109	0.648831	PA1759, PA3771, PA5239, PA1397, PA4296, PA1003, PA4726, PA2586, PA1713, PA1431, PA1760, PA2591, PA1430, PA3385, PA1159, PA5125, PA1290, PA0847, PA3094, PA3921, PA3778, PA3341, PA0831, PA3622, PA4787	293	256	2950	0.983228	1	0.999818	99.9999
UP_KEYWORDS	Transcription regulation	36	7.54717	0.67251	PA4769, PA4296, PA1003, PA2076, PA4726, PA2586, PA3594, PA1760, PA2591, PA1430, PA5324, PA0652, PA1159, PA4421, PA3363, PA3341, PA4778, PA3622, PA0831, PA1759, PA3771, PA1397, PA5239, PA0217, PA1776, PA1713, PA0133, PA1290, PA5374, PA5125, PA3391, PA3921, PA3094, PA3778, PA2259, PA4787	476	429	5494	0.968561	1	0.950362	99.9999
INTERPRO	IPR011991:Winged helix-turn-helix DNA-binding domain	23	4.8218	0.869558	PA4769, PA1759, PA3771, PA1397, PA4296, PA1003, PA2076, PA0217, PA2586, PA1776, PA5506, PA4209, PA3594, PA1760, PA2591, PA1430, PA0133, PA0652, PA3363, PA3921, PA3778, PA3341, PA3622	433	308	4955	0.854541	1	1	100
GOTERM_BP_DIRECT	GO:0006351~transcription, DNA-templated	35	7.33753	0.885966	PA4769, PA4296, PA1003, PA2076, PA4726, PA2586, PA3594, PA4238, PA1760, PA2591, PA1430, PA5324, PA0652, PA1159, PA4421, PA3363, PA3341, PA4778, PA0831, PA1759, PA3771, PA1397, PA0217, PA1713, PA0133, PA5337, PA1290, PA5374, PA5125, PA3391, PA3921, PA3094, PA3778, PA2259, PA4787	293	406	2950	0.867953	1	0.999999	100
GOTERM_MF_DIRECT	GO:0003700~transcription factor activity, sequence-specific DNA binding	22	4.61216	0.970505	PA4769, PA1003, PA2076, PA0217, PA1776, PA5506, PA1713, PA3594, PA1430, PA0133, PA5324, PA1290, PA0652, PA5374, PA4421, PA3094, PA3778, PA4778, PA3341, PA0831, PA3622, PA4787	337	316	3597	0.743098	1	1	100
Annotation Cluster 31	Enrichment Score: 0.13426399276768944
Category	Term	Count	%	PValue	Genes	List Total	Pop Hits	Pop Total	Fold Enrichment	Bonferroni	Benjamini	FDR
INTERPRO	IPR004089:Methyl-accepting chemotaxis protein (MCP) signalling domain	3	0.628931	0.675709	PA4520, PA2788, PA2652	433	26	4955	1.32039	1	1	100
GOTERM_MF_DIRECT	GO:0004871~signal transducer activity	4	0.838574	0.703416	PA3349, PA4520, PA2788, PA2652	337	38	3597	1.12354	1	0.999997	100
SMART	SM00283:MA	3	0.628931	0.761463	PA4520, PA2788, PA2652	110	26	1071	1.12343	1	0.999994	100
INTERPRO	IPR003660:HAMP linker domain	4	0.838574	0.802274	PA4520, PA0847, PA2788, PA2652	433	48	4955	0.953618	1	1	100
Annotation Cluster 32	Enrichment Score: 0.0793785782825533
Category	Term	Count	%	PValue	Genes	List Total	Pop Hits	Pop Total	Fold Enrichment	Bonferroni	Benjamini	FDR
INTERPRO	IPR020449:Transcription regulator HTH, AraC- type	3	0.628931	0.715149	PA3094, PA1713, PA0831	433	28	4955	1.22608	1	1	100
INTERPRO	IPR018060:DNA binding HTH domain, AraC-type	5	1.04822	0.801963	PA5324, PA3094, PA1713, PA0831, PA4787	433	62	4955	0.922856	1	1	100
GOTERM_MF_DIRECT	GO:0000987~core promoter proximal region sequence-specific DNA binding	4	0.838574	0.859657	PA5324, PA3094, PA0831, PA4787	337	50	3597	0.853887	1	1	100
SMART	SM00342:HTH_ARAC	5	1.04822	0.894604	PA5324, PA3094, PA1713, PA0831, PA4787	110	62	1071	0.785191	1	1	100
INTERPRO	IPR009057:Homeodomain-like	9	1.88679	0.909076	PA5324, PA5125, PA1290, PA5374, PA3094, PA5506, PA1713, PA0831, PA4787	433	134	4955	0.768588	1	1	100
Annotation Cluster 33	Enrichment Score: 0.06319026269796249
Category	Term	Count	%	PValue	Genes	List Total	Pop Hits	Pop Total	Fold Enrichment	Bonferroni	Benjamini	FDR
UP_KEYWORDS	Cell inner membrane	19	3.98323	0.642755	PA2830, PA1477, PA4408, PA4747, PA2533, PA3857, PA1183, PA2638, PA2652, PA2643, PA4276, PA1528, PA0846, PA0199, PA0951, PA3104, PA0206, PA0375, PA3649	476	221	5494	0.9923	1	0.939711	99.9997
UP_KEYWORDS	Cell membrane	26	5.45073	0.89221	PA1477, PA0763, PA4747, PA3857, PA2643, PA4276, PA0199, PA3362, PA0951, PA0913, PA3104, PA0206, PA0375, PA3649, PA2830, PA4408, PA2533, PA1541, PA1183, PA2638, PA2652, PA1528, PA0846, PA5375, PA3391, PA2194	476	356	5494	0.842956	1	0.993687	100
UP_SEQ_FEATURE	transmembrane region	15	3.14465	0.97448	PA2830, PA0763, PA1477, PA4747, PA1183, PA2643, PA4276, PA5112, PA1528, PA0846, PA3362, PA0199, PA0951, PA3104, PA3649	163	158	1220	0.710569	1	1	100
GOTERM_CC_DIRECT	GO:0005886~plasma membrane	22	4.61216	0.999893	PA0105, PA2830, PA0763, PA1477, PA4747, PA2533, PA2638, PA3857, PA1183, PA5378, PA2652, PA4276, PA0199, PA3362, PA5375, PA0913, PA3391, PA3104, PA0375, PA1946, PA2194, PA3649	250	419	2644	0.555303	1	1	100
Annotation Cluster 34	Enrichment Score: 0.04813762224673795
Category	Term	Count	%	PValue	Genes	List Total	Pop Hits	Pop Total	Fold Enrichment	Bonferroni	Benjamini	FDR
UP_KEYWORDS	Transmembrane	94	19.7065	0.822533	PA1556, PA3280, PA4747, PA3343, PA1551, PA2643, PA1723, PA1155, PA1963, PA1450, PA0199, PA2788, PA0951, PA0913, PA3104, PA3930, PA4941, PA0375, PA4610, PA3188, PA1059, PA4661, PA3340, PA3186, PA3145, PA3109, PA0958, PA4942, PA1181, PA3154, PA2830, PA3966, PA2231, PA2533, PA1541, PA1183, PA1777, PA1581, PA1507, PA3928, PA1209, PA3115, PA4520, PA3825, PA3159, PA3828, PA3157, PA4133, PA2072, PA0105,…	476	1161	5494	0.934496	1	0.984704	100
UP_KEYWORDS	Membrane	103	21.5933	0.853474	PA4747, PA2643, PA1963, PA0951, PA3104, PA0375, PA4941, PA3188, PA4661, PA3186, PA3109, PA0958, PA4942, PA1181, PA3966, PA2830, PA2231, PA2533, PA2638, PA1183, PA1777, PA1581, PA1209, PA1507, PA3115, PA3391, PA4133, PA4131, PA1477, PA0595, PA2864, PA3857, PA3595, PA4276, PA4545, PA5528, PA3362, PA0206, PA0938, PA0936, PA3160, PA3649, PA2030, PA4408, PA1650, PA2853, PA2653, PA2652, PA5040, PA5042,…	476	1281	5494	0.928047	1	0.988593	100
UP_KEYWORDS	Transmembrane helix	87	18.239	0.920686	PA1556, PA4747, PA3343, PA1551, PA2643, PA1723, PA1155, PA1963, PA1450, PA0199, PA2788, PA0951, PA0913, PA3104, PA3930, PA4941, PA0375, PA4610, PA3188, PA1059, PA3340, PA3145, PA3109, PA4942, PA1181, PA3154, PA2830, PA3966, PA2231, PA2533, PA1541, PA1183, PA1581, PA1507, PA3928, PA1209, PA3115, PA4520, PA3825, PA3159, PA3828, PA3157, PA4133, PA2072, PA0105, PA0765, PA4131, PA0763, PA1477, PA2864,…	476	1125	5494	0.892583	1	0.996637	100
GOTERM_CC_DIRECT	GO:0016021~integral component of membrane	84	17.6101	0.993103	PA1556, PA4747, PA3343, PA1551, PA2643, PA1723, PA1155, PA1963, PA1450, PA0199, PA2788, PA0913, PA3104, PA4941, PA0375, PA3930, PA4610, PA1059, PA4661, PA3340, PA3145, PA3109, PA4942, PA3154, PA1181, PA2830, PA3966, PA2231, PA2533, PA1183, PA1581, PA4067, PA1507, PA1209, PA3928, PA3115, PA4520, PA3825, PA3159, PA3157, PA4133, PA2072, PA0105, PA0765, PA4131, PA0763, PA1477, PA2864, PA2214, PA3857,…	250	1067	2644	0.8326	1	1	100

## Sheet: Biofilm
Annotation Cluster 1	Enrichment Score: 1.5876390357296755
Category	Term	Count	%	PValue	Genes	List Total	Pop Hits	Pop Total	Fold Enrichment	Bonferroni	Benjamini	FDR
UP_KEYWORDS	RNA-binding	8	4.65116	0.00679637	PA5239, PA0905, PA4563, PA4753, PA2840, PA4263, PA4944, PA4568	159	78	5494	3.54394	0.564817	0.564817	7.55148
GOTERM_MF_DIRECT	GO:0003723~RNA binding	6	3.48837	0.0195909	PA5239, PA0905, PA4753, PA2840, PA4944, PA0715	108	53	3597	3.77044	0.899248	0.899248	20.2064
KEGG_PATHWAY	pae03018:RNA degradation	3	1.74419	0.129644	PA5239, PA2840, PA4944	73	15	1705	4.67123	0.999446	0.565308	74.3411
Annotation Cluster 2	Enrichment Score: 1.5081185706870204
Category	Term	Count	%	PValue	Genes	List Total	Pop Hits	Pop Total	Fold Enrichment	Bonferroni	Benjamini	FDR
INTERPRO	IPR007630:RNA polymerase sigma-70 region 4	3	1.74419	0.011035	PA0576, PA1776, PA3622	141	6	4955	17.5709	0.985414	0.985414	14.245
UP_SEQ_FEATURE	DNA-binding region:H-T-H motif	7	4.06977	0.0111983	PA0762, PA0652, PA3391, PA0576, PA1713, PA3622, PA1430	64	38	1220	3.51151	0.713502	0.713502	11.966
INTERPRO	IPR007627:RNA polymerase sigma-70 region 2	4	2.32558	0.0229455	PA0762, PA0576, PA1776, PA3622	141	22	4955	6.38943	0.999856	0.98799	27.4926
UP_SEQ_FEATURE	short sequence motif:Polymerase core binding	3	1.74419	0.0237297	PA0762, PA0576, PA3622	64	5	1220	11.4375	0.930453	0.736283	23.7985
INTERPRO	IPR013324:RNA polymerase sigma factor, region 3/4	4	2.32558	0.0258536	PA0762, PA0576, PA1776, PA3622	141	23	4955	6.11163	0.999954	0.964085	30.4249
INTERPRO	IPR014284:RNA polymerase sigma-70 like domain	4	2.32558	0.0258536	PA0762, PA0576, PA1776, PA3622	141	23	4955	6.11163	0.999954	0.964085	30.4249
INTERPRO	IPR013325:RNA polymerase sigma factor, region 2	4	2.32558	0.0258536	PA0762, PA0576, PA1776, PA3622	141	23	4955	6.11163	0.999954	0.964085	30.4249
UP_KEYWORDS	Sigma factor	4	2.32558	0.0271023	PA0762, PA0576, PA1776, PA3622	159	23	5494	6.0093	0.96499	0.42804	27.1199
GOTERM_MF_DIRECT	GO:0016987~sigma factor activity	4	2.32558	0.0404984	PA0762, PA0576, PA1776, PA3622	108	26	3597	5.12393	0.991734	0.797806	37.6032
INTERPRO	IPR011991:Winged helix-turn-helix DNA-binding domain	9	5.23256	0.649966	PA0762, PA0652, PA0576, PA1776, PA3341, PA2551, PA3622, PA5218, PA1430	141	308	4955	1.02687	1	1	100
Annotation Cluster 3	Enrichment Score: 1.2855811474823033
Category	Term	Count	%	PValue	Genes	List Total	Pop Hits	Pop Total	Fold Enrichment	Bonferroni	Benjamini	FDR
UP_KEYWORDS	Lipid biosynthesis	5	2.90698	0.0269422	PA2966, PA3857, PA4406, PA1869, PA4847	159	40	5494	4.31918	0.96428	0.486451	26.9817
UP_KEYWORDS	Lipid metabolism	5	2.90698	0.0481566	PA2966, PA3857, PA4406, PA1869, PA4847	159	48	5494	3.59932	0.997573	0.528888	43.3486
UP_KEYWORDS	Fatty acid biosynthesis	3	1.74419	0.0596408	PA2966, PA1869, PA4847	159	14	5494	7.40431	0.999448	0.565508	50.7379
UP_KEYWORDS	Fatty acid metabolism	3	1.74419	0.0931198	PA2966, PA1869, PA4847	159	18	5494	5.75891	0.999993	0.661787	67.5478
Annotation Cluster 4	Enrichment Score: 1.171009196545941
Category	Term	Count	%	PValue	Genes	List Total	Pop Hits	Pop Total	Fold Enrichment	Bonferroni	Benjamini	FDR
INTERPRO	IPR000089:Biotin/lipoyl attachment	3	1.74419	0.0504294	PA5435, PA5016, PA4847	141	13	4955	8.10966	1	0.992764	51.1607
INTERPRO	IPR011053:Single hybrid motif	3	1.74419	0.0577687	PA5435, PA5016, PA4847	141	14	4955	7.5304	1	0.989265	56.1367
KEGG_PATHWAY	pae00620:Pyruvate metabolism	6	3.48837	0.105341	PA2250, PA5435, PA4785, PA1736, PA5016, PA4847	73	60	1705	2.33562	0.997548	0.576285	66.3944
Annotation Cluster 5	Enrichment Score: 1.1403352174811823
Category	Term	Count	%	PValue	Genes	List Total	Pop Hits	Pop Total	Fold Enrichment	Bonferroni	Benjamini	FDR
UP_KEYWORDS	Ribosomal protein	6	3.48837	0.0216828	PA4432, PA4563, PA4263, PA0579, PA4271, PA4568	159	56	5494	3.70216	0.931052	0.589946	22.3062
UP_KEYWORDS	Ribonucleoprotein	6	3.48837	0.0232332	PA4432, PA4563, PA4263, PA0579, PA4271, PA4568	159	57	5494	3.63721	0.943181	0.511772	23.7121
GOTERM_MF_DIRECT	GO:0003735~structural constituent of ribosome	6	3.48837	0.024318	PA4432, PA4563, PA4263, PA0579, PA4271, PA4568	108	56	3597	3.56845	0.942488	0.760183	24.4873
GOTERM_BP_DIRECT	GO:0006412~translation	6	3.48837	0.0709666	PA4432, PA4563, PA4263, PA0579, PA4271, PA4568	101	66	2950	2.65527	0.999944	0.961742	57.7139
KEGG_PATHWAY	pae03010:Ribosome	6	3.48837	0.155784	PA4432, PA4563, PA4263, PA0579, PA4271, PA4568	73	68	1705	2.06084	0.999893	0.599271	80.9673
GOTERM_MF_DIRECT	GO:0019843~rRNA binding	3	1.74419	0.257275	PA4563, PA4263, PA4568	108	33	3597	3.02778	1	0.998993	96.6403
UP_KEYWORDS	rRNA-binding	3	1.74419	0.298902	PA4563, PA4263, PA4568	159	38	5494	2.7279	1	0.860436	98.3237
Annotation Cluster 6	Enrichment Score: 1.1105793414159826
Category	Term	Count	%	PValue	Genes	List Total	Pop Hits	Pop Total	Fold Enrichment	Bonferroni	Benjamini	FDR
KEGG_PATHWAY	pae00020:Citrate cycle (TCA cycle)	5	2.90698	0.052036	PA1580, PA1581, PA2250, PA5435, PA5016	73	34	1705	3.43473	0.944184	0.51394	40.7566
KEGG_PATHWAY	pae01200:Carbon metabolism	10	5.81395	0.0849888	PA1580, PA1581, PA2250, PA4236, PA5435, PA4785, PA1736, PA3181, PA5016, PA4847	73	128	1705	1.8247	0.991739	0.616818	58.1099
KEGG_PATHWAY	pae00620:Pyruvate metabolism	6	3.48837	0.105341	PA2250, PA5435, PA4785, PA1736, PA5016, PA4847	73	60	1705	2.33562	0.997548	0.576285	66.3944
Annotation Cluster 7	Enrichment Score: 0.8269478129097703
Category	Term	Count	%	PValue	Genes	List Total	Pop Hits	Pop Total	Fold Enrichment	Bonferroni	Benjamini	FDR
UP_KEYWORDS	Respiratory chain	3	1.74419	0.0448996	PA4133, PA0105, PA4430	159	12	5494	8.63836	0.996319	0.550962	41.0762
KEGG_PATHWAY	pae00190:Oxidative phosphorylation	5	2.90698	0.18226	PA4133, PA0105, PA1581, PA3930, PA4430	73	53	1705	2.20341	0.999981	0.59564	86.0707
UP_KEYWORDS	Electron transport	3	1.74419	0.403852	PA4133, PA0105, PA4430	159	48	5494	2.15959	1	0.895001	99.7409
Annotation Cluster 8	Enrichment Score: 0.6349475735285661
Category	Term	Count	%	PValue	Genes	List Total	Pop Hits	Pop Total	Fold Enrichment	Bonferroni	Benjamini	FDR
KEGG_PATHWAY	pae01200:Carbon metabolism	10	5.81395	0.0849888	PA1580, PA1581, PA2250, PA4236, PA5435, PA4785, PA1736, PA3181, PA5016, PA4847	73	128	1705	1.8247	0.991739	0.616818	58.1099
KEGG_PATHWAY	pae01130:Biosynthesis of antibiotics	15	8.72093	0.117704	PA1013, PA4846, PA2250, PA5171, PA4236, PA0223, PA1736, PA5036, PA0870, PA4847, PA1580, PA4694, PA1581, PA4785, PA5016	73	238	1705	1.47203	0.998843	0.570565	70.677
KEGG_PATHWAY	pae01120:Microbial metabolism in diverse environments	15	8.72093	0.208581	PA2250, PA0153, PA0223, PA5435, PA5036, PA1736, PA4980, PA4847, PA1580, PA1581, PA5119, PA4785, PA4091, PA3181, PA5016	73	263	1705	1.3321	0.999997	0.594361	89.8904
KEGG_PATHWAY	pae01110:Biosynthesis of secondary metabolites	17	9.88372	0.341932	PA4846, PA1013, PA2250, PA3857, PA3584, PA5171, PA4236, PA0223, PA1736, PA5036, PA0870, PA4847, PA1580, PA4694, PA1581, PA4785, PA5016	73	337	1705	1.1782	1	0.715022	98.3416
KEGG_PATHWAY	pae01100:Metabolic pathways	28	16.2791	0.937335	PA4846, PA4133, PA0105, PA0865, PA0266, PA5171, PA0223, PA5429, PA5036, PA4847, PA1514, PA5119, PA3930, PA3181, PA5016, PA1013, PA2081, PA2250, PA0153, PA4406, PA5435, PA1736, PA0870, PA4430, PA1580, PA1581, PA4694, PA4785	73	777	1705	0.841664	1	0.997479	100
Annotation Cluster 9	Enrichment Score: 0.6275821456876145
Category	Term	Count	%	PValue	Genes	List Total	Pop Hits	Pop Total	Fold Enrichment	Bonferroni	Benjamini	FDR
UP_SEQ_FEATURE	DNA-binding region:H-T-H motif	7	4.06977	0.0111983	PA0762, PA0652, PA3391, PA0576, PA1713, PA3622, PA1430	64	38	1220	3.51151	0.713502	0.713502	11.966
UP_KEYWORDS	Transcription regulation	17	9.88372	0.169244	PA5239, PA0762, PA0576, PA1776, PA1713, PA2551, PA1430, PA1159, PA5125, PA3006, PA0652, PA3391, PA3341, PA2259, PA3622, PA4787, PA5218	159	429	5494	1.36925	1	0.801268	88.1739
UP_KEYWORDS	Transcription	17	9.88372	0.183204	PA5239, PA0762, PA0576, PA1776, PA1713, PA2551, PA1430, PA1159, PA5125, PA3006, PA0652, PA3391, PA3341, PA2259, PA3622, PA4787, PA5218	159	435	5494	1.35037	1	0.807162	90.2701
UP_KEYWORDS	DNA-binding	18	10.4651	0.194011	PA3168, PA0762, PA0576, PA1776, PA1713, PA2551, PA1430, PA1527, PA1159, PA5125, PA3006, PA0652, PA3391, PA3341, PA2259, PA3622, PA4787, PA5218	159	471	5494	1.32051	1	0.806909	91.6534
GOTERM_MF_DIRECT	GO:0003700~transcription factor activity, sequence-specific DNA binding	12	6.97674	0.33746	PA0762, PA0652, PA3006, PA0576, PA1776, PA3341, PA1713, PA2551, PA3622, PA4787, PA5218, PA1430	108	316	3597	1.26477	1	0.99891	99.0875
GOTERM_MF_DIRECT	GO:0003677~DNA binding	13	7.55814	0.36073	PA1527, PA3168, PA0762, PA1159, PA0652, PA3391, PA0576, PA1776, PA2259, PA2551, PA3622, PA5218, PA1430	108	354	3597	1.22309	1	0.998478	99.3931
GOTERM_BP_DIRECT	GO:0006355~regulation of transcription, DNA-templated	10	5.81395	0.506859	PA5239, PA1159, PA5125, PA3341, PA1713, PA2551, PA3622, PA4944, PA4787, PA1430	101	256	2950	1.14093	1	0.999992	99.9743
INTERPRO	IPR011991:Winged helix-turn-helix DNA-binding domain	9	5.23256	0.649966	PA0762, PA0652, PA0576, PA1776, PA3341, PA2551, PA3622, PA5218, PA1430	141	308	4955	1.02687	1	1	100
GOTERM_BP_DIRECT	GO:0006351~transcription, DNA-templated	12	6.97674	0.832055	PA1159, PA5125, PA0652, PA3006, PA3391, PA3341, PA1713, PA2259, PA2551, PA4787, PA5218, PA1430	101	406	2950	0.863288	1	1	100
Annotation Cluster 10	Enrichment Score: 0.5573762571845886
Category	Term	Count	%	PValue	Genes	List Total	Pop Hits	Pop Total	Fold Enrichment	Bonferroni	Benjamini	FDR
INTERPRO	IPR023753:Pyridine nucleotide-disulphide oxidoreductase, FAD/NAD(P)-binding domain	5	2.90698	0.189208	PA4694, PA2250, PA1567, PA0849, PA3584	141	80	4955	2.19637	1	0.999989	94.524
UP_KEYWORDS	FAD	4	2.32558	0.326873	PA2250, PA0849, PA3584, PA4091	159	70	5494	1.97448	1	0.877491	98.951
UP_KEYWORDS	Flavoprotein	5	2.90698	0.343996	PA2250, PA0849, PA3584, PA3223, PA4091	159	103	5494	1.67735	1	0.882706	99.2203
Annotation Cluster 11	Enrichment Score: 0.49839596838450684
Category	Term	Count	%	PValue	Genes	List Total	Pop Hits	Pop Total	Fold Enrichment	Bonferroni	Benjamini	FDR
KEGG_PATHWAY	pae00620:Pyruvate metabolism	6	3.48837	0.105341	PA2250, PA5435, PA4785, PA1736, PA5016, PA4847	73	60	1705	2.33562	0.997548	0.576285	66.3944
KEGG_PATHWAY	pae00640:Propanoate metabolism	3	1.74419	0.496794	PA4785, PA1736, PA4847	73	39	1705	1.79663	1	0.828974	99.8803
KEGG_PATHWAY	pae01212:Fatty acid metabolism	3	1.74419	0.610998	PA4785, PA1736, PA4847	73	48	1705	1.45976	1	0.891037	99.9904
Annotation Cluster 12	Enrichment Score: 0.46728899701481696
Category	Term	Count	%	PValue	Genes	List Total	Pop Hits	Pop Total	Fold Enrichment	Bonferroni	Benjamini	FDR
UP_KEYWORDS	Zinc	6	3.48837	0.235437	PA2830, PA3724, PA0128, PA3341, PA4406, PA1150	159	115	5494	1.80279	1	0.805545	95.4537
UP_KEYWORDS	Metal-binding	14	8.13953	0.381392	PA4133, PA0105, PA0865, PA2830, PA4236, PA0223, PA0128, PA4406, PA1150, PA4430, PA4694, PA3724, PA3341, PA3240	159	405	5494	1.19444	1	0.885842	99.6033
GOTERM_MF_DIRECT	GO:0046872~metal ion binding	9	5.23256	0.441455	PA0865, PA3724, PA4236, PA0128, PA3341, PA4406, PA0223, PA1150, PA3240	108	244	3597	1.22848	1	0.999451	99.8699
Annotation Cluster 13	Enrichment Score: 0.291693291861395
Category	Term	Count	%	PValue	Genes	List Total	Pop Hits	Pop Total	Fold Enrichment	Bonferroni	Benjamini	FDR
UP_SEQ_FEATURE	signal peptide	7	4.06977	0.423983	PA0764, PA3724, PA1178, PA1032, PA2853, PA1074, PA4545	64	101	1220	1.32116	1	1	99.8055
UP_KEYWORDS	Periplasm	3	1.74419	0.482289	PA0764, PA1032, PA1074	159	56	5494	1.85108	1	0.931248	99.9489
GOTERM_CC_DIRECT	GO:0042597~periplasmic space	3	1.74419	0.652025	PA0764, PA1032, PA1074	85	69	2644	1.35243	1	1	99.9907
Annotation Cluster 14	Enrichment Score: 0.2057549238821375
Category	Term	Count	%	PValue	Genes	List Total	Pop Hits	Pop Total	Fold Enrichment	Bonferroni	Benjamini	FDR
UP_KEYWORDS	Transmembrane helix	33	19.186	0.5606	PA4133, PA0105, PA0435, PA4747, PA1551, PA3857, PA4276, PA3522, PA1782, PA1177, PA0985, PA3104, PA3930, PA4306, PA4610, PA2030, PA3109, PA2768, PA4942, PA0751, PA2830, PA3966, PA1183, PA3235, PA4430, PA4338, PA1528, PA1581, PA4520, PA2752, PA4494, PA3825, PA4606	159	1125	5494	1.01357	1	0.960692	99.9923
UP_KEYWORDS	Membrane	37	21.5116	0.595058	PA4133, PA0105, PA0435, PA4747, PA1551, PA3857, PA4276, PA4545, PA3522, PA4514, PA1782, PA1177, PA0985, PA3104, PA3930, PA4306, PA4610, PA2030, PA3109, PA2768, PA4942, PA0751, PA2830, PA3966, PA2853, PA1183, PA3235, PA4430, PA4338, PA1528, PA1581, PA4520, PA2752, PA3391, PA3825, PA4494, PA4606	159	1281	5494	0.998031	1	0.968145	99.997
UP_KEYWORDS	Transmembrane	33	19.186	0.63972	PA4133, PA0105, PA0435, PA4747, PA1551, PA3857, PA4276, PA3522, PA1782, PA1177, PA0985, PA3104, PA3930, PA4306, PA4610, PA2030, PA3109, PA2768, PA4942, PA0751, PA2830, PA3966, PA1183, PA3235, PA4430, PA4338, PA1528, PA1581, PA4520, PA2752, PA4494, PA3825, PA4606	159	1161	5494	0.98214	1	0.974348	99.9992
GOTERM_CC_DIRECT	GO:0016021~integral component of membrane	33	19.186	0.704333	PA4133, PA0105, PA0435, PA4747, PA1551, PA3857, PA4276, PA3522, PA4514, PA1782, PA1177, PA0985, PA3104, PA1178, PA3930, PA4306, PA4610, PA2030, PA3109, PA2768, PA4942, PA0751, PA2830, PA3966, PA1183, PA0755, PA3235, PA4338, PA1581, PA4520, PA2752, PA4494, PA3825	85	1067	2644	0.962038	1	0.999999	99.9978
Annotation Cluster 15	Enrichment Score: 0.16591814278423675
Category	Term	Count	%	PValue	Genes	List Total	Pop Hits	Pop Total	Fold Enrichment	Bonferroni	Benjamini	FDR
GOTERM_CC_DIRECT	GO:0005622~intracellular	7	4.06977	0.552785	PA5125, PA0652, PA0179, PA4494, PA4276, PA4493, PA4277	85	187	2644	1.16439	1	1	99.9155
SMART	SM00448:REC	3	1.74419	0.722764	PA5125, PA0179, PA4493	31	88	1071	1.17779	1	1	99.9986
INTERPRO	IPR001789:Signal transduction response regulator, receiver domain	3	1.74419	0.728601	PA5125, PA0179, PA4493	141	90	4955	1.17139	1	1	100
INTERPRO	IPR011006:CheY-like superfamily	3	1.74419	0.745222	PA5125, PA0179, PA4493	141	93	4955	1.13361	1	1	100
Annotation Cluster 16	Enrichment Score: 0.1634555855512639
Category	Term	Count	%	PValue	Genes	List Total	Pop Hits	Pop Total	Fold Enrichment	Bonferroni	Benjamini	FDR
UP_KEYWORDS	Protein transport	3	1.74419	0.373005	PA4747, PA3104, PA4276	159	45	5494	2.30356	1	0.888133	99.5368
UP_SEQ_FEATURE	topological domain:Periplasmic	3	1.74419	0.516673	PA1528, PA3104, PA4276	64	33	1220	1.73295	1	1	99.9733
UP_SEQ_FEATURE	topological domain:Cytoplasmic	3	1.74419	0.564695	PA1528, PA3104, PA4276	64	36	1220	1.58854	1	1	99.9918
UP_KEYWORDS	Cell inner membrane	7	4.06977	0.616763	PA1528, PA2830, PA4747, PA3104, PA1183, PA3857, PA4276	159	221	5494	1.09445	1	0.971153	99.9984
KEGG_PATHWAY	pae03070:Bacterial secretion system	4	2.32558	0.758845	PA2367, PA4747, PA3104, PA4276	73	92	1705	1.01549	1	0.959246	99.9999
UP_KEYWORDS	Transport	9	5.23256	0.808501	PA4133, PA0105, PA3190, PA4747, PA3104, PA1183, PA4276, PA1074, PA4430	159	354	5494	0.878478	1	0.994318	100
UP_KEYWORDS	Cell membrane	8	4.65116	0.895574	PA1528, PA2830, PA4747, PA3391, PA3104, PA1183, PA3857, PA4276	159	356	5494	0.776482	1	0.998588	100
UP_SEQ_FEATURE	transmembrane region	6	3.48837	0.928893	PA1528, PA2830, PA4747, PA3104, PA1183, PA4276	64	158	1220	0.723892	1	1	100
GOTERM_CC_DIRECT	GO:0005886~plasma membrane	8	4.65116	0.986591	PA0105, PA2830, PA4747, PA3391, PA3104, PA1183, PA3857, PA4276	85	419	2644	0.593907	1	1	100
Annotation Cluster 17	Enrichment Score: 0.052634729952638924
Category	Term	Count	%	PValue	Genes	List Total	Pop Hits	Pop Total	Fold Enrichment	Bonferroni	Benjamini	FDR
UP_KEYWORDS	Nucleotide-binding	11	6.39535	0.791025	PA1013, PA1527, PA5239, PA3168, PA4694, PA5125, PA0652, PA5119, PA2840, PA4494, PA4277	159	425	5494	0.894325	1	0.99427	100
INTERPRO	IPR027417:P-loop containing nucleoside triphosphate hydrolase	6	3.48837	0.901753	PA1527, PA5239, PA5125, PA1372, PA2840, PA4277	141	278	4955	0.758457	1	1	100
UP_KEYWORDS	ATP-binding	8	4.65116	0.909209	PA1013, PA1527, PA5239, PA3168, PA5125, PA5119, PA2840, PA4494	159	365	5494	0.757336	1	0.998894	100
GOTERM_MF_DIRECT	GO:0005524~ATP binding	9	5.23256	0.949554	PA1013, PA1527, PA5239, PA3168, PA1782, PA5125, PA5119, PA2840, PA4494	108	426	3597	0.703638	1	1	100
