# Supplementary material for: Conditional Hfq Association with Small Noncoding RNAs in Pseudomonas aeruginosa Revealed through Comparative UV Cross-Linking Immunoprecipitation Followed by High-Throughput Sequencing
Source: mSystems. 2019 Dec 3;4(6):e00590-19. doi: 10.1128/mSystems.00590-19 (PMC6890931; doi:10.1128/mSystems.00590-19)
Supplement: TABLE S3 [file mSystems.00590-19-st003.xlsx]

## Sheet: Sheet
	Gene annotation							Normalized read counts						Statistics
Genome	Source	Class	Start	End	Strand	Locus tag	Name	B_1_normalized	B_2_normalized	B_3_normalized	P_1_normalized	P_2_normalized	P_3_normalized	log2FoldChange	FDR adjusted p-value
NC_002516.2	ANNOgesic	5UTR	442	482	+	PA0001	5'UTR_00000	1695.81	993.594	890.173	906.606	891.03	951.043	-0.369633	0.347177
NC_002516.2	PseudoCAP	CDS	483	2027	+	PA0001	dnaA	2345.81	1417.23	1258.82	1328.47	1333.45	1372.28	-0.306913	0.438515
NC_002516.2	ANNOgesic	5UTR	1970	2055	+	PA0002	5'UTR_00001	68.8803	51.4862	43.1525	41.5781	72.5566	45.2399	-0.035468	0.961638
NC_002516.2	PseudoCAP	CDS	2056	3159	+	PA0002	dnaN	292.984	211.365	213.296	246.427	326.505	316.679	0.30196	0.398301
NC_002516.2	PseudoCAP	CDS	3169	4278	+	PA0003	recF	617.982	448.924	389.605	348.851	432.685	427.265	-0.262912	0.478588
NC_002516.2	PseudoCAP	CDS	4275	6695	+	PA0004	gyrB	571.415	336.016	371.111	349.865	419.412	387.052	-0.141059	0.752407
NC_002516.2	ANNOgesic	3UTR	6696	6724	+	PA0004	3'UTR_00000	14.5522	7.22614	23.4256	13.1833	19.4664	19.1013	0.205562	0.806032
NC_002516.2	ANNOgesic	3UTR	6981	7017	-	PA0005	3'UTR_00001	8.7313	5.41961	16.0281	3.0423	3.53935	4.02132	-1.22206	0.11873
NC_002516.2	PseudoCAP	CDS	7018	7791	-	PA0005	lptA	190.148	161.685	171.377	172.397	163.695	148.789	-0.107465	0.783533
NC_002516.2	ANNOgesic	5UTR	7792	7914	-	PA0005	5'UTR_00002	79.5518	107.489	76.4415	57.8038	70.7869	67.3571	-0.417086	0.277342
NC_002516.2	PseudoCAP	CDS	7803	8339	-	PA0006	PA0006	295.894	303.498	255.216	256.568	273.414	284.509	-0.0696931	0.854344
NC_002516.2	ANNOgesic	5UTR	8340	8367	-	PA0006	5'UTR_00003	154.253	160.782	133.156	136.904	136.265	157.837	-0.0582614	0.89252
NC_002516.2	PseudoCAP	CDS	8671	10377	+	PA0007	PA0007	135.82	139.103	118.361	130.819	161.04	192.018	0.289516	0.429082
NC_002516.2	ANNOgesic	3UTR	10313	10433	-	PA0008	3'UTR_00002	22.3133	10.8392	11.0963	9.12691	7.96353	7.03731	-0.785901	0.249563
NC_002516.2	ANNOgesic	3UTR	10378	10411	+	PA0007	3'UTR_01512	0.970144	2.7098	3.69878	8.11281	4.42418	6.03198	1.04679	0.25114
NC_002516.2	PseudoCAP	CDS	10434	12488	-	PA0008	glyS	220.223	156.265	160.281	111.551	115.029	96.5117	-0.713686	0.0221743
NC_002516.2	PseudoCAP	CDS	12488	13435	-	PA0009	glyQ	302.685	242.979	260.148	216.004	232.712	211.119	-0.28264	0.357304
NC_002516.2	ANNOgesic	5UTR	13436	13472	-	PA0009	5'UTR_01272	153.283	126.457	143.02	120.678	124.762	113.602	-0.229217	0.511046
NC_002516.2	ANNOgesic	5UTR	13538	13539	+	PA0010	5'UTR_01273	9.70144	6.32287	2.46585	5.07051	11.5029	4.02132	0.117794	0.919335
NC_002516.2	PseudoCAP	CDS	13540	14091	+	PA0010	tag	36.8655	45.1634	25.8915	54.7615	53.0902	46.2452	0.479713	0.281822
NC_002516.2	ANNOgesic	5UTR	14212	14234	+	PA0011	5'UTR_00004	47.5371	37.9372	36.9878	44.6205	52.2054	42.2239	0.175677	0.733268
NC_002516.2	PseudoCAP	CDS	14235	15122	+	PA0011	htrB1	262.909	296.272	294.67	216.004	194.664	192.018	-0.493774	0.0629934
NC_002516.2	ANNOgesic	3UTR	15123	15144	+	PA0011	3'UTR_01513	19.4029	15.3555	32.0561	5.07051	10.618	11.0586	-1.17071	0.0481422
NC_002516.2	ANNOgesic	5UTR	15173	15206	+	PA0012	5'UTR_00005	73.731	102.069	135.622	46.6487	53.0902	64.3412	-0.883526	0.019836
NC_002516.2	PseudoCAP	CDS	15207	15473	+	PA0012	PA0012	174.626	224.01	245.353	109.523	129.186	118.629	-0.826894	0.00432605
NC_002516.2	ANNOgesic	3UTR	15474	15532	+	PA0012	3'UTR_00003	21.3432	20.7752	11.0963	10.141	20.3512	14.0746	-0.2414	0.750489
NC_002516.2	ANNOgesic	5UTR	15540	15619	+	PA0013	5'UTR_01274	28.1342	15.3555	18.4939	9.12691	15.9271	9.04798	-0.77775	0.200947
NC_002516.2	PseudoCAP	CDS	15620	16273	+	PA0013	PA0013	122.238	117.425	72.7427	88.2268	65.4779	78.4158	-0.421182	0.303878
NC_002516.2	ANNOgesic	3UTR	16274	16326	+	PA0013	3'UTR_01515	0.970144	1.80654	1.23293	5.07051	5.30902	4.02132	1.29461	0.17719
NC_002516.2	ANNOgesic	3UTR	16274	16329	+	PA0013	3'UTR_01514	0.970144	1.80654	1.23293	7.09871	5.30902	4.02132	1.44377	0.119116
NC_002516.2	ANNOgesic	3UTR	16299	16334	-	PA0014	3'UTR_01516	13.582	3.61307	6.16464	5.07051	2.65451	5.02665	-0.720628	0.429082
NC_002516.2	PseudoCAP	CDS	16335	16607	-	PA0014	PA0014	32.9849	30.7111	18.4939	19.2679	22.1209	17.0906	-0.470356	0.399241
NC_002516.2	ANNOgesic	3UTR	16652	16899	-	PA0015	3'UTR_00004	37.8356	58.7124	30.8232	19.2679	28.3148	19.1013	-0.882826	0.0643472
NC_002516.2	ANNOgesic	3UTR	16787	16899	-	PA0015	3'UTR_00005	27.164	46.0666	17.261	18.2538	16.8119	13.0693	-0.854114	0.126689
NC_002516.2	PseudoCAP	CDS	16900	17217	-	PA0015	PA0015	90.2234	95.7464	83.839	53.7474	53.975	42.2239	-0.823039	0.0124095
NC_002516.2	ANNOgesic	5UTR	17218	17236	-	PA0015	5'UTR_01275	24.2536	13.549	7.39756	21.2961	15.0422	16.0853	0.174037	0.834727
NC_002516.2	PseudoCAP	CDS	17366	18739	-	PA0016	trkA	150.372	160.782	129.457	133.861	127.416	95.5064	-0.298561	0.416096
NC_002516.2	PseudoCAP	CDS	18767	20071	-	PA0017	PA0017	55.2982	56.0026	50.55	29.4089	30.0844	28.1493	-0.852995	0.0232577
NC_002516.2	PseudoCAP	CDS	20068	21012	-	PA0018	fmt	50.4475	22.5817	36.9878	21.2961	20.3512	20.1066	-0.778033	0.123767
NC_002516.2	ANNOgesic	3UTR	21035	21066	-	PA0019	3'UTR_01517	35.8953	14.4523	16.0281	11.1551	13.2725	16.0853	-0.653368	0.307678
NC_002516.2	PseudoCAP	CDS	21067	21573	-	PA0019	def	320.148	281.819	213.296	213.975	228.288	267.418	-0.197655	0.60804
NC_002516.2	ANNOgesic	5UTR	21574	21685	-	PA0019	5'UTR_00007	153.283	149.942	112.196	112.565	111.489	127.677	-0.238642	0.524003
NC_002516.2	ANNOgesic	5UTR	21629	21711	+	PA0020	5'UTR_00006	72.7608	121.038	82.6061	184.566	151.307	158.842	0.809622	0.0157639
NC_002516.2	PseudoCAP	CDS	21712	22737	+	PA0020	tsaP	135.82	188.783	139.321	279.892	322.08	326.732	0.976106	0.000383257
NC_002516.2	ANNOgesic	3UTR	22738	22769	+	PA0020	3'UTR_01518	8.7313	6.32287	7.39756	8.11281	9.7332	8.04264	0.184886	0.846408
NC_002516.2	PseudoCAP	CDS	22872	23960	+	PA0021	PA0021	1.94029	4.51634	2.46585	14.1974	5.30902	18.096	1.66759	0.0271983
NC_002516.2	ANNOgesic	5UTR	23978	24000	+	PA0022	5'UTR_00008	27.164	16.2588	30.8232	29.4089	19.4664	31.1652	0.109245	0.881389
NC_002516.2	PseudoCAP	CDS	24001	24558	+	PA0022	PA0022	56.2684	44.2601	59.1805	66.9307	73.4414	64.3412	0.353345	0.381592
NC_002516.2	ANNOgesic	3UTR	24559	24598	+	PA0022	3'UTR_00006	9.70144	8.12941	8.63049	5.07051	15.9271	8.04264	0.130457	0.896158
NC_002516.2	ANNOgesic	3UTR	24559	24636	+	PA0022	3'UTR_00007	12.6119	9.93594	18.4939	7.09871	16.8119	13.0693	-0.110298	0.902801
NC_002516.2	PseudoCAP	CDS	24568	25545	-	PA0023	qor	130.969	168.911	150.417	269.751	233.597	252.338	0.730574	0.00695872
NC_002516.2	ANNOgesic	5UTR	25546	25608	-	PA0023	5'UTR_00009	87.313	111.102	91.2366	169.355	134.495	167.89	0.682531	0.0263236
NC_002516.2	ANNOgesic	5UTR	25680	25735	+	PA0024	5'UTR_00010	18.4327	21.6784	18.4939	26.3666	39.8176	17.0906	0.475141	0.422722
NC_002516.2	PseudoCAP	CDS	25736	26653	+	PA0024	hemF	115.447	107.489	93.7025	176.454	248.639	125.666	0.769753	0.0373756
NC_002516.2	ANNOgesic	5UTR	26501	26710	+	PA0025	5'UTR_00011	34.9252	32.5176	32.0561	58.8179	69.0172	48.2559	0.792778	0.0396517
NC_002516.2	PseudoCAP	CDS	26711	27535	+	PA0025	aroE	51.4177	34.3242	29.5903	58.8179	80.5201	61.3252	0.760458	0.0635551
NC_002516.2	ANNOgesic	5UTR	27615	27645	+	PA0026	5'UTR_01276	15.5223	21.6784	30.8232	130.819	101.756	125.666	2.31202	4.52973e-11
NC_002516.2	PseudoCAP	CDS	27646	28632	+	PA0026	plcB	54.3281	56.9059	83.839	341.752	285.802	350.86	2.27142	7.55098e-16
NC_002516.2	PseudoCAP	CDS	28613	29899	+	PA0027	PA0027	12.6119	24.3882	27.1244	70.9871	77.8656	97.5171	1.85584	1.57586e-06
NC_002516.2	PseudoCAP	CDS	29896	30498	+	PA0028	PA0028	4.85072	4.51634	4.93171	10.141	15.9271	19.1013	1.45223	0.0259591
NC_002516.2	PseudoCAP	CDS	30502	32055	-	PA0029	PA0029	9.70144	5.41961	6.16464	5.07051	10.618	15.08	0.457536	0.592555
NC_002516.2	PseudoCAP	CDS	32060	32983	-	PA0030	cosX	13.582	6.32287	18.4939	17.2397	12.3877	21.1119	0.382914	0.605838
NC_002516.2	PseudoCAP	CDS	33000	34511	-	PA0031	betC	23.2835	26.1948	29.5903	38.5358	44.2418	43.2292	0.649637	0.129465
NC_002516.2	ANNOgesic	5UTR	34544	34623	+	PA0032	5'UTR_01277	24.2536	10.8392	17.261	23.3243	18.5816	18.096	0.184283	0.808405
NC_002516.2	PseudoCAP	CDS	34624	35538	+	PA0032	PA0032	40.7461	18.9686	28.3573	43.6064	36.2783	36.1919	0.377934	0.484075
NC_002516.2	PseudoCAP	CDS	35905	36270	-	PA0033	hptC	21.3432	11.7425	9.86342	22.3102	20.3512	17.0906	0.427315	0.511046
NC_002516.2	PseudoCAP	CDS	36278	36901	-	PA0034	PA0034	80.522	62.3255	35.7549	87.2127	95.5623	92.4904	0.589131	0.161091
NC_002516.2	ANNOgesic	5UTR	36902	36995	-	PA0034	5'UTR_01278	72.7608	59.6157	53.0159	95.3255	76.0959	86.4584	0.456069	0.21962
NC_002516.2	PseudoCAP	CDS	37087	37893	-	PA0035	trpA	19.4029	16.2588	24.6585	40.564	34.5086	29.1546	0.758674	0.107433
NC_002516.2	PseudoCAP	CDS	37890	39098	-	PA0036	trpB	67.9101	68.6483	49.3171	61.8602	56.6295	53.2825	-0.11733	0.82069
NC_002516.2	ANNOgesic	5UTR	39099	39122	-	PA0036	5'UTR_01279	26.1939	28.9046	18.4939	18.2538	16.8119	17.0906	-0.478021	0.393633
NC_002516.2	ANNOgesic	5UTR	39174	39201	+	PA0037	5'UTR_00012	10.6716	16.2588	14.7951	8.11281	10.618	13.0693	-0.353976	0.634905
NC_002516.2	PseudoCAP	CDS	39202	40089	+	PA0037	trpI	48.5072	42.4536	35.7549	24.3384	26.5451	21.1119	-0.780407	0.0680733
NC_002516.2	ANNOgesic	5UTR	40137	40189	+	PA0038	5'UTR_01280	41.7162	43.3568	36.9878	26.3666	28.3148	30.1599	-0.506317	0.251374
NC_002516.2	PseudoCAP	CDS	40190	40405	+	PA0038	PA0038	109.626	105.682	103.566	65.9166	76.9808	93.4957	-0.420905	0.231223
NC_002516.2	ANNOgesic	5UTR	40421	40588	+	PA0039	5'UTR_00013	173.656	147.233	203.433	197.75	215.9	296.573	0.428227	0.22554
NC_002516.2	PseudoCAP	CDS	40589	40816	+	PA0039	PA0039	383.207	403.761	498.103	381.302	482.236	575.049	0.160141	0.686818
NC_002516.2	ANNOgesic	3UTR	40817	40871	+	PA0039	3'UTR_01519	56.2684	77.681	91.2366	68.9589	94.6775	78.4158	0.107436	0.838412
NC_002516.2	ANNOgesic	5UTR	40982	41112	+	PA0040	5'UTR_00014	58.2087	43.3568	36.9878	48.6769	60.1689	53.2825	0.213737	0.668259
NC_002516.2	PseudoCAP	CDS	41113	42801	+	PA0040	PA0040	43.6565	37.9372	39.4537	65.9166	64.5931	48.2559	0.542864	0.174115
NC_002516.2	PseudoCAP	CDS	42914	53521	+	PA0041	PA0041	233.805	243.882	221.927	443.162	413.219	416.207	0.848463	0.000198757
NC_002516.2	ANNOgesic	3UTR	53522	53808	+	PA0041	3'UTR_00008	43.6565	34.3242	55.4817	86.1986	85.8291	65.3465	0.811158	0.0303698
NC_002516.2	PseudoCAP	CDS	56546	56941	+	PA0042	PA0042	31.0446	27.098	25.8915	51.7192	52.2054	54.2879	0.873577	0.0220598
NC_002516.2	PseudoCAP	CDS	57212	58594	-	PA0043	PA0043	48.5072	55.0993	53.0159	51.7192	55.7447	50.2665	0.0109217	0.98747
NC_002516.2	ANNOgesic	5UTR	58595	58794	-	PA0043	5'UTR_01281	161.044	205.042	219.461	173.411	188.47	180.96	-0.104863	0.799923
NC_002516.2	ANNOgesic	5UTR	58761	58785	+	PA0044	5'UTR_01282	2.91043	3.61307	2.46585	13.1833	18.5816	10.0533	1.85757	0.00705281
NC_002516.2	PseudoCAP	CDS	58786	60159	+	PA0044	exoT	65.9698	93.0366	73.9756	405.64	491.084	537.852	2.5535	8.90234e-22
NC_002516.2	ANNOgesic	3UTR	60160	60286	+	PA0044	3'UTR_00009	4.85072	6.32287	7.39756	45.6346	69.0172	75.3998	3.10018	2.81845e-11
NC_002516.2	ANNOgesic	3UTR	60160	60365	+	PA0044	3'UTR_00010	8.7313	8.12941	9.86342	51.7192	74.3263	86.4584	2.8024	6.79238e-11
NC_002516.2	PseudoCAP	CDS	60656	61342	+	PA0045	PA0045	33.9551	19.8719	28.3573	45.6346	57.5144	35.1866	0.719711	0.119
NC_002516.2	PseudoCAP	CDS	61373	61726	+	PA0046	PA0046	14.5522	11.7425	13.5622	21.2961	20.3512	17.0906	0.522148	0.382271
NC_002516.2	PseudoCAP	CDS	61879	62388	+	PA0047	PA0047	8.7313	3.61307	12.3293	12.1692	18.5816	10.0533	0.674113	0.364828
NC_002516.2	PseudoCAP	CDS	62403	62786	-	PA0048	PA0048	11.6417	11.7425	14.7951	22.3102	30.0844	30.1599	1.04905	0.0353435
NC_002516.2	ANNOgesic	5UTR	62787	62791	-	PA0048	5'UTR_01283	0.970144	1.80654	4.93171	3.0423	7.07869	14.0746	1.30331	0.142246
NC_002516.2	ANNOgesic	3UTR	62805	63067	-	PA0049	3'UTR_00011	11.6417	9.03268	12.3293	41.5781	63.7082	82.4371	2.34851	1.03485e-07
NC_002516.2	PseudoCAP	CDS	63068	64729	-	PA0049	PA0049	5.82087	19.8719	39.4537	84.1704	87.5988	75.3998	1.78545	0.000475958
NC_002516.2	ANNOgesic	5UTR	65208	65338	+	PA0050	5'UTR_00015	36.8655	64.132	81.3732	194.707	207.052	259.375	1.79287	1.77598e-07
NC_002516.2	PseudoCAP	CDS	65339	65479	+	PA0050	PA0050	38.8058	96.6496	104.799	207.891	203.512	287.525	1.46618	0.000273209
NC_002516.2	ANNOgesic	5UTR	66268	66302	+	PA0051	5'UTR_01284	4.85072	9.03268	7.39756	21.2961	9.7332	16.0853	1.00652	0.129596
NC_002516.2	PseudoCAP	CDS	66303	68135	+	PA0051	phzH	24.2536	52.3895	43.1525	103.438	69.0172	68.3625	0.956088	0.0250732
NC_002516.2	PseudoCAP	CDS	68188	68616	-	PA0052	PA0052	27.164	42.4536	70.2768	42.5923	43.357	51.2719	-0.014491	0.987446
NC_002516.2	ANNOgesic	5UTR	69224	69271	+	PA0053	5'UTR_00016	32.9849	28.0013	27.1244	28.3948	29.1996	35.1866	0.0673691	0.917181
NC_002516.2	PseudoCAP	CDS	69272	69526	+	PA0053	PA0053	88.2831	71.3581	77.6744	96.3396	100.871	100.533	0.319532	0.372831
NC_002516.2	ANNOgesic	3UTR	69527	69585	+	PA0053	3'UTR_00012	12.6119	15.3555	12.3293	14.1974	14.1574	22.1173	0.289697	0.683001
NC_002516.2	PseudoCAP	CDS	69543	70091	-	PA0054	PA0054	23.2835	9.93594	11.0963	17.2397	19.4664	18.096	0.275428	0.709549
NC_002516.2	ANNOgesic	5UTR	70092	70174	-	PA0054	5'UTR_00017	24.2536	16.2588	16.0281	33.4653	35.3935	29.1546	0.745145	0.120828
NC_002516.2	PseudoCAP	CDS	70130	70636	-	PA0055	PA0055	33.9551	38.8405	29.5903	74.0294	70.7869	52.2772	0.901943	0.0168613
NC_002516.2	ANNOgesic	5UTR	70637	70661	-	PA0055	5'UTR_01285	7.76116	14.4523	6.16464	23.3243	10.618	9.04798	0.502669	0.522526
NC_002516.2	PseudoCAP	CDS	70702	71622	-	PA0056	PA0056	7.76116	14.4523	9.86342	24.3384	22.1209	29.1546	1.12949	0.0325178
NC_002516.2	ANNOgesic	5UTR	71623	71648	-	PA0056	5'UTR_01286	5.82087	9.93594	3.69878	17.2397	15.9271	18.096	1.2135	0.0500073
NC_002516.2	ANNOgesic	5UTR	71701	71729	+	PA0057	5'UTR_01287	48.5072	21.6784	11.0963	14.1974	16.8119	9.04798	-0.916727	0.164178
NC_002516.2	PseudoCAP	CDS	71730	72617	+	PA0057	PA0057	230.894	74.9712	53.0159	70.9871	59.284	45.2399	-0.945337	0.103758
NC_002516.2	ANNOgesic	3UTR	72618	72677	+	PA0057	3'UTR_00013	28.1342	6.32287	7.39756	10.141	4.42418	3.01599	-1.0424	0.203136
NC_002516.2	PseudoCAP	CDS	72680	73384	+	PA0058	dsbM	35.8953	18.0654	8.63049	10.141	7.96353	11.0586	-0.994217	0.133898
NC_002516.2	ANNOgesic	5UTR	73432	73467	+	PA0059	5'UTR_01288	24.2536	12.6457	3.69878	7.09871	1.76967	9.04798	-0.996905	0.229864
NC_002516.2	PseudoCAP	CDS	73468	73923	+	PA0059	osmC	99.9249	50.583	40.6866	39.5499	25.6603	29.1546	-0.963051	0.0459292
NC_002516.2	ANNOgesic	5UTR	73981	74033	+	PA0060	5'UTR_00018	39.7759	29.8078	23.4256	17.2397	18.5816	13.0693	-0.873513	0.0790823
NC_002516.2	PseudoCAP	CDS	74034	74267	+	PA0060	PA0060	97.0144	82.1973	49.3171	45.6346	36.2783	25.1333	-1.04486	0.0143262
NC_002516.2	ANNOgesic	3UTR	74056	74278	-	PA0061	3'UTR_00015	29.1043	24.3882	39.4537	38.5358	33.6238	49.2612	0.376741	0.458706
NC_002516.2	ANNOgesic	3UTR	74268	74316	+	PA0060	3'UTR_00014	19.4029	17.1621	8.63049	8.11281	7.07869	7.03731	-0.930537	0.157369
NC_002516.2	PseudoCAP	CDS	74279	74716	-	PA0061	PA0061	35.8953	51.4862	28.3573	23.3243	30.0844	32.1706	-0.422297	0.415908
NC_002516.2	PseudoCAP	CDS	74773	75189	-	PA0062	PA0062	80.522	33.4209	22.1927	22.3102	16.8119	26.1386	-0.978508	0.0900749
NC_002516.2	ANNOgesic	5UTR	75190	75235	-	PA0062	5'UTR_01289	23.2835	12.6457	6.16464	6.08461	2.65451	18.096	-0.56305	0.531991
NC_002516.2	PseudoCAP	CDS	75281	76408	+	PA0063	PA0063	23.2835	27.098	30.8232	32.4512	50.4357	25.1333	0.398986	0.467522
NC_002516.2	PseudoCAP	CDS	76416	77399	-	PA0064	PA0064	19.4029	30.7111	28.3573	40.564	42.4721	42.2239	0.645074	0.145807
NC_002516.2	PseudoCAP	CDS	77432	78097	-	PA0065	PA0065	15.5223	27.098	18.4939	30.423	34.5086	32.1706	0.623005	0.211108
NC_002516.2	PseudoCAP	CDS	78090	78632	-	PA0066	PA0066	54.3281	57.8091	41.9195	66.9307	46.8963	70.3731	0.23831	0.62162
NC_002516.2	ANNOgesic	5UTR	78633	78656	-	PA0066	5'UTR_01290	15.5223	16.2588	14.7951	12.1692	13.2725	15.08	-0.188306	0.80667
NC_002516.2	ANNOgesic	5UTR	78684	78709	+	PA0067	5'UTR_00019	150.372	267.367	274.943	250.483	216.785	196.039	-0.0593372	0.91285
NC_002516.2	PseudoCAP	CDS	78710	80755	+	PA0067	prlC	342.461	668.418	657.15	570.939	577.798	512.719	-0.00499133	0.99417
NC_002516.2	PseudoCAP	CDS	80752	81027	+	PA0068	PA0068	34.9252	74.0679	73.9756	67.9448	46.8963	43.2292	-0.198349	0.741887
NC_002516.2	ANNOgesic	3UTR	81028	81063	+	PA0068	3'UTR_00016	7.76116	10.8392	20.9598	11.1551	11.5029	12.064	-0.143235	0.873512
NC_002516.2	ANNOgesic	5UTR	81084	81115	+	PA0069	5'UTR_01291	52.3878	59.6157	81.3732	12.1692	11.5029	8.04264	-2.44085	4.91902e-09
NC_002516.2	PseudoCAP	CDS	81116	82174	+	PA0069	PA0069	107.686	120.135	150.417	42.5923	40.7025	28.1493	-1.69582	2.11276e-07
NC_002516.2	ANNOgesic	3UTR	82175	82240	+	PA0069	3'UTR_00017	10.6716	9.03268	13.5622	24.3384	17.6967	17.0906	0.774204	0.185728
NC_002516.2	ANNOgesic	3UTR	82376	82403	-	PA0070	3'UTR_00018	7.76116	2.7098	3.69878	18.2538	24.7754	16.0853	1.80774	0.00325745
NC_002516.2	PseudoCAP	CDS	82404	83318	-	PA0070	tagQ1	44.6266	23.485	29.5903	136.904	168.119	149.794	2.13532	1.27751e-10
NC_002516.2	PseudoCAP	CDS	83380	85092	-	PA0071	tagR1	332.76	281.819	216.995	309.301	302.614	252.338	0.052346	0.910082
NC_002516.2	PseudoCAP	CDS	85085	86284	-	PA0072	tagS1	2.91043	1.80654	4.93171	9.12691	15.9271	11.0586	1.63382	0.0238511
NC_002516.2	PseudoCAP	CDS	86284	87003	-	PA0073	tagT1	0.970144	5.41961	0	10.141	7.96353	3.01599	1.20347	0.204586
NC_002516.2	PseudoCAP	CDS	87000	90098	-	PA0074	ppkA	19.4029	25.2915	27.1244	66.9307	94.6775	77.4105	1.6694	3.4658e-06
NC_002516.2	PseudoCAP	CDS	90106	90834	-	PA0075	pppA	6.79101	15.3555	8.63049	26.3666	30.9693	16.0853	1.12989	0.0492465
NC_002516.2	PseudoCAP	CDS	90844	91524	-	PA0076	tagF1	5.82087	9.93594	4.93171	13.1833	24.7754	19.1013	1.29062	0.0342287
NC_002516.2	PseudoCAP	CDS	91521	94826	-	PA0077	icmF1	31.0446	44.2601	50.55	100.396	102.641	83.4424	1.15263	0.000745905
NC_002516.2	ANNOgesic	3UTR	94860	95047	-	PA0078	3'UTR_00019	2.91043	5.41961	3.69878	20.282	15.9271	18.096	1.88783	0.00218465
NC_002516.2	PseudoCAP	CDS	95048	96397	-	PA0078	tssL1	4.85072	13.549	8.63049	9.12691	30.9693	20.1066	1.01551	0.13626
NC_002516.2	PseudoCAP	CDS	96404	97738	-	PA0079	tssK1	7.76116	9.93594	8.63049	28.3948	40.7025	20.1066	1.61235	0.00206047
NC_002516.2	PseudoCAP	CDS	97754	98218	-	PA0080	tssJ1	0.970144	3.61307	9.86342	15.2115	14.1574	13.0693	1.37802	0.0542148
NC_002516.2	PseudoCAP	CDS	98263	99756	-	PA0081	fha1	141.641	276.4	284.806	110.537	151.307	117.624	-0.85187	0.0261919
NC_002516.2	ANNOgesic	5UTR	99757	99889	-	PA0081	5'UTR_00020	133.88	276.4	256.449	122.706	116.798	116.618	-0.870456	0.0186987
NC_002516.2	ANNOgesic	5UTR	99757	99917	-	PA0081	5'UTR_00022	136.79	277.303	256.449	123.72	116.798	118.629	-0.867495	0.0175802
NC_002516.2	ANNOgesic	5UTR	99909	100123	+	PA0082	5'UTR_00021	290.073	332.402	404.4	214.989	275.184	298.583	-0.369781	0.270838
NC_002516.2	PseudoCAP	CDS	100124	101158	+	PA0082	tssA1	133.88	163.491	231.79	169.355	182.276	165.88	-0.0266596	0.964368
NC_002516.2	ANNOgesic	3UTR	101159	101227	+	PA0082	3'UTR_00020	8.7313	9.03268	6.16464	32.4512	58.3992	36.1919	2.20299	5.7093e-06
NC_002516.2	PseudoCAP	CDS	101247	101765	+	PA0083	tssB1	9.70144	14.4523	11.0963	46.6487	52.2054	46.2452	1.91621	4.54426e-06
NC_002516.2	PseudoCAP	CDS	101778	103274	+	PA0084	tssC1	53.3579	57.8091	69.0439	185.581	288.457	230.221	1.91261	1.7283e-10
NC_002516.2	PseudoCAP	CDS	103350	103838	+	PA0085	hcp1	21.3432	32.5176	27.1244	181.524	220.324	164.874	2.70618	8.21667e-18
NC_002516.2	ANNOgesic	3UTR	103839	103872	+	PA0085	3'UTR_00021	1.94029	1.80654	1.23293	22.3102	35.3935	14.0746	3.10946	3.85461e-06
NC_002516.2	ANNOgesic	5UTR	104000	104005	+	PA0086	5'UTR_01292	1.94029	4.51634	2.46585	10.141	9.7332	8.04264	1.33523	0.0857155
NC_002516.2	PseudoCAP	CDS	104006	104851	+	PA0086	tagJ1	15.5223	11.7425	13.5622	45.6346	46.0115	36.1919	1.55559	0.000269095
NC_002516.2	PseudoCAP	CDS	104853	105362	+	PA0087	tssE1	7.76116	9.03268	13.5622	19.2679	26.5451	13.0693	0.891149	0.144188
NC_002516.2	PseudoCAP	CDS	105359	107218	+	PA0088	tssF1	8.7313	5.41961	18.4939	25.3525	38.9328	31.1652	1.45694	0.00669536
NC_002516.2	PseudoCAP	CDS	107182	108228	+	PA0089	tssG1	6.79101	16.2588	13.5622	55.7756	73.4414	54.2879	2.18406	2.88495e-07
NC_002516.2	ANNOgesic	3UTR	107219	107438	+	PA0088	3'UTR_01521	1.94029	6.32287	4.93171	11.1551	15.0422	9.04798	1.21149	0.096072
NC_002516.2	ANNOgesic	3UTR	107219	107439	+	PA0088	3'UTR_01520	1.94029	6.32287	4.93171	12.1692	15.0422	9.04798	1.248	0.0830795
NC_002516.2	PseudoCAP	CDS	108221	110929	+	PA0090	clpV1	35.8953	35.2274	32.0561	105.467	153.077	91.4851	1.69295	9.4707e-07
NC_002516.2	ANNOgesic	5UTR	110972	110975	+	PA0091	5'UTR_01293	0.970144	0	1.23293	6.08461	11.5029	3.01599	2.13677	0.0186057
NC_002516.2	PseudoCAP	CDS	110976	112907	+	PA0091	vgrG1	38.8058	35.2274	36.9878	85.1845	136.265	91.4851	1.44122	3.26374e-05
NC_002516.2	PseudoCAP	CDS	113022	113306	-	PA0092	tsi6	14.5522	8.12941	7.39756	25.3525	16.8119	25.1333	1.04643	0.0663631
NC_002516.2	PseudoCAP	CDS	113303	114595	-	PA0093	tse6	67.9101	43.3568	44.3854	95.3255	77.8656	82.4371	0.686316	0.0677063
NC_002516.2	PseudoCAP	CDS	114611	115045	-	PA0094	eagT6	64.9997	80.3908	101.1	109.523	107.065	112.597	0.411426	0.25888
NC_002516.2	ANNOgesic	5UTR	115046	115086	-	PA0094	5'UTR_00023	29.1043	35.2274	56.7147	43.6064	48.666	50.2665	0.239212	0.659308
NC_002516.2	ANNOgesic	5UTR	115248	115298	+	PA0095	5'UTR_00024	48.5072	86.7137	109.731	49.691	27.4299	38.2026	-1.02593	0.0220014
NC_002516.2	PseudoCAP	CDS	115299	117524	+	PA0095	PA0095	182.387	291.755	361.248	227.159	216.785	197.045	-0.367678	0.363124
NC_002516.2	PseudoCAP	CDS	117552	118001	+	PA0096	PA0096	3.88058	6.32287	13.5622	16.2256	26.5451	9.04798	1.01758	0.150224
NC_002516.2	PseudoCAP	CDS	117931	119130	+	PA0097	PA0097	6.79101	20.7752	19.7268	27.3807	32.7389	21.1119	0.72569	0.220707
NC_002516.2	PseudoCAP	CDS	119127	120164	+	PA0098	PA0098	11.6417	13.549	17.261	15.2115	22.1209	22.1173	0.463505	0.453685
NC_002516.2	PseudoCAP	CDS	120164	121324	+	PA0099	PA0099	23.2835	27.098	29.5903	59.832	90.2533	73.3891	1.428	8.97124e-05
NC_002516.2	PseudoCAP	CDS	121346	122266	+	PA0100	PA0100	82.4623	93.9398	81.3732	160.228	164.58	173.922	0.928822	0.000609888
NC_002516.2	PseudoCAP	CDS	122248	123495	+	PA0101	PA0101	11.6417	13.549	12.3293	39.5499	32.7389	20.1066	1.2044	0.0171205
NC_002516.2	ANNOgesic	5UTR	123610	123870	+	PA0102	5'UTR_01294	166.865	164.395	171.377	187.609	141.574	143.762	-0.0864289	0.838412
NC_002516.2	PseudoCAP	CDS	123871	124599	+	PA0102	PA0102	206.641	229.43	267.545	139.946	156.616	145.773	-0.653244	0.0184215
NC_002516.2	ANNOgesic	3UTR	124600	124740	+	PA0102	3'UTR_00022	65.9698	102.972	131.923	62.8743	89.3685	84.4478	-0.325986	0.489532
NC_002516.2	PseudoCAP	CDS	124810	126381	+	PA0103	PA0103	20.373	23.485	18.4939	29.4089	20.3512	34.1812	0.392095	0.487129
NC_002516.2	ANNOgesic	3UTR	126382	126570	+	PA0103	3'UTR_00023	4.85072	7.22614	7.39756	8.11281	16.8119	7.03731	0.633378	0.429718
NC_002516.2	PseudoCAP	CDS	126518	127114	+	PA0104	PA0104	40.7461	37.034	46.8512	64.9025	64.5931	62.3305	0.608059	0.100412
NC_002516.2	ANNOgesic	5UTR	127117	127377	+	PA0105	5'UTR_01295	469.55	393.825	393.304	144.002	169.889	143.762	-1.42851	3.24918e-09
NC_002516.2	PseudoCAP	CDS	127378	128502	+	PA0105	coxB	552.012	371.243	379.742	169.355	161.925	172.917	-1.33751	1.04385e-06
NC_002516.2	PseudoCAP	CDS	128512	130104	+	PA0106	coxA	171.716	195.106	237.955	151.101	136.265	131.698	-0.514764	0.0932255
NC_002516.2	PseudoCAP	CDS	130115	130669	+	PA0107	PA0107	30.0745	68.6483	126.992	43.6064	30.0844	38.2026	-0.926768	0.0950174
NC_002516.2	PseudoCAP	CDS	130680	131567	+	PA0108	coIII	61.1191	116.522	184.939	93.2973	88.4836	90.4798	-0.386272	0.467569
NC_002516.2	ANNOgesic	3UTR	131568	131623	+	PA0108	3'UTR_00024	1.94029	23.485	29.5903	14.1974	10.618	9.04798	-0.580391	0.507701
NC_002516.2	PseudoCAP	CDS	131583	131792	-	PA0109	PA0109	71.7907	73.1647	83.839	104.452	94.6775	141.752	0.559425	0.113886
NC_002516.2	ANNOgesic	5UTR	131784	131807	+	PA0110	5'UTR_01296	5.82087	10.8392	20.9598	5.07051	11.5029	11.0586	-0.358714	0.682242
NC_002516.2	ANNOgesic	5UTR	131793	131817	-	PA0109	5'UTR_00025	28.1342	23.485	17.261	23.3243	22.1209	29.1546	0.0957497	0.891196
NC_002516.2	PseudoCAP	CDS	131808	132602	+	PA0110	PA0110	21.3432	42.4536	62.8793	36.5076	29.1996	28.1493	-0.394661	0.505122
NC_002516.2	PseudoCAP	CDS	132577	133155	+	PA0111	PA0111	6.79101	15.3555	38.2207	23.3243	15.9271	15.08	-0.1138	0.906125
NC_002516.2	PseudoCAP	CDS	133220	134293	+	PA0112	PA0112	9.70144	25.2915	29.5903	16.2256	18.5816	7.03731	-0.547797	0.442988
NC_002516.2	PseudoCAP	CDS	134319	135233	+	PA0113	PA0113	35.8953	65.0353	96.1683	82.1422	69.9021	98.5224	0.335438	0.532217
NC_002516.2	ANNOgesic	5UTR	135169	135258	+	PA0114	5'UTR_00026	18.4327	41.5503	54.2488	53.7474	39.8176	60.3198	0.410683	0.473139
NC_002516.2	PseudoCAP	CDS	135259	135894	+	PA0114	senC	36.8655	76.7777	86.3049	130.819	129.186	191.013	1.1224	0.00545363
NC_002516.2	ANNOgesic	3UTR	135712	135933	-	PA0115	3'UTR_00026	8.7313	5.41961	6.16464	10.141	15.0422	12.064	0.77608	0.271164
NC_002516.2	ANNOgesic	3UTR	135895	135977	+	PA0114	3'UTR_00025	4.85072	14.4523	24.6585	38.5358	40.7025	50.2665	1.45711	0.00529409
NC_002516.2	PseudoCAP	CDS	135934	136386	-	PA0115	PA0115	7.76116	9.03268	8.63049	22.3102	23.8906	15.08	1.15876	0.0409025
NC_002516.2	ANNOgesic	5UTR	136387	136409	-	PA0115	5'UTR_01297	1.94029	1.80654	4.93171	10.141	9.7332	4.02132	1.20536	0.155884
NC_002516.2	ANNOgesic	5UTR	136499	136517	+	PA0116	5'UTR_01298	11.6417	17.1621	11.0963	14.1974	13.2725	15.08	0.0718778	0.934464
NC_002516.2	PseudoCAP	CDS	136518	136991	+	PA0116	PA0116	50.4475	66.8418	77.6744	100.396	84.0595	81.4318	0.438016	0.255849
NC_002516.2	ANNOgesic	3UTR	136992	137137	+	PA0116	3'UTR_00027	34.9252	20.7752	24.6585	38.5358	35.3935	44.2345	0.526458	0.271591
NC_002516.2	PseudoCAP	CDS	137248	137976	+	PA0117	PA0117	8.7313	4.51634	12.3293	14.1974	13.2725	19.1013	0.799918	0.231108
NC_002516.2	PseudoCAP	CDS	138001	138588	+	PA0118	PA0118	6.79101	9.03268	6.16464	9.12691	15.0422	13.0693	0.667272	0.352306
NC_002516.2	ANNOgesic	5UTR	138748	138817	+	PA0119	5'UTR_00027	124.178	205.042	277.409	10.141	17.6967	15.08	-3.58327	5.28435e-19
NC_002516.2	PseudoCAP	CDS	138818	140167	+	PA0119	PA0119	224.103	294.465	361.248	57.8038	60.1689	57.3038	-2.25684	8.18599e-15
NC_002516.2	PseudoCAP	CDS	140216	140902	+	PA0120	PA0120	22.3133	46.0666	33.289	35.4935	43.357	25.1333	0.0306486	0.97149
NC_002516.2	PseudoCAP	CDS	141003	141737	+	PA0121	PA0121	9.70144	12.6457	12.3293	22.3102	19.4664	15.08	0.658504	0.271164
NC_002516.2	ANNOgesic	5UTR	141802	141916	+	PA0122	5'UTR_01299	173.656	257.431	329.192	820.408	998.98	1093.8	1.88106	4.31142e-10
NC_002516.2	PseudoCAP	CDS	141917	142327	+	PA0122	rahU	198.88	345.048	358.782	946.156	1171.52	1387.36	1.89462	1.06231e-09
NC_002516.2	PseudoCAP	CDS	142359	143267	-	PA0123	PA0123	33.9551	55.0993	40.6866	36.5076	22.1209	31.1652	-0.512666	0.294663
NC_002516.2	ANNOgesic	5UTR	143268	143534	-	PA0123	5'UTR_01300	121.268	259.238	304.533	62.8743	44.2418	60.3198	-1.92951	8.14176e-07
NC_002516.2	PseudoCAP	CDS	143567	143848	-	PA0124	PA0124	10.6716	15.3555	20.9598	11.1551	7.07869	7.03731	-0.79426	0.228609
NC_002516.2	PseudoCAP	CDS	143845	144072	-	PA0125	PA0125	8.7313	16.2588	23.4256	3.0423	3.53935	6.03198	-1.65508	0.0138824
NC_002516.2	PseudoCAP	CDS	144248	144868	-	PA0126	PA0126	17.4626	10.8392	12.3293	11.1551	16.8119	18.096	0.16661	0.836399
NC_002516.2	PseudoCAP	CDS	144969	145469	+	PA0127	PA0127	21.3432	14.4523	8.63049	26.3666	20.3512	32.1706	0.744644	0.188001
NC_002516.2	ANNOgesic	5UTR	145511	145541	+	PA0128	5'UTR_00028	297.834	177.04	187.405	516.178	437.109	457.425	1.05918	0.00052484
NC_002516.2	PseudoCAP	CDS	145542	145883	+	PA0128	PA0128	431.714	264.657	290.971	724.068	625.579	631.348	0.978437	0.000829784
NC_002516.2	ANNOgesic	3UTR	145884	146019	+	PA0128	3'UTR_00028	42.6864	28.9046	32.0561	70.9871	57.5144	58.3092	0.814378	0.0343941
NC_002516.2	ANNOgesic	3UTR	145955	145964	-	PA0129	3'UTR_00029	0.970144	2.7098	3.69878	2.0282	7.96353	14.0746	1.31096	0.143648
NC_002516.2	PseudoCAP	CDS	145965	147392	-	PA0129	bauD	50.4475	50.583	36.9878	76.0576	100.871	92.4904	0.926253	0.00705712
NC_002516.2	ANNOgesic	3UTR	147438	147560	-	PA0130	3'UTR_00030	9.70144	4.51634	6.16464	35.4935	35.3935	39.2079	2.23452	4.4983e-06
NC_002516.2	PseudoCAP	CDS	147561	149054	-	PA0130	bauC	65.9698	70.4549	69.0439	262.652	422.067	314.668	2.21714	1.62015e-14
NC_002516.2	PseudoCAP	CDS	149138	149425	-	PA0131	bauB	17.4626	16.2588	24.6585	82.1422	118.568	111.592	2.32925	9.03677e-11
NC_002516.2	PseudoCAP	CDS	149425	150771	-	PA0132	bauA	78.5817	52.3895	60.4134	264.68	381.365	384.036	2.35336	2.75784e-15
NC_002516.2	ANNOgesic	5UTR	150772	150828	-	PA0132	5'UTR_00029	36.8655	35.2274	40.6866	34.4794	46.8963	48.2559	0.198272	0.704389
NC_002516.2	ANNOgesic	5UTR	150879	150905	+	PA0133	5'UTR_01301	32.9849	25.2915	13.5622	15.2115	15.9271	10.0533	-0.747245	0.205646
NC_002516.2	PseudoCAP	CDS	150906	151823	+	PA0133	bauR	69.8504	68.6483	49.3171	66.9307	54.8599	69.3678	0.0157157	0.981987
NC_002516.2	PseudoCAP	CDS	151936	153306	-	PA0134	PA0134	154.253	139.103	133.156	83.1563	44.2418	46.2452	-1.25205	0.000347033
NC_002516.2	ANNOgesic	5UTR	153307	153390	-	PA0134	5'UTR_00030	25.2238	36.1307	46.8512	14.1974	8.84836	9.04798	-1.62011	0.000859089
NC_002516.2	PseudoCAP	CDS	153696	153836	+	PA0135	PA0135	11.6417	14.4523	9.86342	12.1692	8.84836	20.1066	0.157673	0.855919
NC_002516.2	ANNOgesic	3UTR	153837	153899	+	PA0135	3'UTR_00031	4.85072	15.3555	6.16464	12.1692	4.42418	16.0853	0.237145	0.817545
NC_002516.2	PseudoCAP	CDS	154417	155988	+	PA0136	PA0136	18.4327	20.7752	14.7951	27.3807	12.3877	23.1226	0.186846	0.805236
NC_002516.2	PseudoCAP	CDS	155988	157085	+	PA0137	PA0137	21.3432	20.7752	13.5622	21.2961	12.3877	25.1333	0.0543456	0.950346
NC_002516.2	PseudoCAP	CDS	157108	158034	+	PA0138	PA0138	13.582	16.2588	17.261	17.2397	19.4664	32.1706	0.509806	0.396759
NC_002516.2	ANNOgesic	5UTR	158084	158198	+	PA0139	5'UTR_01302	7679.66	15332.1	13938.2	11710.8	10092.4	9300.31	-0.240408	0.586089
NC_002516.2	PseudoCAP	CDS	158199	158762	+	PA0139	ahpC	11325.5	23792.1	21644	14836.3	13088.5	11818.7	-0.496379	0.208192
NC_002516.2	PseudoCAP	CDS	158907	160472	+	PA0140	ahpF	433.655	2888.65	3172.32	400.57	437.109	242.285	-2.32143	2.39676e-05
NC_002516.2	ANNOgesic	3UTR	160317	160551	-	PA0141	3'UTR_00033	1.94029	8.12941	12.3293	26.3666	34.5086	30.1599	1.85899	0.000720805
NC_002516.2	ANNOgesic	3UTR	160382	160551	-	PA0141	3'UTR_00034	1.94029	7.22614	8.63049	23.3243	27.4299	24.1279	1.88187	0.000826411
NC_002516.2	ANNOgesic	3UTR	160473	160534	+	PA0140	3'UTR_00032	7.76116	112.005	138.088	5.07051	8.84836	3.01599	-2.58363	0.00357019
NC_002516.2	PseudoCAP	CDS	160552	161448	-	PA0141	PA0141	30.0745	56.9059	61.6464	307.273	251.294	320.7	2.4772	1.38459e-14
NC_002516.2	ANNOgesic	5UTR	161449	161662	-	PA0141	5'UTR_00031	2.91043	10.8392	12.3293	58.8179	42.4721	52.2772	2.375	5.6938e-07
NC_002516.2	ANNOgesic	5UTR	161790	161905	+	PA0142	5'UTR_01303	31.0446	31.6144	40.6866	42.5923	35.3935	35.1866	0.132209	0.821271
NC_002516.2	PseudoCAP	CDS	161906	163255	+	PA0142	PA0142	57.2385	45.1634	60.4134	28.3948	46.8963	34.1812	-0.53848	0.219305
NC_002516.2	ANNOgesic	5UTR	163342	163362	+	PA0143	5'UTR_01304	8.7313	7.22614	12.3293	29.4089	18.5816	29.1546	1.34285	0.0118812
NC_002516.2	PseudoCAP	CDS	163363	164415	+	PA0143	nuh	30.0745	26.1948	43.1525	99.3819	111.489	124.661	1.70643	2.7926e-07
NC_002516.2	PseudoCAP	CDS	164443	165069	-	PA0144	PA0144	5.82087	9.03268	1.23293	24.3384	28.3148	21.1119	1.90082	0.0010203
NC_002516.2	PseudoCAP	CDS	165219	165737	-	PA0145	PA0145	13.582	10.8392	6.16464	11.1551	17.6967	12.064	0.364695	0.636043
NC_002516.2	PseudoCAP	CDS	165976	167073	+	PA0146	PA0146	33.9551	28.9046	18.4939	56.7897	35.3935	35.1866	0.596452	0.230933
NC_002516.2	ANNOgesic	5UTR	167143	167145	+	PA0147	5'UTR_01305	1.94029	7.22614	3.69878	10.141	9.7332	10.0533	1.00871	0.193999
NC_002516.2	PseudoCAP	CDS	167146	168108	+	PA0147	PA0147	17.4626	23.485	25.8915	43.6064	29.1996	49.2612	0.823306	0.0768258
NC_002516.2	ANNOgesic	5UTR	168184	168212	+	PA0148	5'UTR_01306	13.582	20.7752	14.7951	6.08461	6.19386	11.0586	-0.975609	0.12301
NC_002516.2	PseudoCAP	CDS	168213	169163	+	PA0148	PA0148	85.3727	84.0039	56.7147	55.7756	46.8963	58.3092	-0.481672	0.226175
NC_002516.2	ANNOgesic	3UTR	169164	169345	+	PA0148	3'UTR_00035	14.5522	22.5817	28.3573	17.2397	5.30902	10.0533	-0.910428	0.147227
NC_002516.2	PseudoCAP	CDS	169361	169906	+	PA0149	PA0149	17.4626	24.3882	28.3573	13.1833	16.8119	17.0906	-0.527546	0.356223
NC_002516.2	PseudoCAP	CDS	169903	170898	+	PA0150	PA0150	6.79101	9.93594	4.93171	4.0564	7.96353	8.04264	-0.107552	0.921282
NC_002516.2	PseudoCAP	CDS	171047	173434	+	PA0151	PA0151	20.373	27.098	23.4256	32.4512	24.7754	30.1599	0.280437	0.619987
NC_002516.2	PseudoCAP	CDS	173811	174638	+	PA0152	pcaQ	8.7313	11.7425	3.69878	14.1974	6.19386	9.04798	0.210917	0.830117
NC_002516.2	ANNOgesic	5UTR	174717	174772	+	PA0153	5'UTR_01307	12.6119	14.4523	27.1244	22.3102	9.7332	12.064	-0.257279	0.745669
NC_002516.2	PseudoCAP	CDS	174773	175492	+	PA0153	pcaH	34.9252	39.7438	59.1805	35.4935	25.6603	29.1546	-0.532519	0.260388
NC_002516.2	PseudoCAP	CDS	175503	176108	+	PA0154	pcaG	24.2536	24.3882	18.4939	20.282	15.0422	10.0533	-0.532107	0.36949
NC_002516.2	ANNOgesic	5UTR	176286	176314	+	PA0155	5'UTR_01308	21.3432	18.9686	14.7951	6.08461	7.07869	8.04264	-1.25181	0.0318852
NC_002516.2	PseudoCAP	CDS	176315	177154	+	PA0155	pcaR	44.6266	45.1634	32.0561	23.3243	23.8906	23.1226	-0.762693	0.0796505
NC_002516.2	ANNOgesic	5UTR	177224	177306	+	PA0156	5'UTR_01309	21.3432	25.2915	38.2207	40.564	34.5086	29.1546	0.295007	0.598932
NC_002516.2	PseudoCAP	CDS	177307	178458	+	PA0156	triA	48.5072	56.9059	69.0439	92.2832	80.5201	65.3465	0.439742	0.268514
NC_002516.2	PseudoCAP	CDS	178455	179525	+	PA0157	triB	7.76116	18.0654	22.1927	21.2961	26.5451	33.1759	0.709941	0.220978
NC_002516.2	PseudoCAP	CDS	179522	182569	+	PA0158	triC	184.327	214.978	237.955	286.991	299.96	308.636	0.48374	0.0799257
NC_002516.2	ANNOgesic	3UTR	182570	182699	+	PA0158	3'UTR_00036	22.3133	22.5817	28.3573	30.423	26.5451	42.2239	0.418298	0.426721
NC_002516.2	PseudoCAP	CDS	182768	183706	+	PA0159	PA0159	26.1939	28.9046	33.289	54.7615	57.5144	50.2665	0.851626	0.0257688
NC_002516.2	ANNOgesic	5UTR	183787	183821	+	PA0160	5'UTR_00032	43.6565	42.4536	57.9476	48.6769	45.1267	51.2719	0.0169512	0.981541
NC_002516.2	PseudoCAP	CDS	183822	184007	+	PA0160	PA0160	70.8205	61.4222	73.9756	59.832	57.5144	62.3305	-0.190319	0.662346
NC_002516.2	ANNOgesic	3UTR	184008	184112	+	PA0160	3'UTR_00037	32.0148	21.6784	27.1244	25.3525	46.8963	35.1866	0.395145	0.465809
NC_002516.2	ANNOgesic	5UTR	184210	184286	+	PA0161	5'UTR_00033	202.76	140.91	160.281	50.7051	48.666	50.2665	-1.70151	8.19106e-09
NC_002516.2	PseudoCAP	CDS	184287	184439	+	PA0161	PA0161	275.521	138.2	161.513	52.7333	62.8234	63.3358	-1.61636	5.41022e-06
NC_002516.2	ANNOgesic	3UTR	184440	184524	+	PA0161	3'UTR_00038	114.477	46.9699	51.7829	25.3525	35.3935	32.1706	-1.1238	0.017481
NC_002516.2	PseudoCAP	CDS	184594	185928	+	PA0162	opdC	75.6713	62.3255	34.522	32.4512	19.4664	29.1546	-1.03974	0.0231263
NC_002516.2	PseudoCAP	CDS	185957	186754	-	PA0163	PA0163	11.6417	13.549	23.4256	30.423	33.6238	25.1333	0.842091	0.101827
NC_002516.2	PseudoCAP	CDS	186832	188448	+	PA0164	PA0164	17.4626	28.0013	29.5903	37.5217	31.8541	53.2825	0.671937	0.167618
NC_002516.2	PseudoCAP	CDS	189120	189956	+	PA0165	PA0165	29.1043	35.2274	24.6585	23.3243	30.9693	30.1599	-0.0780192	0.906406
NC_002516.2	PseudoCAP	CDS	190198	191604	+	PA0166	PA0166	4.85072	13.549	8.63049	13.1833	10.618	10.0533	0.27725	0.749422
NC_002516.2	ANNOgesic	5UTR	191674	191696	+	PA0167	5'UTR_00034	4.85072	9.93594	13.5622	13.1833	10.618	7.03731	0.12494	0.898877
NC_002516.2	PseudoCAP	CDS	191697	192362	+	PA0167	PA0167	15.5223	28.0013	34.522	55.7756	46.0115	48.2559	0.905131	0.040108
NC_002516.2	PseudoCAP	CDS	192368	192958	+	PA0168	PA0168	2.91043	3.61307	1.23293	7.09871	11.5029	8.04264	1.40763	0.0775627
NC_002516.2	PseudoCAP	CDS	192965	193672	-	PA0169	siaD	12.6119	5.41961	6.16464	10.141	9.7332	13.0693	0.383037	0.646813
NC_002516.2	PseudoCAP	CDS	193799	194179	-	PA0170	PA0170	7.76116	11.7425	6.16464	24.3384	17.6967	21.1119	1.1586	0.0406239
NC_002516.2	PseudoCAP	CDS	194206	194748	-	PA0171	PA0171	7.76116	5.41961	0	11.1551	7.96353	12.064	0.976957	0.232969
NC_002516.2	PseudoCAP	CDS	194757	196748	-	PA0172	siaA	46.5669	43.3568	33.289	55.7756	49.5508	41.2186	0.233097	0.639575
NC_002516.2	ANNOgesic	5UTR	196749	196828	-	PA0172	5'UTR_01310	34.9252	32.5176	29.5903	39.5499	30.0844	31.1652	0.0467216	0.944555
NC_002516.2	PseudoCAP	CDS	197011	198060	-	PA0173	PA0173	4.85072	0.903268	4.93171	22.3102	39.8176	39.2079	2.87659	6.81576e-07
NC_002516.2	PseudoCAP	CDS	198080	198682	-	PA0174	PA0174	13.582	11.7425	7.39756	33.4653	47.7812	45.2399	1.80365	6.31764e-05
NC_002516.2	PseudoCAP	CDS	198688	199530	-	PA0175	PA0175	33.9551	30.7111	35.7549	136.904	164.58	176.938	2.18755	2.27275e-13
NC_002516.2	PseudoCAP	CDS	199600	201639	-	PA0176	aer2	71.7907	73.1647	96.1683	273.807	319.426	363.93	1.94505	7.90642e-13
NC_002516.2	PseudoCAP	CDS	201675	202160	-	PA0177	PA0177	36.8655	23.485	32.0561	131.833	144.228	201.066	2.27925	1.49085e-11
NC_002516.2	PseudoCAP	CDS	202147	204066	-	PA0178	PA0178	173.656	80.3908	91.2366	377.246	476.042	545.895	1.93339	4.07862e-08
NC_002516.2	PseudoCAP	CDS	204094	204459	-	PA0179	PA0179	213.432	120.135	122.06	258.596	323.85	357.898	1.00778	0.00360704
NC_002516.2	ANNOgesic	5UTR	204460	204559	-	PA0179	5'UTR_00035	121.268	94.8431	103.566	169.355	199.973	199.055	0.811928	0.00410985
NC_002516.2	PseudoCAP	CDS	204657	205829	-	PA0180	cttP	129.029	142.716	98.6342	186.595	161.925	165.88	0.456958	0.161602
NC_002516.2	ANNOgesic	5UTR	205830	205918	-	PA0180	5'UTR_00036	49.4774	46.0666	28.3573	61.8602	57.5144	48.2559	0.406866	0.37346
NC_002516.2	PseudoCAP	CDS	206022	206954	-	PA0181	PA0181	16.4925	10.8392	12.3293	20.282	15.9271	16.0853	0.36478	0.5861
NC_002516.2	ANNOgesic	5UTR	207043	207070	+	PA0182	5'UTR_01311	7.76116	6.32287	6.16464	12.1692	8.84836	8.04264	0.450074	0.58481
NC_002516.2	PseudoCAP	CDS	207071	207823	+	PA0182	PA0182	14.5522	13.549	19.7268	24.3384	18.5816	21.1119	0.402924	0.504565
NC_002516.2	PseudoCAP	CDS	207923	209533	-	PA0183	atsA	15.5223	18.9686	8.63049	18.2538	18.5816	26.1386	0.480271	0.445822
NC_002516.2	PseudoCAP	CDS	209621	210460	-	PA0184	PA0184	2.91043	4.51634	2.46585	5.07051	5.30902	11.0586	0.87531	0.324289
NC_002516.2	PseudoCAP	CDS	210457	212073	-	PA0185	PA0185	23.2835	22.5817	13.5622	29.4089	34.5086	34.1812	0.667368	0.172403
NC_002516.2	PseudoCAP	CDS	212340	213401	+	PA0186	PA0186	78.5817	88.5202	77.6744	104.452	86.714	107.57	0.27634	0.461715
NC_002516.2	ANNOgesic	3UTR	213402	213537	+	PA0186	3'UTR_00039	22.3133	15.3555	17.261	17.2397	14.1574	29.1546	0.124208	0.874057
NC_002516.2	ANNOgesic	5UTR	213812	213818	+	PA0187	5'UTR_01312	1.94029	4.51634	2.46585	12.1692	5.30902	6.03198	1.09481	0.200947
NC_002516.2	PseudoCAP	CDS	213819	214634	+	PA0187	PA0187	33.9551	32.5176	30.8232	48.6769	43.357	49.2612	0.513782	0.218629
NC_002516.2	PseudoCAP	CDS	214631	215512	+	PA0188	PA0188	17.4626	18.0654	22.1927	36.5076	23.8906	19.1013	0.436686	0.453357
NC_002516.2	PseudoCAP	CDS	215550	216908	-	PA0189	PA0189	6.79101	10.8392	8.63049	14.1974	7.07869	15.08	0.403674	0.613668
NC_002516.2	PseudoCAP	CDS	217156	217881	+	PA0190	PA0190	5.82087	9.03268	13.5622	7.09871	5.30902	13.0693	-0.126505	0.901414
NC_002516.2	ANNOgesic	3UTR	217882	217917	+	PA0190	3'UTR_01522	0.970144	6.32287	2.46585	4.0564	1.76967	4.02132	-0.018656	0.991721
NC_002516.2	PseudoCAP	CDS	217905	218822	-	PA0191	PA0191	19.4029	36.1307	23.4256	60.8461	41.5873	59.3145	0.97027	0.0256985
NC_002516.2	ANNOgesic	5UTR	218823	218844	-	PA0191	5'UTR_01313	3.88058	2.7098	6.16464	13.1833	13.2725	12.064	1.40772	0.0394056
NC_002516.2	PseudoCAP	CDS	219172	221544	+	PA0192	PA0192	8.7313	13.549	7.39756	27.3807	21.2361	22.1173	1.13018	0.0364968
NC_002516.2	PseudoCAP	CDS	221585	222487	+	PA0193	PA0193	1.94029	3.61307	3.69878	8.11281	6.19386	2.01066	0.641059	0.526931
NC_002516.2	PseudoCAP	CDS	222555	223454	+	PA0194	PA0194	6.79101	8.12941	7.39756	18.2538	7.96353	10.0533	0.607219	0.424233
NC_002516.2	ANNOgesic	3UTR	223455	223585	+	PA0194	3'UTR_01523	0	0.903268	1.23293	1.0141	1.76967	1.00533	0.419817	0.757962
NC_002516.2	PseudoCAP	CDS	224101	225217	+	PA0195	pntAA	32.0148	74.0679	93.7025	35.4935	37.1631	36.1919	-0.816908	0.0960257
NC_002516.2	ANNOgesic	3UTR	225218	225219	+	PA0195	3'UTR_00040	1.94029	5.41961	1.23293	4.0564	3.53935	0	-0.138242	0.92417
NC_002516.2	PseudoCAP	CDS	225295	225603	+	PA0195.1	pntAB	31.0446	40.647	51.7829	39.5499	23.0057	22.1173	-0.510359	0.323166
NC_002516.2	PseudoCAP	CDS	225603	227039	+	PA0196	pntB	48.5072	109.295	117.128	73.0153	61.9386	92.4904	-0.257915	0.649367
NC_002516.2	ANNOgesic	3UTR	227040	227079	+	PA0196	3'UTR_01524	1.94029	5.41961	9.86342	0	0.884836	5.02665	-1.05986	0.300099
NC_002516.2	PseudoCAP	CDS	227382	228194	+	PA0197	tonB2	8.7313	6.32287	8.63049	8.11281	1.76967	9.04798	-0.281378	0.784986
NC_002516.2	PseudoCAP	CDS	228223	228942	+	PA0198	exbB1	24.2536	25.2915	28.3573	27.3807	23.8906	26.1386	-0.00606634	0.994265
NC_002516.2	PseudoCAP	CDS	228944	229345	+	PA0199	exbD1	17.4626	8.12941	23.4256	9.12691	17.6967	17.0906	-0.119257	0.893231
NC_002516.2	ANNOgesic	3UTR	229346	229422	+	PA0199	3'UTR_01525	0	0	2.46585	0	2.65451	0	0.0836124	0.959113
NC_002516.2	PseudoCAP	CDS	229526	229738	-	PA0200	PA0200	47.5371	70.4549	94.9354	162.256	159.271	145.773	1.10321	0.00117608
NC_002516.2	ANNOgesic	5UTR	229739	229763	-	PA0200	5'UTR_00037	19.4029	30.7111	38.2207	40.564	48.666	47.2505	0.609145	0.185626
NC_002516.2	ANNOgesic	5UTR	229879	229953	+	PA0201	5'UTR_01314	45.5968	65.0353	59.1805	96.3396	56.6295	84.4478	0.461754	0.281824
NC_002516.2	PseudoCAP	CDS	229954	230535	+	PA0201	PA0201	61.1191	81.2941	82.6061	135.89	75.2111	98.5224	0.442621	0.294541
NC_002516.2	ANNOgesic	3UTR	230536	230568	+	PA0201	3'UTR_00041	5.82087	7.22614	9.86342	15.2115	5.30902	7.03731	0.233259	0.815785
NC_002516.2	ANNOgesic	3UTR	230536	230732	+	PA0201	3'UTR_00042	17.4626	15.3555	17.261	38.5358	23.0057	21.1119	0.673419	0.213728
NC_002516.2	ANNOgesic	3UTR	230536	230791	+	PA0201	3'UTR_00043	17.4626	15.3555	20.9598	39.5499	30.0844	23.1226	0.746921	0.138872
NC_002516.2	PseudoCAP	CDS	230543	232000	-	PA0202	PA0202	9.70144	8.12941	7.39756	10.141	6.19386	8.04264	-0.0548804	0.962121
NC_002516.2	PseudoCAP	CDS	232066	233100	-	PA0203	PA0203	13.582	13.549	4.93171	19.2679	15.0422	23.1226	0.731484	0.247731
NC_002516.2	PseudoCAP	CDS	233123	233932	-	PA0204	PA0204	14.5522	28.0013	7.39756	22.3102	13.2725	17.0906	0.0418015	0.968859
NC_002516.2	PseudoCAP	CDS	233929	234849	-	PA0205	PA0205	11.6417	11.7425	4.93171	14.1974	12.3877	12.064	0.375503	0.62801
NC_002516.2	PseudoCAP	CDS	234875	235987	-	PA0206	PA0206	32.9849	21.6784	14.7951	27.3807	22.1209	24.1279	0.0641793	0.93414
NC_002516.2	ANNOgesic	5UTR	235988	236159	-	PA0206	5'UTR_01315	51.4177	37.034	32.0561	20.282	15.9271	25.1333	-0.930056	0.0420366
NC_002516.2	ANNOgesic	5UTR	236193	236217	+	PA0207	5'UTR_01316	5.82087	10.8392	25.8915	9.12691	11.5029	13.0693	-0.267096	0.766176
NC_002516.2	PseudoCAP	CDS	236218	237111	+	PA0207	PA0207	33.9551	51.4862	57.9476	42.5923	38.9328	44.2345	-0.176665	0.7438
NC_002516.2	PseudoCAP	CDS	237232	238896	+	PA0208	mdcA	32.9849	36.1307	50.55	35.4935	34.5086	37.1972	-0.142105	0.80821
NC_002516.2	PseudoCAP	CDS	238896	239777	+	PA0209	PA0209	4.85072	6.32287	4.93171	1.0141	3.53935	4.02132	-0.705799	0.472664
NC_002516.2	PseudoCAP	CDS	239779	240078	+	PA0210	mdcC	1.94029	1.80654	3.69878	0	0	1.00533	-1.36014	0.206577
NC_002516.2	PseudoCAP	CDS	240071	240934	+	PA0211	mdcD	7.76116	7.22614	19.7268	7.09871	6.19386	5.02665	-0.764177	0.327123
NC_002516.2	PseudoCAP	CDS	240931	241737	+	PA0212	mdcE	5.82087	10.8392	3.69878	5.07051	2.65451	4.02132	-0.675019	0.465809
NC_002516.2	PseudoCAP	CDS	241753	242445	+	PA0213	PA0213	9.70144	4.51634	6.16464	4.0564	0.884836	3.01599	-1.07751	0.228023
NC_002516.2	PseudoCAP	CDS	242442	243374	+	PA0214	PA0214	10.6716	7.22614	6.16464	6.08461	4.42418	4.02132	-0.626429	0.463384
NC_002516.2	PseudoCAP	CDS	243431	243835	+	PA0215	PA0215	56.2684	47.8732	46.8512	64.9025	58.3992	56.2985	0.239742	0.58578
NC_002516.2	PseudoCAP	CDS	243841	244605	+	PA0216	PA0216	48.5072	37.034	41.9195	43.6064	45.1267	29.1546	-0.104648	0.860681
NC_002516.2	ANNOgesic	3UTR	244606	244639	+	PA0216	3'UTR_00044	10.6716	2.7098	7.39756	11.1551	13.2725	6.03198	0.486924	0.577983
NC_002516.2	PseudoCAP	CDS	244690	245619	-	PA0217	PA0217	23.2835	18.0654	7.39756	25.3525	23.0057	20.1066	0.428913	0.506755
NC_002516.2	ANNOgesic	5UTR	245620	245787	-	PA0217	5'UTR_00038	12.6119	7.22614	4.93171	14.1974	15.0422	10.0533	0.576488	0.434726
NC_002516.2	ANNOgesic	3UTR	245796	245947	-	PA0218	3'UTR_00045	9.70144	14.4523	8.63049	33.4653	23.8906	22.1173	1.16118	0.0266043
NC_002516.2	PseudoCAP	CDS	245948	246868	-	PA0218	PA0218	60.149	102.972	70.2768	56.7897	53.975	55.2932	-0.477424	0.247256
NC_002516.2	ANNOgesic	5UTR	246869	246943	-	PA0218	5'UTR_01317	17.4626	35.2274	22.1927	14.1974	16.8119	14.0746	-0.6831	0.227397
NC_002516.2	PseudoCAP	CDS	247219	248709	+	PA0219	PA0219	14.5522	33.4209	14.7951	36.5076	32.7389	34.1812	0.655112	0.223778
NC_002516.2	PseudoCAP	CDS	248767	250200	+	PA0220	PA0220	36.8655	35.2274	35.7549	48.6769	56.6295	39.2079	0.408212	0.359504
NC_002516.2	PseudoCAP	CDS	250231	251613	+	PA0221	PA0221	13.582	18.9686	4.93171	30.423	24.7754	30.1599	1.05559	0.0546794
NC_002516.2	PseudoCAP	CDS	251777	252835	+	PA0222	PA0222	10.6716	18.9686	24.6585	34.4794	35.3935	48.2559	1.0654	0.025211
NC_002516.2	ANNOgesic	3UTR	252873	252912	-	PA0223	3'UTR_00046	9.70144	5.41961	18.4939	15.2115	13.2725	14.0746	0.337065	0.672232
NC_002516.2	PseudoCAP	CDS	252913	253794	-	PA0223	PA0223	47.5371	58.7124	61.6464	69.973	55.7447	49.2612	0.0593804	0.916015
NC_002516.2	PseudoCAP	CDS	253854	254636	-	PA0224	PA0224	51.4177	79.4875	71.5098	39.5499	26.5451	39.2079	-0.906865	0.0221119
NC_002516.2	PseudoCAP	CDS	254791	255330	+	PA0225	PA0225	25.2238	12.6457	22.1927	38.5358	46.8963	46.2452	1.08118	0.014545
NC_002516.2	PseudoCAP	CDS	255481	256332	+	PA0226	PA0226	17.4626	15.3555	20.9598	15.2115	15.0422	14.0746	-0.248837	0.719255
NC_002516.2	PseudoCAP	CDS	256329	257111	+	PA0227	PA0227	2.91043	13.549	7.39756	16.2256	14.1574	12.064	0.717102	0.331774
NC_002516.2	PseudoCAP	CDS	257108	258313	+	PA0228	pcaF	8.7313	13.549	28.3573	13.1833	7.96353	14.0746	-0.450476	0.553679
NC_002516.2	PseudoCAP	CDS	258463	259761	+	PA0229	pcaT	37.8356	46.9699	55.4817	45.6346	53.0902	45.2399	0.044069	0.942163
NC_002516.2	PseudoCAP	CDS	259784	261163	+	PA0230	pcaB	5.82087	9.93594	13.5622	13.1833	14.1574	12.064	0.403356	0.592212
NC_002516.2	PseudoCAP	CDS	261179	261970	+	PA0231	pcaD	2.91043	3.61307	8.63049	12.1692	12.3877	12.064	1.14261	0.107504
NC_002516.2	PseudoCAP	CDS	261981	262382	+	PA0232	pcaC	6.79101	9.03268	12.3293	17.2397	14.1574	24.1279	0.900974	0.13975
NC_002516.2	ANNOgesic	5UTR	262535	262556	+	PA0233	5'UTR_01318	6.79101	5.41961	11.0963	12.1692	20.3512	7.03731	0.698506	0.355253
NC_002516.2	PseudoCAP	CDS	262557	263498	+	PA0233	PA0233	17.4626	21.6784	30.8232	47.6628	53.975	45.2399	1.03555	0.0125724
NC_002516.2	ANNOgesic	3UTR	263499	263662	+	PA0233	3'UTR_00047	6.79101	31.6144	24.6585	13.1833	13.2725	10.0533	-0.698802	0.321786
NC_002516.2	PseudoCAP	CDS	263689	264522	+	PA0234	PA0234	34.9252	40.647	36.9878	61.8602	50.4357	49.2612	0.499375	0.22176
NC_002516.2	ANNOgesic	3UTR	264523	264586	+	PA0234	3'UTR_00048	11.6417	6.32287	4.93171	18.2538	21.2361	12.064	1.03413	0.10505
NC_002516.2	ANNOgesic	3UTR	264854	264963	-	PA0235	3'UTR_00049	1.94029	10.8392	11.0963	22.3102	22.1209	15.08	1.18121	0.0672214
NC_002516.2	PseudoCAP	CDS	264964	266310	-	PA0235	pcaK	9.70144	12.6457	22.1927	6.08461	14.1574	17.0906	-0.205865	0.817545
NC_002516.2	ANNOgesic	5UTR	266590	266615	+	PA0236	5'UTR_01319	10.6716	10.8392	14.7951	17.2397	22.1209	30.1599	0.87666	0.114989
NC_002516.2	PseudoCAP	CDS	266616	267395	+	PA0236	PA0236	18.4327	19.8719	28.3573	34.4794	35.3935	47.2505	0.78279	0.087202
NC_002516.2	PseudoCAP	CDS	267638	268681	+	PA0237	PA0237	5.82087	7.22614	8.63049	34.4794	21.2361	20.1066	1.64523	0.00265675
NC_002516.2	PseudoCAP	CDS	268704	269519	+	PA0238	PA0238	4.85072	6.32287	3.69878	8.11281	9.7332	6.03198	0.565882	0.512762
NC_002516.2	ANNOgesic	5UTR	269583	269668	+	PA0239	5'UTR_00039	19.4029	32.5176	33.289	24.3384	29.1996	33.1759	0.0290794	0.972132
NC_002516.2	PseudoCAP	CDS	269669	270547	+	PA0239	PA0239	31.0446	63.2287	44.3854	54.7615	75.2111	77.4105	0.551415	0.223261
NC_002516.2	PseudoCAP	CDS	270573	271838	-	PA0240	PA0240	3.88058	11.7425	6.16464	11.1551	7.96353	5.02665	0.111868	0.918631
NC_002516.2	PseudoCAP	CDS	271904	273229	-	PA0241	PA0241	11.6417	18.0654	30.8232	35.4935	30.9693	28.1493	0.622455	0.256946
NC_002516.2	PseudoCAP	CDS	273775	275679	+	PA0242	PA0242	18.4327	26.1948	32.0561	47.6628	37.1631	31.1652	0.574204	0.241758
NC_002516.2	ANNOgesic	5UTR	275743	275771	+	PA0243	5'UTR_00040	15.5223	11.7425	17.261	15.2115	18.5816	10.0533	-0.00479322	0.996363
NC_002516.2	PseudoCAP	CDS	275772	276440	+	PA0243	PA0243	70.8205	47.8732	38.2207	72.0012	62.8234	66.3518	0.336672	0.463306
NC_002516.2	PseudoCAP	CDS	276480	277334	-	PA0244	PA0244	1.94029	3.61307	3.69878	5.07051	8.84836	5.02665	0.838447	0.359324
NC_002516.2	PseudoCAP	CDS	277331	277777	-	PA0245	aroQ2	27.164	57.8091	69.0439	9.12691	7.96353	6.03198	-2.48782	6.77456e-07
NC_002516.2	PseudoCAP	CDS	277894	279399	-	PA0246	PA0246	47.5371	34.3242	33.289	49.691	30.9693	39.2079	0.0480363	0.943732
NC_002516.2	ANNOgesic	5UTR	279400	279421	-	PA0246	5'UTR_01320	11.6417	10.8392	7.39756	9.12691	2.65451	7.03731	-0.598876	0.465809
NC_002516.2	PseudoCAP	CDS	279574	280758	-	PA0247	pobA	25.2238	29.8078	28.3573	24.3384	34.5086	23.1226	-0.0180961	0.982934
NC_002516.2	ANNOgesic	5UTR	280876	280935	+	PA0248	5'UTR_01321	51.4177	43.3568	60.4134	68.9589	65.4779	72.3838	0.407872	0.299501
NC_002516.2	PseudoCAP	CDS	280936	281802	+	PA0248	PA0248	93.1339	95.7464	106.032	116.622	108.835	125.666	0.247458	0.488469
NC_002516.2	PseudoCAP	CDS	281799	282245	-	PA0249	PA0249	75.6713	173.427	237.955	147.045	160.155	128.682	-0.148015	0.821018
NC_002516.2	PseudoCAP	CDS	282323	282757	-	PA0250	PA0250	109.626	392.018	367.412	513.135	504.357	353.876	0.616662	0.249563
NC_002516.2	ANNOgesic	5UTR	282758	282854	-	PA0250	5'UTR_01322	52.3878	157.169	131.923	236.286	208.821	146.778	0.749286	0.119139
NC_002516.2	PseudoCAP	CDS	282912	283553	-	PA0251	PA0251	17.4626	26.1948	33.289	40.564	38.9328	30.1599	0.495999	0.329223
NC_002516.2	ANNOgesic	3UTR	283717	283817	-	PA0252	3'UTR_00050	27.164	18.9686	34.522	28.3948	26.5451	18.096	-0.119842	0.865011
NC_002516.2	ANNOgesic	3UTR	283799	283817	-	PA0252	3'UTR_00051	11.6417	11.7425	18.4939	15.2115	14.1574	11.0586	-0.0287818	0.978348
NC_002516.2	PseudoCAP	CDS	283818	284105	-	PA0252	PA0252	25.2238	36.1307	35.7549	21.2961	25.6603	13.0693	-0.643348	0.214288
NC_002516.2	PseudoCAP	CDS	284197	284673	-	PA0253	hudR	22.3133	30.7111	33.289	43.6064	49.5508	46.2452	0.668853	0.113121
NC_002516.2	ANNOgesic	5UTR	284674	284697	-	PA0253	5'UTR_01323	7.76116	10.8392	9.86342	12.1692	17.6967	15.08	0.60116	0.365982
NC_002516.2	PseudoCAP	CDS	284714	286204	-	PA0254	hudA	11.6417	19.8719	20.9598	19.2679	16.8119	23.1226	0.165489	0.823649
NC_002516.2	ANNOgesic	3UTR	286250	286337	-	PA0255	3'UTR_00052	12.6119	11.7425	17.261	38.5358	28.3148	31.1652	1.17083	0.0130331
NC_002516.2	PseudoCAP	CDS	286338	287024	-	PA0255	PA0255	39.7759	61.4222	69.0439	120.678	92.023	81.4318	0.762977	0.0477393
NC_002516.2	ANNOgesic	5UTR	287025	287084	-	PA0255	5'UTR_00041	2.91043	10.8392	24.6585	21.2961	7.07869	11.0586	0.0494525	0.969739
NC_002516.2	PseudoCAP	CDS	287188	288120	-	PA0256	PA0256	130.969	93.9398	108.498	145.016	146.883	168.896	0.455451	0.165517
NC_002516.2	ANNOgesic	5UTR	288121	288168	-	PA0256	5'UTR_01324	30.0745	25.2915	24.6585	32.4512	23.8906	34.1812	0.162148	0.795191
NC_002516.2	ANNOgesic	3UTR	288293	288383	-	PA0257	3'UTR_00053	11.6417	8.12941	9.86342	13.1833	12.3877	10.0533	0.242482	0.768373
NC_002516.2	PseudoCAP	CDS	288384	289175	-	PA0257	PA0257	77.6116	81.2941	83.839	128.791	124.762	128.682	0.641139	0.0286158
NC_002516.2	PseudoCAP	CDS	289205	289390	-	PA0258	PA0258	68.8803	66.8418	80.1403	89.2409	69.0172	75.3998	0.113247	0.814888
NC_002516.2	PseudoCAP	CDS	289562	291004	-	PA0259	tli3	207.611	212.268	231.79	295.103	260.142	284.509	0.360301	0.19678
NC_002516.2	ANNOgesic	5UTR	291005	291136	-	PA0259	5'UTR_01325	38.8058	33.4209	41.9195	55.7756	42.4721	42.2239	0.290948	0.540853
NC_002516.2	PseudoCAP	CDS	291154	293304	-	PA0260	tle3	133.88	149.942	165.212	199.778	200.858	204.082	0.423298	0.144732
NC_002516.2	PseudoCAP	CDS	293301	293798	-	PA0261	PA0261	20.373	28.0013	17.261	37.5217	50.4357	56.2985	1.06553	0.0128343
NC_002516.2	PseudoCAP	CDS	293802	296861	-	PA0262	vgrG2b	141.641	139.103	128.224	229.187	245.1	220.167	0.748538	0.0035367
NC_002516.2	ANNOgesic	5UTR	296862	296913	-	PA0262	5'UTR_00042	35.8953	37.9372	35.7549	45.6346	56.6295	53.2825	0.486973	0.234762
NC_002516.2	ANNOgesic	5UTR	296862	296920	-	PA0262	5'UTR_00043	35.8953	37.9372	35.7549	45.6346	56.6295	53.2825	0.486973	0.234762
NC_002516.2	PseudoCAP	CDS	297043	297561	-	PA0263	hcpC	23.2835	28.9046	20.9598	80.114	77.8656	60.3198	1.50323	3.185e-05
NC_002516.2	ANNOgesic	5UTR	297562	297722	-	PA0263	5'UTR_01326	27.164	19.8719	32.0561	44.6205	38.9328	37.1972	0.593011	0.195048
NC_002516.2	PseudoCAP	tRNA	298816	298892	-	PA0263.1	PA0263.1	199.85	234.85	281.107	214.989	222.094	191.013	-0.181824	0.622735
NC_002516.2	ANNOgesic	3UTR	298942	299080	-	PA0264	3'UTR_00054	18.4327	19.8719	12.3293	23.3243	10.618	22.1173	0.114488	0.889205
NC_002516.2	PseudoCAP	CDS	299081	299497	-	PA0264	PA0264	18.4327	11.7425	27.1244	35.4935	15.9271	22.1173	0.343174	0.620599
NC_002516.2	PseudoCAP	CDS	299522	300973	+	PA0265	davD	194.999	190.589	146.718	97.3537	122.992	143.762	-0.53545	0.111661
NC_002516.2	ANNOgesic	5UTR	301047	301217	+	PA0266	5'UTR_01327	50.4475	27.098	30.8232	13.1833	24.7754	18.096	-0.882589	0.0844612
NC_002516.2	PseudoCAP	CDS	301218	302498	+	PA0266	davT	197.909	127.361	135.622	94.3114	84.0595	77.4105	-0.825079	0.0130331
NC_002516.2	ANNOgesic	3UTR	302499	302530	+	PA0266	3'UTR_00055	32.9849	15.3555	22.1927	9.12691	5.30902	10.0533	-1.38565	0.0161203
NC_002516.2	ANNOgesic	3UTR	302499	302765	+	PA0266	3'UTR_00056	46.5669	27.098	30.8232	36.5076	36.2783	39.2079	0.0930544	0.883663
NC_002516.2	PseudoCAP	CDS	302824	304023	+	PA0267	PA0267	23.2835	14.4523	18.4939	27.3807	32.7389	32.1706	0.67749	0.171232
NC_002516.2	PseudoCAP	CDS	304177	305598	-	PA0268	PA0268	12.6119	15.3555	9.86342	19.2679	18.5816	16.0853	0.458368	0.470428
NC_002516.2	ANNOgesic	5UTR	305672	305724	+	PA0269	5'UTR_00044	18.4327	22.5817	22.1927	19.2679	12.3877	16.0853	-0.38156	0.533973
NC_002516.2	PseudoCAP	CDS	305725	306162	+	PA0269	PA0269	16.4925	38.8405	41.9195	33.4653	17.6967	26.1386	-0.305875	0.647847
NC_002516.2	PseudoCAP	CDS	306174	306581	+	PA0270	PA0270	17.4626	46.0666	53.0159	41.5781	46.0115	44.2345	0.174615	0.800917
NC_002516.2	PseudoCAP	CDS	306615	306899	+	PA0271	PA0271	7.76116	19.8719	19.7268	16.2256	15.0422	7.03731	-0.265336	0.74937
NC_002516.2	ANNOgesic	3UTR	306725	306895	-	PA0272	3'UTR_00057	4.85072	5.41961	4.93171	16.2256	11.5029	5.02665	0.939598	0.222907
NC_002516.2	PseudoCAP	CDS	306896	307828	-	PA0272	PA0272	56.2684	60.5189	64.1122	75.0435	60.1689	54.2879	0.0659166	0.901342
NC_002516.2	ANNOgesic	5UTR	307829	307851	-	PA0272	5'UTR_00045	19.4029	28.9046	27.1244	33.4653	24.7754	24.1279	0.119171	0.858793
NC_002516.2	PseudoCAP	CDS	307878	309092	-	PA0273	PA0273	5.82087	2.7098	1.23293	7.09871	5.30902	4.02132	0.560511	0.584804
NC_002516.2	ANNOgesic	3UTR	309152	309254	-	PA0274	3'UTR_01526	0.970144	5.41961	0	6.08461	3.53935	2.01066	0.536866	0.655555
NC_002516.2	PseudoCAP	CDS	309255	310025	-	PA0274	PA0274	13.582	18.0654	27.1244	16.2256	17.6967	15.08	-0.224757	0.752484
NC_002516.2	PseudoCAP	CDS	310134	310820	-	PA0275	PA0275	75.6713	144.523	122.06	125.749	118.568	107.57	0.0386901	0.948242
NC_002516.2	ANNOgesic	5UTR	310821	310928	-	PA0275	5'UTR_01328	54.3281	92.1333	88.7708	75.0435	83.1746	56.2985	-0.124439	0.823294
NC_002516.2	PseudoCAP	CDS	310896	311411	+	PA0276	PA0276	17.4626	20.7752	23.4256	22.3102	13.2725	15.08	-0.263477	0.694393
NC_002516.2	PseudoCAP	CDS	311451	312209	-	PA0277	PA0277	22.3133	24.3882	20.9598	33.4653	23.8906	19.1013	0.160351	0.814318
NC_002516.2	PseudoCAP	CDS	312381	313133	-	PA0278	PA0278	0	8.12941	11.0963	7.09871	9.7332	12.064	0.497894	0.615512
NC_002516.2	PseudoCAP	CDS	313227	313925	+	PA0279	PA0279	6.79101	13.549	14.7951	24.3384	17.6967	18.096	0.717841	0.235213
NC_002516.2	ANNOgesic	3UTR	313926	314092	+	PA0279	3'UTR_00058	0.970144	9.03268	6.16464	14.1974	15.0422	9.04798	1.05484	0.164288
NC_002516.2	PseudoCAP	CDS	313938	314927	-	PA0280	cysA	22.3133	6.32287	14.7951	140.96	18.5816	19.1013	1.69216	0.0214367
NC_002516.2	PseudoCAP	CDS	314931	315800	-	PA0281	cysW	8.7313	10.8392	7.39756	86.1986	10.618	15.08	1.70237	0.0187357
NC_002516.2	PseudoCAP	CDS	315811	316629	-	PA0282	cysT	21.3432	11.7425	12.3293	40.564	24.7754	20.1066	0.833757	0.137458
NC_002516.2	ANNOgesic	3UTR	316701	316790	-	PA0283	3'UTR_00059	3.88058	4.51634	6.16464	13.1833	6.19386	4.02132	0.574683	0.530246
NC_002516.2	PseudoCAP	CDS	316791	317789	-	PA0283	sbp	17.4626	23.485	23.4256	37.5217	38.9328	21.1119	0.569085	0.281197
NC_002516.2	ANNOgesic	3UTR	317842	317965	-	PA0284	3'UTR_00060	8.7313	4.51634	8.63049	26.3666	12.3877	11.0586	1.05425	0.11784
NC_002516.2	PseudoCAP	CDS	317966	318148	-	PA0284	PA0284	19.4029	16.2588	9.86342	34.4794	30.0844	22.1173	0.848834	0.103438
NC_002516.2	ANNOgesic	5UTR	318149	318205	-	PA0284	5'UTR_00046	18.4327	16.2588	12.3293	41.5781	34.5086	30.1599	1.0949	0.0166723
NC_002516.2	PseudoCAP	CDS	318312	320594	-	PA0285	PA0285	102.835	112.908	113.429	133.861	126.532	115.613	0.188418	0.609913
NC_002516.2	ANNOgesic	5UTR	320595	320620	-	PA0285	5'UTR_01329	11.6417	15.3555	18.4939	21.2961	19.4664	17.0906	0.332272	0.609913
NC_002516.2	ANNOgesic	5UTR	320707	320765	+	PA0286	5'UTR_00047	533.579	439.891	405.633	232.229	220.324	267.418	-0.920379	0.000349675
NC_002516.2	PseudoCAP	CDS	320766	321944	+	PA0286	desA	1332.01	1055.02	922.23	764.632	658.318	697.699	-0.629893	0.0212129
NC_002516.2	ANNOgesic	3UTR	321945	322013	+	PA0286	3'UTR_01528	9.70144	4.51634	7.39756	5.07051	7.07869	4.02132	-0.338527	0.729664
NC_002516.2	ANNOgesic	3UTR	321945	322014	+	PA0286	3'UTR_01527	9.70144	4.51634	7.39756	5.07051	7.07869	4.02132	-0.338527	0.729664
NC_002516.2	PseudoCAP	CDS	322175	323560	+	PA0287	gpuP	39.7759	41.5503	38.2207	49.691	25.6603	41.2186	-0.0419255	0.952831
NC_002516.2	ANNOgesic	3UTR	323561	323588	+	PA0287	3'UTR_01529	0	0.903268	3.69878	1.0141	0	0	-0.791417	0.49918
NC_002516.2	PseudoCAP	CDS	323616	324572	+	PA0288	gpuA	9.70144	6.32287	7.39756	10.141	7.07869	8.04264	0.0914654	0.929558
NC_002516.2	PseudoCAP	CDS	324625	325587	+	PA0289	gpuR	23.2835	45.1634	51.7829	49.691	41.5873	43.2292	0.160039	0.798069
NC_002516.2	ANNOgesic	5UTR	325669	325699	+	PA0290	5'UTR_01330	19.4029	25.2915	20.9598	16.2256	15.0422	15.08	-0.473641	0.412278
NC_002516.2	PseudoCAP	CDS	325700	326671	+	PA0290	PA0290	64.0295	88.5202	73.9756	65.9166	62.8234	69.3678	-0.190187	0.667031
NC_002516.2	PseudoCAP	CDS	327284	328666	+	PA0291	oprE	167.835	121.038	101.1	394.485	223.864	195.034	1.01183	0.0100876
NC_002516.2	ANNOgesic	3UTR	328667	328714	+	PA0291	3'UTR_01530	2.91043	1.80654	1.23293	2.0282	0	0	-0.810839	0.497611
NC_002516.2	ANNOgesic	3UTR	328688	328800	-	PA0292	3'UTR_01531	1.94029	8.12941	8.63049	8.11281	4.42418	8.04264	0.119592	0.917136
NC_002516.2	PseudoCAP	CDS	328801	329907	-	PA0292	aguA	44.6266	56.0026	34.522	57.8038	56.6295	52.2772	0.281349	0.545053
NC_002516.2	ANNOgesic	3UTR	329987	329992	-	PA0293	3'UTR_00061	9.70144	13.549	3.69878	7.09871	8.84836	14.0746	0.104918	0.918982
NC_002516.2	PseudoCAP	CDS	329993	330871	-	PA0293	aguB	22.3133	29.8078	19.7268	36.5076	41.5873	47.2505	0.753	0.0873727
NC_002516.2	PseudoCAP	CDS	331034	331699	-	PA0294	aguR	10.6716	18.0654	17.261	32.4512	33.6238	30.1599	1.00456	0.0341504
NC_002516.2	PseudoCAP	CDS	331762	332823	-	PA0295	PA0295	32.9849	39.7438	65.3451	77.0717	91.1382	77.4105	0.811359	0.0409223
NC_002516.2	ANNOgesic	5UTR	332824	332849	-	PA0295	5'UTR_00048	7.76116	12.6457	19.7268	11.1551	22.1209	21.1119	0.421099	0.555491
NC_002516.2	ANNOgesic	5UTR	332824	332897	-	PA0295	5'UTR_00049	13.582	19.8719	22.1927	12.1692	22.1209	28.1493	0.161566	0.83338
NC_002516.2	ANNOgesic	3UTR	333003	333078	-	PA0296	3'UTR_00062	24.2536	28.0013	29.5903	24.3384	41.5873	19.1013	0.0618288	0.934882
NC_002516.2	PseudoCAP	CDS	333079	334455	-	PA0296	spuI	351.192	399.244	442.621	390.429	558.332	575.049	0.345925	0.302484
NC_002516.2	ANNOgesic	5UTR	334456	334500	-	PA0296	5'UTR_00050	132.91	128.264	160.281	170.369	217.67	227.205	0.536557	0.0830795
NC_002516.2	PseudoCAP	sRNA	334549	334728	-	PA0296.1	P1	141.641	171.621	165.212	106.481	106.18	140.746	-0.427099	0.198257
NC_002516.2	ANNOgesic	5UTR	334700	334733	+	PA0297	5'UTR_00051	63.0594	56.9059	40.6866	37.5217	38.9328	51.2719	-0.325971	0.489934
NC_002516.2	PseudoCAP	CDS	334734	335486	+	PA0297	spuA	310.446	236.656	240.421	175.44	253.948	240.274	-0.227773	0.552265
NC_002516.2	PseudoCAP	CDS	335527	336885	+	PA0298	spuB	177.536	203.235	175.076	151.101	196.434	176.938	-0.0822806	0.843465
NC_002516.2	ANNOgesic	3UTR	336886	336928	+	PA0298	3'UTR_01532	39.7759	29.8078	32.0561	18.2538	42.4721	30.1599	-0.145795	0.829599
NC_002516.2	PseudoCAP	CDS	336951	338321	+	PA0299	spuC	218.282	276.4	287.272	257.582	335.353	283.503	0.162731	0.666342
NC_002516.2	ANNOgesic	5UTR	338225	338436	+	PA0300	5'UTR_00052	91.1936	79.4875	99.8671	125.749	176.082	176.938	0.805157	0.0105482
NC_002516.2	PseudoCAP	CDS	338437	339540	+	PA0300	spuD	166.865	256.528	241.654	323.498	360.128	361.919	0.638004	0.0343643
NC_002516.2	ANNOgesic	3UTR	339541	339581	+	PA0300	3'UTR_00063	8.7313	16.2588	29.5903	18.2538	20.3512	14.0746	-0.0221858	0.983853
NC_002516.2	ANNOgesic	3UTR	339541	339720	+	PA0300	3'UTR_00064	15.5223	21.6784	48.0842	29.4089	30.0844	28.1493	0.0574672	0.946235
NC_002516.2	ANNOgesic	5UTR	339761	339958	+	PA0301	5'UTR_01331	35.8953	33.4209	57.9476	49.691	67.2476	66.3518	0.518216	0.243509
NC_002516.2	PseudoCAP	CDS	339959	341056	+	PA0301	spuE	68.8803	109.295	129.457	147.045	221.209	160.853	0.758295	0.0450534
NC_002516.2	PseudoCAP	CDS	341111	342265	+	PA0302	spuF	66.94	97.5529	102.333	142.988	146.883	125.666	0.624521	0.0622288
NC_002516.2	ANNOgesic	5UTR	342270	342291	+	PA0303	5'UTR_01332	5.82087	6.32287	7.39756	4.0564	12.3877	4.02132	0.0784011	0.948377
NC_002516.2	PseudoCAP	CDS	342292	343173	+	PA0303	spuG	73.731	93.0366	99.8671	96.3396	142.459	126.672	0.445405	0.227875
NC_002516.2	ANNOgesic	3UTR	343174	343181	+	PA0303	3'UTR_00065	1.94029	2.7098	2.46585	3.0423	10.618	8.04264	1.25462	0.151032
NC_002516.2	ANNOgesic	3UTR	343174	343238	+	PA0303	3'UTR_00066	2.91043	4.51634	6.16464	5.07051	17.6967	16.0853	1.29947	0.0799257
NC_002516.2	PseudoCAP	CDS	343256	344125	+	PA0304	spuH	87.313	102.972	114.662	135.89	178.737	138.736	0.561582	0.0851934
NC_002516.2	ANNOgesic	3UTR	344126	344135	+	PA0304	3'UTR_00067	4.85072	1.80654	7.39756	6.08461	15.0422	9.04798	0.963574	0.233131
NC_002516.2	ANNOgesic	3UTR	344146	344302	-	PA0305	3'UTR_01533	10.6716	9.03268	8.63049	12.1692	6.19386	4.02132	-0.302895	0.741118
NC_002516.2	PseudoCAP	CDS	344303	346690	-	PA0305	hacB	73.731	49.6797	54.2488	68.9589	70.7869	52.2772	0.108283	0.840699
NC_002516.2	PseudoCAP	CDS	346801	347853	+	PA0306	PA0306	21.3432	22.5817	16.0281	27.3807	23.0057	27.1439	0.336387	0.555808
NC_002516.2	ANNOgesic	3UTR	347793	347834	-	PA0306.1	3'UTR_00068	18.4327	14.4523	19.7268	32.4512	46.8963	58.3092	1.31613	0.00282451
NC_002516.2	PseudoCAP	CDS	347835	348473	-	PA0306.1	PA0306.1	76.6414	69.5516	70.2768	175.44	215.9	261.386	1.5489	6.42785e-08
NC_002516.2	ANNOgesic	3UTR	348406	348439	-	PA0307	3'UTR_00069	6.79101	11.7425	2.46585	12.1692	15.0422	14.0746	0.817968	0.253575
NC_002516.2	PseudoCAP	CDS	348440	349051	-	PA0307	PA0307	22.3133	38.8405	39.4537	70.9871	72.5566	73.3891	1.06903	0.00424671
NC_002516.2	PseudoCAP	CDS	349050	350069	+	PA0308	PA0308	60.149	56.9059	51.7829	70.9871	70.7869	75.3998	0.349417	0.359634
NC_002516.2	PseudoCAP	CDS	350089	350841	-	PA0309	PA0309	66.94	48.7764	49.3171	57.8038	35.3935	55.2932	-0.152119	0.786509
NC_002516.2	ANNOgesic	5UTR	350842	350891	-	PA0309	5'UTR_00053	30.0745	16.2588	12.3293	17.2397	6.19386	17.0906	-0.497248	0.494005
NC_002516.2	ANNOgesic	5UTR	350852	350889	+	PA0310	5'UTR_01333	3.88058	3.61307	2.46585	4.0564	8.84836	13.0693	1.11042	0.179745
NC_002516.2	PseudoCAP	CDS	350890	351588	+	PA0310	PA0310	190.148	306.208	406.866	129.805	109.72	132.704	-1.2299	0.000444033
NC_002516.2	PseudoCAP	CDS	351610	352164	-	PA0311	PA0311	0	4.51634	7.39756	6.08461	5.30902	13.0693	0.837853	0.375569
NC_002516.2	ANNOgesic	5UTR	352408	352429	+	PA0312	5'UTR_00054	33.9551	45.1634	34.522	64.9025	62.8234	56.2985	0.664772	0.0819692
NC_002516.2	PseudoCAP	CDS	352430	352924	+	PA0312	PA0312	64.9997	75.8745	57.9476	92.2832	97.332	91.4851	0.481107	0.163462
NC_002516.2	ANNOgesic	3UTR	352925	353109	+	PA0312	3'UTR_00070	15.5223	12.6457	6.16464	19.2679	22.1209	17.0906	0.682038	0.266615
NC_002516.2	ANNOgesic	3UTR	352925	353219	+	PA0312	3'UTR_00071	29.1043	20.7752	13.5622	32.4512	29.1996	20.1066	0.3292	0.596962
NC_002516.2	PseudoCAP	CDS	352927	353619	-	PA0313	PA0313	53.3579	40.647	59.1805	56.7897	64.5931	59.3145	0.238513	0.602264
NC_002516.2	PseudoCAP	CDS	353691	354461	-	PA0314	PA0314	88.2831	85.8104	78.9073	115.608	111.489	121.645	0.449701	0.157781
NC_002516.2	ANNOgesic	5UTR	354462	354487	-	PA0314	5'UTR_01334	18.4327	18.9686	16.0281	27.3807	19.4664	24.1279	0.374726	0.519886
NC_002516.2	ANNOgesic	5UTR	354512	354753	+	PA0315	5'UTR_00055	147.462	130.071	112.196	141.974	154.846	122.65	0.101776	0.817545
NC_002516.2	PseudoCAP	CDS	354754	355191	+	PA0315	PA0315	151.343	179.75	225.626	155.157	173.428	153.816	-0.197879	0.609309
NC_002516.2	ANNOgesic	3UTR	355002	355247	-	PA0316	3'UTR_00073	32.0148	27.098	18.4939	33.4653	26.5451	32.1706	0.22054	0.711998
NC_002516.2	ANNOgesic	3UTR	355192	355214	+	PA0315	3'UTR_00072	11.6417	24.3882	34.522	16.2256	23.8906	27.1439	-0.04834	0.957988
NC_002516.2	PseudoCAP	CDS	355248	356477	-	PA0316	serA	337.61	270.077	236.722	196.736	202.628	184.981	-0.520961	0.0799881
NC_002516.2	ANNOgesic	5UTR	356478	356590	-	PA0316	5'UTR_00056	191.118	121.038	159.048	116.622	130.071	114.608	-0.37087	0.308671
NC_002516.2	ANNOgesic	5UTR	356478	356598	-	PA0316	5'UTR_00057	192.089	121.038	159.048	116.622	130.071	114.608	-0.373739	0.305547
NC_002516.2	ANNOgesic	5UTR	356612	356680	+	PA0317	5'UTR_00058	178.507	149.942	134.389	110.537	139.804	126.672	-0.289699	0.417063
NC_002516.2	PseudoCAP	CDS	356681	358075	+	PA0317	PA0317	458.878	363.114	367.412	328.569	385.789	339.802	-0.170877	0.617443
NC_002516.2	ANNOgesic	5UTR	358007	358166	+	PA0318	5'UTR_00059	77.6116	68.6483	75.2086	72.0012	104.411	61.3252	0.10308	0.846262
NC_002516.2	PseudoCAP	CDS	358167	358832	+	PA0318	PA0318	101.865	125.554	108.498	105.467	99.9865	77.4105	-0.242116	0.53734
NC_002516.2	ANNOgesic	3UTR	358833	358899	+	PA0318	3'UTR_00074	10.6716	23.485	12.3293	10.141	6.19386	8.04264	-0.846736	0.209708
NC_002516.2	ANNOgesic	5UTR	358909	358930	+	PA0319	5'UTR_01335	9.70144	18.0654	6.16464	8.11281	4.42418	5.02665	-0.84219	0.274679
NC_002516.2	PseudoCAP	CDS	358931	359920	+	PA0319	PA0319	157.163	180.654	146.718	182.538	161.04	128.682	-0.0380249	0.937842
NC_002516.2	PseudoCAP	CDS	359982	360332	+	PA0320	carO	34.9252	23.485	20.9598	10.141	16.8119	13.0693	-0.914769	0.0857958
NC_002516.2	ANNOgesic	3UTR	360333	360377	+	PA0320	3'UTR_01534	2.91043	0.903268	1.23293	1.0141	0.884836	1.00533	-0.448115	0.737999
NC_002516.2	ANNOgesic	3UTR	360348	360412	-	PA0321	3'UTR_01535	1.94029	4.51634	3.69878	4.0564	0.884836	7.03731	0.162248	0.901763
NC_002516.2	PseudoCAP	CDS	360413	361447	-	PA0321	PA0321	13.582	18.9686	8.63049	27.3807	30.0844	15.08	0.73271	0.218882
NC_002516.2	PseudoCAP	CDS	361463	362857	-	PA0322	PA0322	19.4029	17.1621	24.6585	41.5781	32.7389	34.1812	0.792661	0.0822873
NC_002516.2	PseudoCAP	CDS	363278	364321	-	PA0323	PA0323	55.2982	56.0026	71.5098	82.1422	76.9808	68.3625	0.312338	0.436699
NC_002516.2	PseudoCAP	CDS	364369	365157	-	PA0324	PA0324	26.1939	20.7752	34.522	42.5923	38.048	26.1386	0.382367	0.47695
NC_002516.2	PseudoCAP	CDS	365154	366083	-	PA0325	PA0325	44.6266	56.9059	60.4134	98.3678	75.2111	78.4158	0.61931	0.0881905
NC_002516.2	PseudoCAP	CDS	366080	367129	-	PA0326	PA0326	25.2238	12.6457	17.261	5.07051	12.3877	12.064	-0.802877	0.216429
NC_002516.2	ANNOgesic	5UTR	367130	367185	-	PA0326	5'UTR_01336	16.4925	14.4523	9.86342	5.07051	7.07869	4.02132	-1.17225	0.0802749
NC_002516.2	PseudoCAP	CDS	367457	368422	+	PA0327	carP	54.3281	40.647	64.1122	99.3819	91.1382	103.549	0.866561	0.0106734
NC_002516.2	ANNOgesic	3UTR	368423	368458	+	PA0327	3'UTR_00075	3.88058	6.32287	3.69878	12.1692	18.5816	15.08	1.489	0.0213427
NC_002516.2	PseudoCAP	CDS	368462	370405	-	PA0328	aaaA	72.7608	60.5189	46.8512	54.7615	50.4357	70.3731	-0.0434428	0.94319
NC_002516.2	ANNOgesic	5UTR	370406	370634	-	PA0328	5'UTR_01337	57.2385	34.3242	35.7549	28.3948	21.2361	34.1812	-0.578038	0.239514
NC_002516.2	ANNOgesic	3UTR	370677	370705	-	PA0329	3'UTR_00076	42.6864	36.1307	39.4537	36.5076	39.8176	48.2559	0.072357	0.901652
NC_002516.2	PseudoCAP	CDS	370706	371038	-	PA0329	PA0329	334.7	323.37	295.903	305.244	303.499	341.812	-0.0062433	0.990217
NC_002516.2	PseudoCAP	CDS	371162	371833	-	PA0330	rpiA	129.999	137.297	136.855	129.805	104.411	130.693	-0.145465	0.710866
NC_002516.2	ANNOgesic	5UTR	372063	372090	+	PA0331	5'UTR_00060	22.3133	18.9686	19.7268	40.564	37.1631	47.2505	0.981858	0.0197249
NC_002516.2	PseudoCAP	CDS	372091	373605	+	PA0331	ilvA1	85.3727	46.0666	67.811	127.777	102.641	108.576	0.741155	0.0455365
NC_002516.2	ANNOgesic	5UTR	373630	373724	+	PA0332	5'UTR_01338	25.2238	18.9686	9.86342	13.1833	31.8541	30.1599	0.423809	0.535087
NC_002516.2	PseudoCAP	CDS	373725	374192	+	PA0332	PA0332	45.5968	43.3568	33.289	34.4794	38.048	33.1759	-0.206701	0.692051
NC_002516.2	ANNOgesic	3UTR	374193	374226	+	PA0332	3'UTR_00077	15.5223	10.8392	9.86342	8.11281	12.3877	6.03198	-0.396247	0.616481
NC_002516.2	PseudoCAP	CDS	374243	375514	+	PA0333	PA0333	34.9252	34.3242	41.9195	44.6205	48.666	45.2399	0.312658	0.493016
NC_002516.2	ANNOgesic	3UTR	375515	375629	+	PA0333	3'UTR_00078	6.79101	8.12941	12.3293	18.2538	16.8119	12.064	0.734654	0.258661
NC_002516.2	ANNOgesic	3UTR	375515	375695	+	PA0333	3'UTR_00079	6.79101	11.7425	13.5622	26.3666	24.7754	20.1066	1.07257	0.047069
NC_002516.2	ANNOgesic	3UTR	375515	375746	+	PA0333	3'UTR_00080	6.79101	14.4523	14.7951	30.423	30.9693	23.1226	1.14749	0.0267838
NC_002516.2	ANNOgesic	3UTR	375866	375950	-	PA0334	3'UTR_00081	8.7313	10.8392	17.261	12.1692	12.3877	6.03198	-0.216615	0.808819
NC_002516.2	PseudoCAP	CDS	375951	377189	-	PA0334	PA0334	14.5522	17.1621	28.3573	26.3666	29.1996	21.1119	0.350484	0.564393
NC_002516.2	PseudoCAP	CDS	377239	377892	-	PA0335	PA0335	36.8655	22.5817	30.8232	50.7051	62.8234	66.3518	0.956671	0.0152812
NC_002516.2	ANNOgesic	5UTR	377893	377971	-	PA0335	5'UTR_00061	76.6414	59.6157	53.0159	92.2832	109.72	98.5224	0.643798	0.0609627
NC_002516.2	ANNOgesic	5UTR	378070	378095	+	PA0336	5'UTR_00062	76.6414	91.23	88.7708	188.623	161.925	169.901	0.996886	0.000273742
NC_002516.2	PseudoCAP	CDS	378096	378575	+	PA0336	ygdP	245.447	280.916	308.232	459.388	451.267	417.212	0.659911	0.00827021
NC_002516.2	PseudoCAP	CDS	378598	380877	+	PA0337	ptsP	183.357	271.884	297.135	291.047	353.935	333.77	0.37158	0.292786
NC_002516.2	ANNOgesic	5UTR	380878	380902	+	PA0338	5'UTR_01339	7.76116	16.2588	27.1244	21.2961	29.1996	33.1759	0.674502	0.264762
NC_002516.2	PseudoCAP	CDS	380903	382033	+	PA0338	PA0338	208.581	159.878	170.144	150.087	139.804	139.741	-0.319748	0.327727
NC_002516.2	PseudoCAP	CDS	382037	382792	-	PA0339	PA0339	12.6119	16.2588	18.4939	35.4935	21.2361	23.1226	0.705597	0.192442
NC_002516.2	ANNOgesic	5UTR	382896	382913	+	PA0340	5'UTR_01340	59.1788	54.1961	71.5098	41.5781	48.666	37.1972	-0.509202	0.20296
NC_002516.2	PseudoCAP	CDS	382914	383717	+	PA0340	PA0340	129.999	115.618	134.389	155.157	127.416	117.624	0.0741649	0.868536
NC_002516.2	PseudoCAP	CDS	383727	384527	+	PA0341	lgt	69.8504	66.8418	45.6183	108.509	102.641	108.576	0.777147	0.0197075
NC_002516.2	ANNOgesic	3UTR	384528	384532	+	PA0341	3'UTR_01536	4.85072	2.7098	1.23293	4.0564	6.19386	3.01599	0.434101	0.700216
NC_002516.2	ANNOgesic	5UTR	384666	384732	+	PA0342	5'UTR_01341	69.8504	65.9385	55.4817	47.6628	49.5508	59.3145	-0.284741	0.503355
NC_002516.2	PseudoCAP	CDS	384733	385527	+	PA0342	thyA	191.118	174.331	162.746	160.228	177.852	146.778	-0.121383	0.751447
NC_002516.2	ANNOgesic	3UTR	385326	385553	-	PA0343	3'UTR_00083	20.373	18.0654	19.7268	40.564	38.048	37.1972	0.946165	0.0263705
NC_002516.2	ANNOgesic	3UTR	385489	385553	-	PA0343	3'UTR_00084	15.5223	11.7425	13.5622	31.4371	20.3512	33.1759	0.981329	0.0541181
NC_002516.2	ANNOgesic	3UTR	385528	385553	+	PA0342	3'UTR_00082	15.5223	13.549	9.86342	6.08461	15.0422	6.03198	-0.45405	0.562034
NC_002516.2	ANNOgesic	3UTR	385528	385690	+	PA0342	3'UTR_00085	31.0446	17.1621	18.4939	10.141	22.1209	13.0693	-0.504457	0.435729
NC_002516.2	PseudoCAP	CDS	385554	386351	-	PA0343	PA0343	55.2982	47.8732	45.6183	77.0717	64.5931	86.4584	0.592133	0.105621
NC_002516.2	PseudoCAP	CDS	386386	387765	-	PA0344	PA0344	7.76116	17.1621	20.9598	5.07051	18.5816	15.08	-0.198288	0.829903
NC_002516.2	PseudoCAP	CDS	387758	389143	-	PA0345	PA0345	17.4626	15.3555	14.7951	22.3102	21.2361	19.1013	0.367189	0.54393
NC_002516.2	ANNOgesic	5UTR	389144	389222	-	PA0345	5'UTR_01342	22.3133	20.7752	8.63049	25.3525	22.1209	14.0746	0.211141	0.784655
NC_002516.2	PseudoCAP	CDS	389334	389696	+	PA0346	PA0346	10.6716	28.0013	39.4537	15.2115	12.3877	13.0693	-0.842668	0.174961
NC_002516.2	ANNOgesic	3UTR	389550	389732	-	PA0347	3'UTR_00086	3.88058	9.93594	3.69878	15.2115	11.5029	12.064	0.96703	0.174559
NC_002516.2	PseudoCAP	CDS	389733	390884	-	PA0347	glpQ	16.4925	21.6784	14.7951	17.2397	25.6603	18.096	0.185196	0.797891
NC_002516.2	PseudoCAP	CDS	391094	392188	+	PA0348	PA0348	17.4626	27.098	20.9598	32.4512	23.0057	34.1812	0.417218	0.447598
NC_002516.2	PseudoCAP	CDS	392185	393225	+	PA0349	PA0349	9.70144	10.8392	11.0963	23.3243	13.2725	23.1226	0.834076	0.157992
NC_002516.2	ANNOgesic	5UTR	393281	393307	+	PA0350	5'UTR_01343	24.2536	14.4523	29.5903	37.5217	40.7025	50.2665	0.878158	0.0555674
NC_002516.2	PseudoCAP	CDS	393308	393814	+	PA0350	folA	44.6266	33.4209	36.9878	60.8461	69.9021	74.3945	0.805556	0.0265928
NC_002516.2	PseudoCAP	CDS	393830	394303	-	PA0351	PA0351	47.5371	35.2274	35.7549	35.4935	33.6238	37.1972	-0.153579	0.784614
NC_002516.2	ANNOgesic	5UTR	394304	394306	-	PA0351	5'UTR_01344	4.85072	4.51634	14.7951	6.08461	7.96353	7.03731	-0.125176	0.908828
NC_002516.2	ANNOgesic	3UTR	394315	394441	-	PA0352	3'UTR_00087	20.373	17.1621	24.6585	17.2397	14.1574	17.0906	-0.327888	0.603033
NC_002516.2	ANNOgesic	3UTR	394430	394441	-	PA0352	3'UTR_00088	12.6119	9.03268	7.39756	10.141	6.19386	9.04798	-0.18784	0.839986
NC_002516.2	PseudoCAP	CDS	394442	395827	-	PA0352	PA0352	198.88	168.008	154.116	181.524	153.962	183.975	-0.00685686	0.990272
NC_002516.2	ANNOgesic	5UTR	395828	395851	-	PA0352	5'UTR_01345	44.6266	45.1634	51.7829	50.7051	40.7025	48.2559	-0.0173244	0.980563
NC_002516.2	ANNOgesic	3UTR	395895	396056	-	PA0353	3'UTR_00089	28.1342	28.9046	17.261	32.4512	27.4299	29.1546	0.231058	0.697718
NC_002516.2	PseudoCAP	CDS	396057	397895	-	PA0353	ilvD	128.059	130.974	138.088	164.284	137.15	132.704	0.126215	0.748117
NC_002516.2	ANNOgesic	5UTR	397896	398066	-	PA0353	5'UTR_00063	80.522	65.9385	64.1122	51.7192	65.4779	65.3465	-0.200281	0.656796
NC_002516.2	PseudoCAP	CDS	398224	399420	-	PA0354	PA0354	212.462	183.363	209.598	192.679	153.077	163.869	-0.243356	0.468448
NC_002516.2	ANNOgesic	5UTR	399421	399444	-	PA0354	5'UTR_01346	93.1339	76.7777	94.9354	96.3396	64.5931	78.4158	-0.141499	0.764028
NC_002516.2	PseudoCAP	CDS	399493	400032	-	PA0355	pfpI	63.0594	53.2928	41.9195	67.9448	39.8176	58.3092	0.0571692	0.926618
NC_002516.2	ANNOgesic	5UTR	400033	400061	-	PA0355	5'UTR_01347	27.164	29.8078	19.7268	27.3807	16.8119	22.1173	-0.212847	0.741154
NC_002516.2	ANNOgesic	5UTR	400169	400247	+	PA0356	5'UTR_01348	28.1342	18.0654	30.8232	32.4512	23.8906	32.1706	0.197016	0.753098
NC_002516.2	PseudoCAP	CDS	400248	401072	+	PA0356	PA0356	130.969	130.071	101.1	156.172	144.228	160.853	0.336429	0.312189
NC_002516.2	ANNOgesic	5UTR	401110	401130	+	PA0357	5'UTR_00064	25.2238	14.4523	14.7951	16.2256	17.6967	16.0853	-0.117991	0.881204
NC_002516.2	PseudoCAP	CDS	401131	401943	+	PA0357	mutM	70.8205	69.5516	70.2768	86.1986	86.714	64.3412	0.167894	0.706066
NC_002516.2	ANNOgesic	5UTR	401959	402019	+	PA0358	5'UTR_01349	14.5522	12.6457	16.0281	8.11281	17.6967	14.0746	-0.0916351	0.916282
NC_002516.2	PseudoCAP	CDS	402020	402598	+	PA0358	PA0358	52.3878	41.5503	46.8512	45.6346	65.4779	61.3252	0.285057	0.532217
NC_002516.2	ANNOgesic	5UTR	402644	402680	+	PA0359	5'UTR_00065	28.1342	49.6797	57.9476	37.5217	40.7025	31.1652	-0.287328	0.600889
NC_002516.2	PseudoCAP	CDS	402681	403025	+	PA0359	PA0359	74.7011	148.136	151.65	152.115	162.81	151.805	0.308407	0.493746
NC_002516.2	ANNOgesic	3UTR	403026	403050	+	PA0359	3'UTR_00090	6.79101	11.7425	13.5622	9.12691	14.1574	26.1386	0.563243	0.439465
NC_002516.2	ANNOgesic	5UTR	403229	403294	+	PA0360	5'UTR_00066	17.4626	14.4523	12.3293	44.6205	40.7025	37.1972	1.37896	0.00123156
NC_002516.2	PseudoCAP	CDS	403295	404281	+	PA0360	PA0360	80.522	111.102	114.662	207.891	192.01	182.97	0.907842	0.00174865
NC_002516.2	ANNOgesic	3UTR	404282	404432	+	PA0360	3'UTR_00092	7.76116	4.51634	6.16464	26.3666	15.9271	16.0853	1.48384	0.0133076
NC_002516.2	ANNOgesic	3UTR	404295	404385	-	PA0361	3'UTR_00091	5.82087	18.0654	12.3293	13.1833	15.0422	13.0693	0.167026	0.848082
NC_002516.2	PseudoCAP	CDS	404386	406119	-	PA0361	PA0361	60.149	54.1961	53.0159	54.7615	52.2054	60.3198	-0.00313351	0.996221
NC_002516.2	PseudoCAP	CDS	406247	406498	-	PA0362	fdx1	199.85	178.847	170.144	176.454	164.58	215.141	0.0168685	0.974897
NC_002516.2	ANNOgesic	5UTR	406499	406546	-	PA0362	5'UTR_00067	132.91	128.264	117.128	103.438	101.756	147.784	-0.0998569	0.830214
NC_002516.2	ANNOgesic	3UTR	406617	406618	-	PA0363	3'UTR_00093	8.7313	9.93594	8.63049	12.1692	13.2725	12.064	0.410484	0.578895
NC_002516.2	PseudoCAP	CDS	406619	407098	-	PA0363	coaD	63.0594	109.295	88.7708	139.946	138.034	130.693	0.62553	0.0742603
NC_002516.2	ANNOgesic	5UTR	407099	407127	-	PA0363	5'UTR_00068	26.1939	48.7764	39.4537	63.8884	71.6718	60.3198	0.742928	0.0670614
NC_002516.2	PseudoCAP	CDS	407250	408845	-	PA0364	PA0364	25.2238	40.647	30.8232	48.6769	58.3992	52.2772	0.687058	0.0974108
NC_002516.2	PseudoCAP	CDS	408901	409449	-	PA0365	PA0365	8.7313	25.2915	27.1244	29.4089	36.2783	50.2665	0.862102	0.115738
NC_002516.2	PseudoCAP	CDS	409504	410934	-	PA0366	PA0366	70.8205	42.4536	46.8512	82.1422	75.2111	72.3838	0.499666	0.216642
NC_002516.2	ANNOgesic	5UTR	411173	411223	+	PA0367	5'UTR_01350	11.6417	2.7098	4.93171	14.1974	16.8119	9.04798	0.910091	0.222356
NC_002516.2	PseudoCAP	CDS	411224	411871	+	PA0367	PA0367	56.2684	33.4209	18.4939	75.0435	57.5144	68.3625	0.828475	0.0820087
NC_002516.2	PseudoCAP	CDS	412329	413327	-	PA0368	PA0368	27.164	40.647	44.3854	50.7051	39.8176	47.2505	0.287097	0.566144
NC_002516.2	ANNOgesic	5UTR	413328	413353	-	PA0368	5'UTR_00069	7.76116	9.03268	14.7951	10.141	13.2725	13.0693	0.210338	0.80821
NC_002516.2	PseudoCAP	CDS	413364	413840	-	PA0369	PA0369	14.5522	10.8392	11.0963	16.2256	22.1209	19.1013	0.604529	0.312836
NC_002516.2	PseudoCAP	CDS	413933	414529	-	PA0370	PA0370	23.2835	18.0654	11.0963	36.5076	29.1996	30.1599	0.79776	0.109925
NC_002516.2	PseudoCAP	CDS	414529	416016	-	PA0371	PA0371	61.1191	44.2601	49.3171	40.564	50.4357	64.3412	0.0054763	0.99417
NC_002516.2	PseudoCAP	CDS	416009	417406	-	PA0372	PA0372	193.059	169.814	128.224	169.355	166.349	127.677	-0.0842434	0.859624
NC_002516.2	ANNOgesic	5UTR	417407	417457	-	PA0372	5'UTR_00070	62.0892	74.0679	50.55	78.0858	77.8656	60.3198	0.199034	0.669364
NC_002516.2	ANNOgesic	5UTR	417475	417526	+	PA0373	5'UTR_00071	31.0446	40.647	48.0842	36.5076	46.8963	55.2932	0.209468	0.697065
NC_002516.2	PseudoCAP	CDS	417527	418894	+	PA0373	ftsY	137.761	119.231	151.65	135.89	138.034	131.698	-0.00708458	0.990217
NC_002516.2	PseudoCAP	CDS	418891	419562	+	PA0374	ftsE	79.5518	91.23	70.2768	83.1563	93.7927	72.3838	0.0445796	0.931833
NC_002516.2	PseudoCAP	CDS	419562	420569	+	PA0375	ftsX	238.656	218.591	224.393	157.186	165.464	157.837	-0.495251	0.0641773
NC_002516.2	ANNOgesic	5UTR	420660	420682	+	PA0376	5'UTR_00072	892.533	913.203	881.543	687.561	554.792	571.028	-0.559075	0.0208912
NC_002516.2	PseudoCAP	CDS	420683	421537	+	PA0376	rpoH	2427.3	2037.77	1797.61	1356.87	1147.63	1154.12	-0.761858	0.00236999
NC_002516.2	ANNOgesic	3UTR	421538	421569	+	PA0376	3'UTR_00094	37.8356	29.8078	16.0281	7.09871	10.618	11.0586	-1.41418	0.00912265
NC_002516.2	ANNOgesic	5UTR	421576	421601	+	PA0377	5'UTR_01351	42.6864	19.8719	27.1244	9.12691	15.9271	7.03731	-1.33967	0.0151749
NC_002516.2	PseudoCAP	CDS	421602	422207	+	PA0377	PA0377	73.731	46.0666	59.1805	29.4089	27.4299	17.0906	-1.20862	0.00337683
NC_002516.2	PseudoCAP	CDS	422212	422943	-	PA0378	PA0378	59.1788	56.9059	59.1805	52.7333	59.284	45.2399	-0.14843	0.758798
NC_002516.2	ANNOgesic	5UTR	422953	422979	+	PA0379	5'UTR_00073	23.2835	15.3555	20.9598	40.564	46.8963	24.1279	0.857009	0.0826457
NC_002516.2	PseudoCAP	CDS	422980	423357	+	PA0379	PA0379	49.4774	46.0666	45.6183	78.0858	80.5201	58.3092	0.599603	0.106767
NC_002516.2	ANNOgesic	3UTR	423358	423368	+	PA0379	3'UTR_00095	7.76116	6.32287	2.46585	9.12691	9.7332	12.064	0.746257	0.337501
NC_002516.2	ANNOgesic	5UTR	423428	423459	+	PA0380	5'UTR_01352	59.1788	84.9071	106.032	66.9307	58.3992	54.2879	-0.454863	0.276219
NC_002516.2	PseudoCAP	CDS	423460	423660	+	PA0380	PA0380	94.104	116.522	126.992	98.3678	84.9443	70.3731	-0.39823	0.281218
NC_002516.2	PseudoCAP	CDS	423719	424516	+	PA0381	thiG	155.223	133.684	103.566	126.763	106.18	103.549	-0.220389	0.586662
NC_002516.2	ANNOgesic	3UTR	424517	424578	+	PA0381	3'UTR_01537	9.70144	6.32287	12.3293	10.141	7.96353	6.03198	-0.18657	0.844814
NC_002516.2	ANNOgesic	5UTR	424585	424669	+	PA0382	5'UTR_01353	75.6713	77.681	71.5098	51.7192	61.9386	28.1493	-0.6332	0.139577
NC_002516.2	PseudoCAP	CDS	424670	425341	+	PA0382	micA	176.566	147.233	120.827	70.9871	87.5988	39.2079	-1.11738	0.00360613
NC_002516.2	ANNOgesic	3UTR	425342	425499	+	PA0382	3'UTR_00096	59.1788	44.2601	27.1244	7.09871	16.8119	10.0533	-1.78314	0.000345036
NC_002516.2	PseudoCAP	CDS	425504	426850	+	PA0383	PA0383	29.1043	32.5176	17.261	26.3666	20.3512	20.1066	-0.241274	0.704389
NC_002516.2	PseudoCAP	CDS	426863	427120	-	PA0384	PA0384	25.2238	18.9686	20.9598	18.2538	17.6967	14.0746	-0.354822	0.558717
NC_002516.2	ANNOgesic	3UTR	427147	427181	-	PA0385	3'UTR_00097	9.70144	18.9686	17.261	14.1974	21.2361	13.0693	0.0807397	0.925191
NC_002516.2	PseudoCAP	CDS	427182	427505	-	PA0385	PA0385	74.7011	77.681	67.811	80.114	60.1689	68.3625	-0.080233	0.872494
NC_002516.2	ANNOgesic	5UTR	427506	427540	-	PA0385	5'UTR_01354	16.4925	21.6784	17.261	20.282	7.07869	13.0693	-0.42939	0.535242
NC_002516.2	ANNOgesic	3UTR	427569	427585	-	PA0386	3'UTR_00098	11.6417	7.22614	6.16464	7.09871	2.65451	2.01066	-0.910619	0.283389
NC_002516.2	PseudoCAP	CDS	427586	428740	-	PA0386	PA0386	66.94	63.2287	55.4817	24.3384	43.357	26.1386	-0.935642	0.0205774
NC_002516.2	PseudoCAP	CDS	428861	429454	-	PA0387	PA0387	24.2536	38.8405	35.7549	38.5358	27.4299	37.1972	0.0562009	0.934488
NC_002516.2	PseudoCAP	CDS	429451	429870	-	PA0388	PA0388	108.656	187.88	141.787	102.424	90.2533	109.581	-0.521706	0.158423
NC_002516.2	PseudoCAP	CDS	430002	430622	-	PA0389	PA0389	66.94	70.4549	98.6342	80.114	72.5566	54.2879	-0.176082	0.720101
NC_002516.2	PseudoCAP	CDS	430630	431769	-	PA0390	metX	112.537	135.49	144.252	211.947	186.7	177.944	0.545252	0.0665165
NC_002516.2	ANNOgesic	5UTR	431770	431793	-	PA0390	5'UTR_00074	43.6565	66.8418	90.0037	91.2691	87.5988	64.3412	0.274576	0.585541
NC_002516.2	PseudoCAP	CDS	431858	433825	-	PA0391	PA0391	54.3281	41.5503	53.0159	78.0858	101.756	114.608	0.954899	0.00554345
NC_002516.2	ANNOgesic	5UTR	433826	433863	-	PA0391	5'UTR_00075	14.5522	18.9686	20.9598	20.282	18.5816	23.1226	0.178463	0.800224
NC_002516.2	ANNOgesic	3UTR	434015	434225	-	PA0392	3'UTR_00099	15.5223	35.2274	20.9598	29.4089	34.5086	33.1759	0.402071	0.481477
NC_002516.2	ANNOgesic	3UTR	434153	434225	-	PA0392	3'UTR_00100	9.70144	23.485	16.0281	24.3384	24.7754	24.1279	0.526187	0.374034
NC_002516.2	PseudoCAP	CDS	434226	434819	-	PA0392	PA0392	73.731	75.8745	87.5378	84.1704	115.914	89.4744	0.28538	0.469587
NC_002516.2	PseudoCAP	CDS	434830	435651	-	PA0393	proC	42.6864	29.8078	24.6585	28.3948	30.0844	29.1546	-0.148337	0.815183
NC_002516.2	PseudoCAP	CDS	435663	436355	-	PA0394	PA0394	90.2234	84.0039	75.2086	49.691	43.357	45.2399	-0.829265	0.012317
NC_002516.2	ANNOgesic	5UTR	436356	436531	-	PA0394	5'UTR_00077	58.2087	69.5516	57.9476	64.9025	53.975	47.2505	-0.158931	0.742532
NC_002516.2	ANNOgesic	5UTR	436357	436569	+	PA0395	5'UTR_00076	131.94	174.331	196.035	223.102	272.53	281.493	0.61678	0.0468469
NC_002516.2	PseudoCAP	CDS	436570	437604	+	PA0395	pilT	139.701	177.04	183.706	283.948	320.311	297.578	0.834429	0.00154106
NC_002516.2	ANNOgesic	3UTR	437605	437611	+	PA0395	3'UTR_00101	3.88058	6.32287	6.16464	6.08461	11.5029	10.0533	0.657137	0.421325
NC_002516.2	ANNOgesic	3UTR	437605	437737	+	PA0395	3'UTR_00102	12.6119	14.4523	13.5622	14.1974	29.1996	23.1226	0.661312	0.259971
NC_002516.2	ANNOgesic	3UTR	437605	437772	+	PA0395	3'UTR_00103	17.4626	18.0654	17.261	19.2679	38.048	31.1652	0.700632	0.182991
NC_002516.2	PseudoCAP	CDS	437782	438930	+	PA0396	pilU	77.6116	85.8104	101.1	163.27	173.428	216.146	1.03993	0.000359104
NC_002516.2	ANNOgesic	3UTR	438931	439070	+	PA0396	3'UTR_00104	7.76116	8.12941	8.63049	17.2397	22.1209	18.096	1.12498	0.0485893
NC_002516.2	PseudoCAP	CDS	438938	439837	-	PA0397	PA0397	33.9551	50.583	44.3854	68.9589	59.284	62.3305	0.541925	0.170976
NC_002516.2	ANNOgesic	5UTR	439838	439858	-	PA0397	5'UTR_01355	5.82087	12.6457	12.3293	11.1551	8.84836	6.03198	-0.207381	0.824784
NC_002516.2	PseudoCAP	CDS	439991	440395	+	PA0398	PA0398	55.2982	62.3255	82.6061	148.059	132.725	130.693	1.01758	0.000920652
NC_002516.2	ANNOgesic	3UTR	440396	440417	+	PA0398	3'UTR_00105	5.82087	9.03268	11.0963	15.2115	23.8906	14.0746	0.95295	0.125878
NC_002516.2	ANNOgesic	3UTR	440396	440588	+	PA0398	3'UTR_00106	18.4327	19.8719	24.6585	38.5358	33.6238	28.1493	0.645021	0.17719
NC_002516.2	PseudoCAP	CDS	440638	442011	+	PA0399	PA0399	45.5968	60.5189	85.072	102.424	98.2168	93.4957	0.60888	0.110522
NC_002516.2	PseudoCAP	CDS	442008	443192	+	PA0400	PA0400	56.2684	49.6797	59.1805	80.114	88.4836	86.4584	0.613833	0.068924
NC_002516.2	ANNOgesic	3UTR	443193	443351	+	PA0400	3'UTR_00107	10.6716	18.0654	13.5622	20.282	21.2361	29.1546	0.679575	0.22662
NC_002516.2	ANNOgesic	3UTR	443193	443441	+	PA0400	3'UTR_00108	11.6417	18.9686	16.0281	24.3384	26.5451	40.2132	0.897415	0.0799881
NC_002516.2	ANNOgesic	3UTR	443382	443418	-	PA0401	3'UTR_01538	9.70144	4.51634	4.93171	7.09871	12.3877	13.0693	0.6601	0.40055
NC_002516.2	PseudoCAP	CDS	443419	444690	-	PA0401	PA0401	52.3878	46.0666	43.1525	69.973	76.9808	62.3305	0.543937	0.143051
NC_002516.2	PseudoCAP	CDS	444687	445691	-	PA0402	pyrB	191.118	159.878	167.678	169.355	173.428	145.773	-0.0841526	0.83762
NC_002516.2	ANNOgesic	5UTR	445692	445764	-	PA0402	5'UTR_00078	72.7608	74.0679	65.3451	49.691	47.7812	40.2132	-0.606055	0.0922111
NC_002516.2	PseudoCAP	CDS	445715	446227	-	PA0403	pyrR	81.4921	91.23	76.4415	88.2268	78.7504	79.4211	-0.0194084	0.973221
NC_002516.2	ANNOgesic	5UTR	446228	446294	-	PA0403	5'UTR_00079	6.79101	6.32287	8.63049	4.0564	8.84836	8.04264	-0.0287663	0.982547
NC_002516.2	PseudoCAP	CDS	446339	446773	-	PA0404	PA0404	32.9849	23.485	16.0281	18.2538	32.7389	19.1013	-0.0490384	0.95472
NC_002516.2	PseudoCAP	CDS	446773	447342	-	PA0405	algH	85.3727	55.0993	60.4134	63.8884	83.1746	84.4478	0.197273	0.680008
NC_002516.2	ANNOgesic	5UTR	447343	447350	-	PA0405	5'UTR_01356	19.4029	6.32287	4.93171	1.0141	5.30902	4.02132	-1.2456	0.138449
NC_002516.2	PseudoCAP	CDS	447391	448350	-	PA0406	tonB3	76.6414	66.8418	78.9073	74.0294	70.7869	67.3571	-0.0632196	0.897196
NC_002516.2	PseudoCAP	CDS	448431	449384	-	PA0407	gshB	137.761	158.975	138.088	187.609	162.81	185.986	0.294407	0.358841
NC_002516.2	ANNOgesic	5UTR	449385	449451	-	PA0407	5'UTR_00080	52.3878	43.3568	53.0159	89.2409	61.9386	64.3412	0.517497	0.190445
NC_002516.2	ANNOgesic	5UTR	449522	449638	+	PA0408	5'UTR_00081	279.402	565.445	642.355	261.638	254.833	322.711	-0.791678	0.0436822
NC_002516.2	PseudoCAP	CDS	449639	450046	+	PA0408	pilG	340.521	444.408	413.031	355.95	339.777	335.78	-0.21201	0.503555
NC_002516.2	PseudoCAP	CDS	450093	450458	+	PA0409	pilH	134.85	170.718	184.939	276.85	256.603	219.162	0.60565	0.0417745
NC_002516.2	PseudoCAP	CDS	450509	451045	+	PA0410	pilI	89.2533	113.812	123.293	149.073	192.894	165.88	0.625425	0.0473501
NC_002516.2	PseudoCAP	CDS	451130	453178	+	PA0411	pilJ	154.253	217.687	256.449	269.751	366.322	422.239	0.730599	0.0346627
NC_002516.2	PseudoCAP	CDS	453239	454114	+	PA0412	pilK	178.507	214.978	165.212	397.528	479.581	451.393	1.22271	8.56121e-07
NC_002516.2	PseudoCAP	CDS	454126	461544	+	PA0413	chpA	270.67	418.213	475.91	624.686	692.827	726.854	0.791132	0.0112774
NC_002516.2	PseudoCAP	CDS	461537	462568	+	PA0414	chpB	47.5371	65.9385	44.3854	109.523	118.568	122.65	1.10911	0.000471426
NC_002516.2	PseudoCAP	CDS	462565	463071	+	PA0415	chpC	27.164	36.1307	28.3573	22.3102	34.5086	30.1599	-0.0722859	0.914149
NC_002516.2	PseudoCAP	CDS	463079	463873	+	PA0416	chpD	16.4925	18.9686	16.0281	23.3243	32.7389	28.1493	0.665975	0.189323
NC_002516.2	PseudoCAP	CDS	463949	464560	+	PA0417	chpE	19.4029	27.098	30.8232	31.4371	20.3512	24.1279	-0.0221108	0.980312
NC_002516.2	PseudoCAP	CDS	464568	465983	-	PA0418	PA0418	20.373	33.4209	32.0561	49.691	51.3205	48.2559	0.766333	0.0659521
NC_002516.2	PseudoCAP	CDS	466018	466740	-	PA0419	PA0419	19.4029	37.9372	35.7549	46.6487	30.9693	27.1439	0.161064	0.813588
NC_002516.2	ANNOgesic	5UTR	466741	466765	-	PA0419	5'UTR_00082	5.82087	9.93594	9.86342	13.1833	6.19386	4.02132	-0.113201	0.915865
NC_002516.2	PseudoCAP	CDS	466833	468236	-	PA0420	bioA	93.1339	74.9712	107.265	97.3537	118.568	150.8	0.404704	0.299343
NC_002516.2	ANNOgesic	5UTR	468237	468276	-	PA0420	5'UTR_01357	37.8356	20.7752	43.1525	46.6487	46.0115	67.3571	0.629571	0.185156
NC_002516.2	ANNOgesic	5UTR	468376	468409	+	PA0421	5'UTR_00083	50.4475	53.2928	49.3171	79.0999	63.7082	59.3145	0.385629	0.334044
NC_002516.2	PseudoCAP	CDS	468410	469900	+	PA0421	PA0421	154.253	152.652	143.02	212.961	174.313	193.023	0.357921	0.238197
NC_002516.2	ANNOgesic	3UTR	469901	469943	+	PA0421	3'UTR_00109	13.582	12.6457	12.3293	6.08461	9.7332	14.0746	-0.331371	0.672232
NC_002516.2	ANNOgesic	5UTR	470058	470080	+	PA0422	5'UTR_00084	471.49	471.506	376.043	960.354	840.595	753.998	0.934681	0.000169446
NC_002516.2	PseudoCAP	CDS	470081	470650	+	PA0422	PA0422	1172.9	863.524	673.178	1801.04	1569.7	1301.9	0.763426	0.0181531
NC_002516.2	PseudoCAP	CDS	470662	471237	+	PA0423	pasP	740.22	354.984	293.437	450.261	462.769	382.026	-0.0968123	0.877109
NC_002516.2	ANNOgesic	3UTR	471238	471276	+	PA0423	3'UTR_01543	88.2831	47.8732	44.3854	40.564	38.9328	38.2026	-0.591773	0.201171
NC_002516.2	ANNOgesic	3UTR	471238	471282	+	PA0423	3'UTR_01541	92.1637	47.8732	45.6183	41.5781	40.7025	38.2026	-0.596737	0.202156
NC_002516.2	ANNOgesic	3UTR	471238	471283	+	PA0423	3'UTR_01539	92.1637	47.8732	45.6183	41.5781	40.7025	38.2026	-0.596737	0.202156
NC_002516.2	ANNOgesic	3UTR	471252	471305	-	PA0424	3'UTR_01540	9.70144	5.41961	4.93171	1.0141	4.42418	4.02132	-0.856742	0.349168
NC_002516.2	ANNOgesic	3UTR	471253	471305	-	PA0424	3'UTR_01542	9.70144	5.41961	4.93171	1.0141	4.42418	4.02132	-0.856742	0.349168
NC_002516.2	ANNOgesic	3UTR	471259	471305	-	PA0424	3'UTR_01544	5.82087	5.41961	3.69878	1.0141	4.42418	4.02132	-0.512366	0.62801
NC_002516.2	PseudoCAP	CDS	471306	471749	-	PA0424	mexR	252.238	303.498	281.107	96.3396	86.714	97.5171	-1.54543	4.96178e-10
NC_002516.2	ANNOgesic	5UTR	471750	471794	-	PA0424	5'UTR_01358	75.6713	103.876	129.457	26.3666	26.5451	25.1333	-1.89758	7.59787e-08
NC_002516.2	ANNOgesic	5UTR	471819	472023	+	PA0425	5'UTR_00085	1217.53	575.381	480.842	404.626	406.14	407.159	-0.860205	0.0380543
NC_002516.2	PseudoCAP	CDS	472024	473175	+	PA0425	mexA	594.699	410.083	337.822	451.275	330.044	398.111	-0.182865	0.679664
NC_002516.2	PseudoCAP	CDS	473191	476331	+	PA0426	mexB	842.085	494.991	527.693	409.697	500.817	517.745	-0.373824	0.321166
NC_002516.2	PseudoCAP	CDS	476333	477790	+	PA0427	oprM	186.268	139.103	119.594	147.045	176.082	181.965	0.17552	0.67731
NC_002516.2	ANNOgesic	3UTR	477620	477885	-	PA0428	3'UTR_00111	98.9547	43.3568	54.2488	12.1692	21.2361	18.096	-1.79762	8.51724e-05
NC_002516.2	ANNOgesic	3UTR	477791	477805	+	PA0427	3'UTR_00110	12.6119	8.12941	8.63049	3.0423	2.65451	5.02665	-1.22659	0.106545
NC_002516.2	ANNOgesic	3UTR	477823	477885	-	PA0428	3'UTR_00112	75.6713	31.6144	35.7549	7.09871	15.0422	10.0533	-1.95741	0.000140616
NC_002516.2	PseudoCAP	CDS	477886	479805	-	PA0428	PA0428	624.773	382.985	425.36	168.341	210.591	219.162	-1.22504	4.75886e-05
NC_002516.2	ANNOgesic	5UTR	479806	479966	-	PA0428	5'UTR_01359	187.238	133.684	108.498	68.9589	69.9021	83.4424	-0.921959	0.00734577
NC_002516.2	ANNOgesic	3UTR	480015	480055	-	PA0429	3'UTR_00113	26.1939	22.5817	22.1927	11.1551	15.9271	17.0906	-0.637664	0.24218
NC_002516.2	PseudoCAP	CDS	480056	481126	-	PA0429	PA0429	1145.74	847.265	843.322	582.094	637.967	733.891	-0.52683	0.0685065
NC_002516.2	PseudoCAP	CDS	481196	482068	-	PA0430	metF	267.76	130.071	94.9354	83.1563	84.9443	99.5277	-0.835783	0.0695379
NC_002516.2	PseudoCAP	CDS	482111	482665	-	PA0431	PA0431	310.446	103.876	117.128	31.4371	49.5508	53.2825	-1.84408	8.1697e-05
NC_002516.2	PseudoCAP	CDS	482706	484115	-	PA0432	sahH	879.921	440.795	343.987	252.511	284.917	277.471	-0.984296	0.0153447
NC_002516.2	ANNOgesic	5UTR	484116	484289	-	PA0432	5'UTR_01360	177.536	94.8431	70.2768	93.2973	115.914	114.608	-0.0809332	0.9004
NC_002516.2	PseudoCAP	CDS	484404	484838	+	PA0433	PA0433	21.3432	22.5817	23.4256	32.4512	18.5816	14.0746	-0.047211	0.956455
NC_002516.2	PseudoCAP	CDS	484964	487156	+	PA0434	PA0434	12.6119	18.9686	24.6585	20.282	15.9271	23.1226	0.0806414	0.918685
NC_002516.2	PseudoCAP	CDS	487167	488645	+	PA0435	PA0435	36.8655	33.4209	23.4256	38.5358	38.9328	43.2292	0.337557	0.493394
NC_002516.2	ANNOgesic	3UTR	488646	488700	+	PA0435	3'UTR_01545	13.582	14.4523	7.39756	9.12691	18.5816	6.03198	-0.0656448	0.950716
NC_002516.2	ANNOgesic	5UTR	488709	488729	+	PA0436	5'UTR_00086	21.3432	18.0654	20.9598	38.5358	42.4721	60.3198	1.16602	0.00573377
NC_002516.2	PseudoCAP	CDS	488730	489350	+	PA0436	PA0436	94.104	126.457	145.485	180.51	194.664	225.194	0.698287	0.0271574
NC_002516.2	ANNOgesic	3UTR	489351	489383	+	PA0436	3'UTR_00114	7.76116	19.8719	18.4939	10.141	15.9271	23.1226	0.0879126	0.923412
NC_002516.2	PseudoCAP	CDS	489387	490658	-	PA0437	codA	12.6119	18.0654	13.5622	15.2115	19.4664	17.0906	0.205874	0.779037
NC_002516.2	PseudoCAP	CDS	490648	491898	-	PA0438	codB	14.5522	18.0654	16.0281	28.3948	19.4664	16.0853	0.362391	0.566126
NC_002516.2	PseudoCAP	CDS	492080	493357	-	PA0439	PA0439	13.582	9.93594	9.86342	19.2679	23.0057	16.0853	0.740132	0.207277
NC_002516.2	PseudoCAP	CDS	493354	494721	-	PA0440	PA0440	10.6716	11.7425	22.1927	32.4512	16.8119	21.1119	0.621238	0.314521
NC_002516.2	PseudoCAP	CDS	494816	496255	-	PA0441	dht	33.9551	44.2601	53.0159	30.423	33.6238	33.1759	-0.406208	0.387476
NC_002516.2	ANNOgesic	3UTR	496280	496361	-	PA0442	3'UTR_00115	24.2536	28.0013	22.1927	25.3525	17.6967	18.096	-0.276203	0.649928
NC_002516.2	ANNOgesic	3UTR	496314	496361	-	PA0442	3'UTR_00116	22.3133	23.485	22.1927	21.2961	15.0422	16.0853	-0.356573	0.54763
NC_002516.2	PseudoCAP	CDS	496362	496478	-	PA0442	PA0442	38.8058	27.098	23.4256	22.3102	23.8906	19.1013	-0.430806	0.427548
NC_002516.2	ANNOgesic	5UTR	496856	496870	+	PA0443	5'UTR_01361	17.4626	5.41961	9.86342	4.0564	7.96353	8.04264	-0.599886	0.467706
NC_002516.2	PseudoCAP	CDS	496871	498361	+	PA0443	PA0443	39.7759	27.098	33.289	48.6769	37.1631	33.1759	0.237828	0.66218
NC_002516.2	PseudoCAP	CDS	498420	499703	+	PA0444	PA0444	15.5223	17.1621	27.1244	24.3384	18.5816	16.0853	-0.00342719	0.997592
NC_002516.2	ANNOgesic	3UTR	499704	499942	+	PA0444	3'UTR_00118	7.76116	9.93594	11.0963	14.1974	15.0422	15.08	0.573268	0.389305
NC_002516.2	ANNOgesic	3UTR	499815	500103	-	PA0445	3'UTR_00117	28.1342	25.2915	29.5903	40.564	32.7389	32.1706	0.332109	0.509212
NC_002516.2	PseudoCAP	CDS	500104	501120	-	PA0445	PA0445	86.3429	58.7124	57.9476	68.9589	68.1324	65.3465	-0.00670351	0.991805
NC_002516.2	ANNOgesic	3UTR	501319	501375	-	PA0446	3'UTR_00119	2.91043	9.03268	18.4939	4.0564	7.07869	4.02132	-0.793026	0.362958
NC_002516.2	PseudoCAP	CDS	501376	502599	-	PA0446	PA0446	36.8655	134.587	156.582	44.6205	65.4779	72.3838	-0.776517	0.175272
NC_002516.2	PseudoCAP	CDS	502719	503900	-	PA0447	gcdH	115.447	457.053	589.339	162.256	245.985	345.834	-0.568992	0.376836
NC_002516.2	ANNOgesic	5UTR	503901	504036	-	PA0447	5'UTR_01362	37.8356	73.1647	110.963	54.7615	81.405	79.4211	-0.0315735	0.969908
NC_002516.2	ANNOgesic	5UTR	504040	504120	+	PA0448	5'UTR_01363	63.0594	43.3568	29.5903	50.7051	45.1267	48.2559	0.0692498	0.913814
NC_002516.2	PseudoCAP	CDS	504121	505029	+	PA0448	gcdR	116.417	192.396	182.473	140.96	148.653	124.661	-0.237303	0.568915
NC_002516.2	ANNOgesic	5UTR	504923	505046	+	PA0449	5'UTR_00087	45.5968	140.91	144.252	86.1986	86.714	67.3571	-0.430023	0.448525
NC_002516.2	PseudoCAP	CDS	505047	505586	+	PA0449	PA0449	246.417	653.966	618.929	425.923	402.601	332.764	-0.368746	0.46522
NC_002516.2	ANNOgesic	3UTR	505431	505628	-	PA0450	3'UTR_00120	19.4029	28.0013	20.9598	22.3102	18.5816	17.0906	-0.229826	0.721896
NC_002516.2	ANNOgesic	3UTR	505587	505624	+	PA0449	3'UTR_01546	26.1939	68.6483	43.1525	27.3807	32.7389	28.1493	-0.607372	0.248626
NC_002516.2	PseudoCAP	CDS	505629	507251	-	PA0450	PA0450	39.7759	44.2601	35.7549	51.7192	49.5508	52.2772	0.339423	0.43406
NC_002516.2	ANNOgesic	5UTR	507252	507412	-	PA0450	5'UTR_00088	9.70144	7.22614	9.86342	16.2256	15.9271	9.04798	0.567962	0.423482
NC_002516.2	ANNOgesic	5UTR	507557	507630	+	PA0451	5'UTR_01364	32.0148	62.3255	86.3049	10.141	7.96353	13.0693	-2.32858	1.51945e-06
NC_002516.2	PseudoCAP	CDS	507631	508962	+	PA0451	PA0451	112.537	174.331	198.501	68.9589	59.284	93.4957	-1.08691	0.00261765
NC_002516.2	PseudoCAP	CDS	508959	509753	+	PA0452	PA0452	90.2234	100.263	92.4695	118.65	97.332	116.618	0.225134	0.54763
NC_002516.2	PseudoCAP	CDS	509825	510499	-	PA0453	PA0453	9.70144	14.4523	14.7951	11.1551	16.8119	14.0746	0.110341	0.895484
NC_002516.2	PseudoCAP	CDS	510589	512790	-	PA0454	PA0454	76.6414	104.779	77.6744	96.3396	91.1382	88.4691	0.0841677	0.861216
NC_002516.2	PseudoCAP	CDS	513051	514427	-	PA0455	dbpA	89.2533	84.0039	87.5378	63.8884	98.2168	76.4051	-0.121531	0.80427
NC_002516.2	ANNOgesic	5UTR	514428	514453	-	PA0455	5'UTR_01365	23.2835	18.9686	14.7951	8.11281	19.4664	13.0693	-0.445184	0.505346
NC_002516.2	ANNOgesic	5UTR	514624	514774	+	PA0456	5'UTR_00089	736.34	486.861	478.376	567.897	669.821	713.785	0.192274	0.628944
NC_002516.2	PseudoCAP	CDS	514775	514984	+	PA0456	PA0456	1282.53	803.005	727.427	683.504	1031.72	945.011	-0.0781019	0.883663
NC_002516.2	ANNOgesic	3UTR	514985	515103	+	PA0456	3'UTR_00121	228.954	166.201	143.02	101.41	185.816	151.805	-0.2831	0.537259
NC_002516.2	ANNOgesic	5UTR	515120	515134	+	PA0457	5'UTR_01366	10.6716	9.03268	7.39756	9.12691	13.2725	11.0586	0.267443	0.748483
NC_002516.2	PseudoCAP	CDS	515135	515659	+	PA0457	PA0457	41.7162	47.8732	36.9878	38.5358	59.284	47.2505	0.186945	0.722139
NC_002516.2	ANNOgesic	3UTR	515597	515652	-	PA0457.1	3'UTR_00122	1.94029	4.51634	3.69878	8.11281	5.30902	15.08	1.2065	0.13552
NC_002516.2	PseudoCAP	CDS	515653	516027	-	PA0457.1	PA0457.1	5.82087	4.51634	7.39756	16.2256	15.0422	25.1333	1.5008	0.0129684
NC_002516.2	PseudoCAP	CDS	516029	517462	-	PA0458	PA0458	36.8655	30.7111	34.522	58.8179	84.0595	60.3198	0.958839	0.0103895
NC_002516.2	ANNOgesic	5UTR	517463	517486	-	PA0458	5'UTR_00090	4.85072	6.32287	3.69878	8.11281	18.5816	10.0533	1.11174	0.125732
NC_002516.2	ANNOgesic	5UTR	517980	518082	+	PA0459	5'UTR_01367	3.88058	2.7098	8.63049	31.4371	24.7754	37.1972	2.39316	1.2271e-05
NC_002516.2	PseudoCAP	CDS	518083	520635	+	PA0459	PA0459	63.0594	112.005	151.65	480.684	614.961	633.358	2.31341	1.03746e-11
NC_002516.2	ANNOgesic	5UTR	520684	520736	+	PA0460	5'UTR_00091	28.1342	24.3882	7.39756	15.2115	13.2725	15.08	-0.438293	0.538161
NC_002516.2	PseudoCAP	CDS	520737	521315	+	PA0460	PA0460	207.611	166.201	120.827	223.102	213.246	212.125	0.376306	0.296859
NC_002516.2	ANNOgesic	3UTR	521431	521629	-	PA0461	3'UTR_00123	18.4327	11.7425	20.9598	29.4089	24.7754	35.1866	0.766538	0.133387
NC_002516.2	ANNOgesic	3UTR	521547	521629	-	PA0461	3'UTR_00124	10.6716	8.12941	14.7951	14.1974	14.1574	27.1439	0.670677	0.302453
NC_002516.2	PseudoCAP	CDS	521630	522517	-	PA0461	PA0461	121.268	98.4562	98.6342	141.974	134.495	109.581	0.270331	0.465748
NC_002516.2	PseudoCAP	CDS	522465	523169	+	PA0462	PA0462	336.64	238.463	167.678	154.143	133.61	122.65	-0.828439	0.0216284
NC_002516.2	ANNOgesic	5UTR	522518	522549	-	PA0461	5'UTR_01368	27.164	25.2915	23.4256	28.3948	38.048	23.1226	0.228425	0.701728
NC_002516.2	ANNOgesic	3UTR	523170	523205	+	PA0462	3'UTR_00125	29.1043	16.2588	13.5622	16.2256	11.5029	10.0533	-0.595978	0.354168
NC_002516.2	ANNOgesic	5UTR	523230	523253	+	PA0463	5'UTR_00092	21.3432	20.7752	23.4256	19.2679	20.3512	23.1226	-0.0559801	0.940169
NC_002516.2	PseudoCAP	CDS	523254	523943	+	PA0463	creB	62.0892	70.4549	61.6464	68.9589	57.5144	59.3145	-0.0654799	0.898269
NC_002516.2	PseudoCAP	CDS	523943	525367	+	PA0464	creC	24.2536	16.2588	19.7268	41.5781	30.0844	29.1546	0.700613	0.150453
NC_002516.2	PseudoCAP	CDS	525469	526827	+	PA0465	creD	40.7461	28.9046	33.289	43.6064	44.2418	35.1866	0.248075	0.631111
NC_002516.2	PseudoCAP	CDS	526877	527179	+	PA0466	PA0466	9.70144	9.03268	8.63049	21.2961	16.8119	7.03731	0.642003	0.369038
NC_002516.2	PseudoCAP	CDS	527324	527944	-	PA0467	PA0467	5.82087	13.549	19.7268	17.2397	15.9271	19.1013	0.399199	0.580464
NC_002516.2	PseudoCAP	CDS	527963	528913	-	PA0468	PA0468	36.8655	39.7438	41.9195	29.4089	27.4299	43.2292	-0.234356	0.663166
NC_002516.2	ANNOgesic	5UTR	528914	528956	-	PA0468	5'UTR_00093	9.70144	7.22614	18.4939	14.1974	7.96353	14.0746	0.0495266	0.96459
NC_002516.2	ANNOgesic	5UTR	528977	528998	+	PA0469	5'UTR_01369	7.76116	9.03268	11.0963	7.09871	12.3877	7.03731	-0.0449787	0.969034
NC_002516.2	PseudoCAP	CDS	528999	529856	+	PA0469	PA0469	51.4177	54.1961	56.7147	59.832	74.3263	71.3785	0.333131	0.404909
NC_002516.2	ANNOgesic	3UTR	529857	529955	+	PA0469	3'UTR_00126	13.582	11.7425	13.5622	19.2679	19.4664	19.1013	0.534983	0.367829
NC_002516.2	PseudoCAP	CDS	530029	532437	-	PA0470	fiuA	54.3281	85.8104	67.811	65.9166	51.3205	61.3252	-0.216178	0.650625
NC_002516.2	PseudoCAP	CDS	532541	533512	-	PA0471	fiuR	18.4327	28.0013	44.3854	6.08461	5.30902	7.03731	-2.05836	0.000184449
NC_002516.2	PseudoCAP	CDS	533509	534027	-	PA0472	fiuI	117.387	164.395	135.622	99.3819	70.7869	65.3465	-0.802065	0.018865
NC_002516.2	ANNOgesic	5UTR	534028	534075	-	PA0472	5'UTR_01370	67.9101	105.682	78.9073	82.1422	58.3992	49.2612	-0.399226	0.368591
NC_002516.2	ANNOgesic	5UTR	534169	534195	+	PA0473	5'UTR_00094	34.9252	38.8405	36.9878	52.7333	42.4721	51.2719	0.385313	0.377186
NC_002516.2	PseudoCAP	CDS	534196	534945	+	PA0473	PA0473	76.6414	82.1973	81.3732	129.805	115.914	132.704	0.639769	0.0323867
NC_002516.2	ANNOgesic	3UTR	534946	535004	+	PA0473	3'UTR_00127	4.85072	13.549	9.86342	15.2115	10.618	15.08	0.467832	0.535087
NC_002516.2	PseudoCAP	CDS	535085	535489	+	PA0474	PA0474	3.88058	5.41961	6.16464	11.1551	8.84836	6.03198	0.649104	0.435393
NC_002516.2	PseudoCAP	CDS	535539	536108	+	PA0475	PA0475	8.7313	9.03268	14.7951	25.3525	20.3512	12.064	0.771065	0.217382
NC_002516.2	PseudoCAP	CDS	536142	537869	-	PA0476	PA0476	64.0295	70.4549	71.5098	58.8179	61.9386	75.3998	-0.0681697	0.893072
NC_002516.2	ANNOgesic	3UTR	538047	538216	-	PA0477	3'UTR_00128	15.5223	14.4523	8.63049	14.1974	18.5816	27.1439	0.564042	0.37346
NC_002516.2	PseudoCAP	CDS	538217	539143	-	PA0477	PA0477	34.9252	49.6797	62.8793	46.6487	40.7025	41.2186	-0.182351	0.73774
NC_002516.2	ANNOgesic	5UTR	539144	539162	-	PA0477	5'UTR_01371	11.6417	13.549	16.0281	13.1833	7.07869	10.0533	-0.401155	0.585831
NC_002516.2	ANNOgesic	5UTR	539209	539230	+	PA0478	5'UTR_00095	16.4925	10.8392	18.4939	15.2115	8.84836	9.04798	-0.418459	0.559333
NC_002516.2	PseudoCAP	CDS	539231	539707	+	PA0478	PA0478	37.8356	30.7111	32.0561	41.5781	24.7754	30.1599	-0.0621821	0.926178
NC_002516.2	PseudoCAP	CDS	539785	540735	-	PA0479	PA0479	18.4327	45.1634	41.9195	19.2679	30.9693	26.1386	-0.428221	0.472664
NC_002516.2	ANNOgesic	5UTR	540736	540763	-	PA0479	5'UTR_01372	8.7313	29.8078	18.4939	2.0282	4.42418	4.02132	-2.06051	0.00223049
NC_002516.2	PseudoCAP	CDS	540839	541636	+	PA0480	PA0480	9.70144	11.7425	12.3293	7.09871	4.42418	14.0746	-0.358381	0.673245
NC_002516.2	ANNOgesic	5UTR	541655	541678	+	PA0481	5'UTR_01373	12.6119	17.1621	11.0963	26.3666	25.6603	18.096	0.711524	0.200574
NC_002516.2	PseudoCAP	CDS	541679	542122	+	PA0481	PA0481	33.9551	36.1307	29.5903	63.8884	65.4779	54.2879	0.844366	0.0221511
NC_002516.2	ANNOgesic	3UTR	542123	542144	+	PA0481	3'UTR_01547	0	0.903268	1.23293	3.0423	0	2.01066	0.596469	0.641383
NC_002516.2	ANNOgesic	3UTR	542127	542169	-	PA0482	3'UTR_01548	3.88058	3.61307	9.86342	4.0564	8.84836	3.01599	-0.0550841	0.969006
NC_002516.2	PseudoCAP	CDS	542170	544347	-	PA0482	glcB	209.551	327.886	281.107	177.468	222.979	204.082	-0.425606	0.211899
NC_002516.2	ANNOgesic	5UTR	544348	544548	-	PA0482	5'UTR_01374	78.5817	170.718	191.104	153.129	164.58	219.162	0.2746	0.602484
NC_002516.2	ANNOgesic	5UTR	544634	544653	+	PA0483	5'UTR_01375	28.1342	20.7752	41.9195	8.11281	7.07869	12.064	-1.58126	0.00260576
NC_002516.2	PseudoCAP	CDS	544654	545097	+	PA0483	PA0483	64.0295	57.8091	80.1403	82.1422	76.0959	91.4851	0.302837	0.449154
NC_002516.2	PseudoCAP	CDS	545129	545644	+	PA0484	PA0484	73.731	108.392	107.265	151.101	163.695	200.061	0.808973	0.0120104
NC_002516.2	ANNOgesic	3UTR	545645	545728	+	PA0484	3'UTR_00129	10.6716	17.1621	29.5903	32.4512	44.2418	48.2559	1.07032	0.0299551
NC_002516.2	ANNOgesic	3UTR	545645	545810	+	PA0484	3'UTR_00130	16.4925	28.9046	46.8512	43.6064	56.6295	58.3092	0.752067	0.127381
NC_002516.2	ANNOgesic	3UTR	546119	546333	-	PA0485	3'UTR_00131	54.3281	31.6144	43.1525	25.3525	36.2783	24.1279	-0.552359	0.255633
NC_002516.2	ANNOgesic	3UTR	546313	546333	-	PA0485	3'UTR_00132	11.6417	3.61307	11.0963	2.0282	5.30902	5.02665	-0.872979	0.308178
NC_002516.2	PseudoCAP	CDS	546334	547230	-	PA0485	PA0485	203.73	173.427	136.855	111.551	103.526	120.64	-0.602638	0.0587876
NC_002516.2	ANNOgesic	5UTR	547231	547293	-	PA0485	5'UTR_00096	64.9997	68.6483	41.9195	38.5358	32.7389	29.1546	-0.780063	0.0572566
NC_002516.2	ANNOgesic	3UTR	547414	547431	-	PA0486	3'UTR_00133	11.6417	5.41961	2.46585	0	6.19386	3.01599	-0.798041	0.435729
NC_002516.2	PseudoCAP	CDS	547432	548406	-	PA0486	PA0486	64.9997	51.4862	59.1805	48.6769	68.1324	64.3412	0.0462564	0.934953
NC_002516.2	ANNOgesic	5UTR	548407	548430	-	PA0486	5'UTR_00097	39.7759	22.5817	30.8232	25.3525	30.0844	35.1866	-0.0354431	0.96459
NC_002516.2	PseudoCAP	CDS	548468	549226	-	PA0487	PA0487	21.3432	24.3882	30.8232	45.6346	36.2783	44.2345	0.694531	0.112586
NC_002516.2	ANNOgesic	5UTR	549227	549252	-	PA0487	5'UTR_00098	3.88058	6.32287	8.63049	15.2115	10.618	14.0746	0.970161	0.155651
NC_002516.2	PseudoCAP	CDS	549294	549614	-	PA0488	PA0488	14.5522	20.7752	19.7268	21.2961	21.2361	24.1279	0.259479	0.681086
NC_002516.2	PseudoCAP	CDS	549656	550381	-	PA0489	PA0489	9.70144	6.32287	6.16464	8.11281	6.19386	3.01599	-0.305844	0.756772
NC_002516.2	ANNOgesic	3UTR	550434	550519	-	PA0490	3'UTR_00134	51.4177	31.6144	30.8232	20.282	14.1574	15.08	-1.13416	0.015784
NC_002516.2	PseudoCAP	CDS	550520	550813	-	PA0490	PA0490	229.924	188.783	141.787	72.0012	50.4357	48.2559	-1.65956	3.72347e-07
NC_002516.2	ANNOgesic	5UTR	550814	550838	-	PA0490	5'UTR_01376	50.4475	59.6157	36.9878	12.1692	13.2725	8.04264	-1.99988	5.00447e-06
NC_002516.2	PseudoCAP	CDS	550867	551793	-	PA0491	PA0491	72.7608	123.748	107.265	37.5217	52.2054	47.2505	-1.10227	0.00242625
NC_002516.2	ANNOgesic	5UTR	551794	551817	-	PA0491	5'UTR_01377	11.6417	28.9046	20.9598	3.0423	2.65451	7.03731	-1.97502	0.00197473
NC_002516.2	ANNOgesic	5UTR	551878	551910	+	PA0492	5'UTR_00099	217.312	147.233	141.787	20.282	35.3935	30.1599	-2.45024	1.27195e-12
NC_002516.2	PseudoCAP	CDS	551911	552669	+	PA0492	PA0492	399.7	264.657	286.039	37.5217	61.0537	43.2292	-2.64468	3.52755e-17
NC_002516.2	ANNOgesic	5UTR	552703	552745	+	PA0493	5'UTR_01378	42.6864	24.3882	17.261	20.282	20.3512	15.08	-0.562643	0.340232
NC_002516.2	PseudoCAP	CDS	552746	552994	+	PA0493	PA0493	132.91	88.5202	81.3732	64.9025	62.8234	34.1812	-0.862852	0.0369984
NC_002516.2	PseudoCAP	CDS	553005	554381	+	PA0494	PA0494	133.88	78.5843	86.3049	35.4935	46.0115	21.1119	-1.45863	0.000337308
NC_002516.2	PseudoCAP	CDS	554383	555261	+	PA0495	PA0495	129.999	53.2928	55.4817	38.5358	53.0902	32.1706	-0.887013	0.075403
NC_002516.2	PseudoCAP	CDS	555251	556228	+	PA0496	PA0496	152.313	77.681	64.1122	52.7333	76.0959	27.1439	-0.849934	0.108773
NC_002516.2	ANNOgesic	3UTR	556229	556296	+	PA0496	3'UTR_00135	22.3133	8.12941	9.86342	7.09871	9.7332	5.02665	-0.766069	0.306309
NC_002516.2	ANNOgesic	3UTR	556270	556274	-	PA0497	3'UTR_00136	8.7313	3.61307	2.46585	10.141	10.618	9.04798	0.837436	0.290891
NC_002516.2	PseudoCAP	CDS	556275	557276	-	PA0497	PA0497	90.2234	78.5843	77.6744	111.551	96.4472	119.634	0.397617	0.247829
NC_002516.2	PseudoCAP	CDS	557354	558361	-	PA0498	PA0498	66.94	65.0353	64.1122	74.0294	89.3685	75.3998	0.277604	0.476437
NC_002516.2	PseudoCAP	CDS	558377	559078	-	PA0499	PA0499	27.164	35.2274	16.0281	41.5781	36.2783	51.2719	0.660259	0.172884
NC_002516.2	ANNOgesic	5UTR	559079	559128	-	PA0499	5'UTR_01379	11.6417	16.2588	4.93171	19.2679	17.6967	25.1333	0.80236	0.193049
NC_002516.2	ANNOgesic	5UTR	559574	559643	+	PA0500	5'UTR_00100	99.9249	103.876	108.498	20.282	41.5873	32.1706	-1.65494	2.13882e-06
NC_002516.2	PseudoCAP	CDS	559644	560702	+	PA0500	bioB	310.446	342.338	361.248	128.791	204.397	115.613	-1.13806	0.000283191
NC_002516.2	PseudoCAP	CDS	560808	562013	+	PA0501	bioF	32.9849	64.132	71.5098	24.3384	27.4299	16.0853	-1.22465	0.00774952
NC_002516.2	PseudoCAP	CDS	562006	562728	+	PA0502	PA0502	20.373	28.0013	25.8915	24.3384	27.4299	20.1066	-0.0411826	0.957988
NC_002516.2	PseudoCAP	CDS	562721	563545	+	PA0503	PA0503	11.6417	24.3882	20.9598	11.1551	12.3877	7.03731	-0.808097	0.196138
NC_002516.2	PseudoCAP	CDS	563549	564235	+	PA0504	bioD	0.970144	8.12941	11.0963	4.0564	6.19386	4.02132	-0.372591	0.730951
NC_002516.2	ANNOgesic	5UTR	564301	564343	+	PA0505	5'UTR_00101	50.4475	46.0666	49.3171	34.4794	41.5873	34.1812	-0.384672	0.376067
NC_002516.2	PseudoCAP	CDS	564344	564574	+	PA0505	PA0505	226.044	197.816	175.076	161.242	140.689	132.704	-0.454682	0.137706
NC_002516.2	ANNOgesic	5UTR	564783	564913	+	PA0506	5'UTR_00102	588.878	930.366	935.792	269.751	170.773	175.933	-1.92854	6.84365e-10
NC_002516.2	PseudoCAP	CDS	564914	566719	+	PA0506	PA0506	988.577	1514.78	1417.87	537.474	482.236	468.484	-1.36657	1.80424e-07
NC_002516.2	ANNOgesic	3UTR	566720	566774	+	PA0506	3'UTR_00137	56.2684	94.8431	77.6744	14.1974	41.5873	33.1759	-1.27403	0.00525414
NC_002516.2	PseudoCAP	CDS	566932	568728	+	PA0507	PA0507	46.5669	52.3895	41.9195	69.973	76.0959	56.2985	0.501473	0.198489
NC_002516.2	ANNOgesic	5UTR	568948	569001	+	PA0508	5'UTR_01380	33.9551	23.485	22.1927	18.2538	7.96353	5.02665	-1.23149	0.0336786
NC_002516.2	PseudoCAP	CDS	569002	570780	+	PA0508	PA0508	210.521	158.072	151.65	100.396	84.9443	76.4051	-0.96582	0.00158348
NC_002516.2	ANNOgesic	3UTR	570781	570819	+	PA0508	3'UTR_01549	16.4925	6.32287	7.39756	1.0141	0.884836	2.01066	-2.21627	0.00616011
NC_002516.2	ANNOgesic	3UTR	570824	571110	-	PA0509	3'UTR_00138	34.9252	50.583	46.8512	99.3819	162.81	135.72	1.53103	7.0377e-06
NC_002516.2	PseudoCAP	CDS	571111	572592	-	PA0509	nirN	71.7907	146.329	155.349	370.147	440.649	418.218	1.65781	8.02249e-07
NC_002516.2	PseudoCAP	CDS	572583	573422	-	PA0510	nirE	21.3432	48.7764	56.7147	109.523	132.725	111.592	1.41751	0.000330023
NC_002516.2	PseudoCAP	CDS	573433	574596	-	PA0511	nirJ	55.2982	102.069	115.895	185.581	255.718	210.114	1.20986	0.000685913
NC_002516.2	PseudoCAP	CDS	574590	575105	-	PA0512	nirH	25.2238	44.2601	67.811	151.101	213.246	179.954	1.90583	4.39317e-07
NC_002516.2	PseudoCAP	CDS	575080	575523	-	PA0513	nirG	22.3133	37.9372	76.4415	118.65	150.422	126.672	1.45804	0.000880423
NC_002516.2	PseudoCAP	CDS	575516	576040	-	PA0514	nirL	32.0148	56.9059	101.1	118.65	156.616	113.602	0.985162	0.031426
NC_002516.2	PseudoCAP	CDS	576037	576489	-	PA0515	PA0515	31.0446	75.8745	108.498	92.2832	166.349	123.656	0.780335	0.132331
NC_002516.2	PseudoCAP	CDS	576498	577676	-	PA0516	nirF	85.3727	212.268	228.092	327.555	565.41	421.234	1.25387	0.00306301
NC_002516.2	PseudoCAP	CDS	577673	578032	-	PA0517	nirC	32.9849	92.1333	73.9756	383.33	525.593	391.074	2.57855	2.93072e-12
NC_002516.2	PseudoCAP	CDS	578029	578343	-	PA0518	nirM	32.9849	95.7464	80.1403	423.894	570.72	452.399	2.65772	9.3911e-13
NC_002516.2	PseudoCAP	CDS	578394	580100	-	PA0519	nirS	407.461	814.747	902.503	2951.03	4229.52	2927.52	2.15992	3.50774e-10
NC_002516.2	ANNOgesic	5UTR	580101	580188	-	PA0519	5'UTR_00103	88.2831	148.136	128.224	484.74	668.052	395.095	2.01402	2.97891e-10
NC_002516.2	ANNOgesic	5UTR	580274	580315	+	PA0520	5'UTR_00104	30.0745	28.9046	22.1927	21.2961	23.8906	24.1279	-0.222858	0.709339
NC_002516.2	PseudoCAP	CDS	580316	581098	+	PA0520	nirQ	97.0144	129.167	110.963	97.3537	118.568	125.666	0.0177887	0.975719
NC_002516.2	PseudoCAP	CDS	581133	581660	+	PA0521	PA0521	50.4475	84.0039	75.2086	33.4653	53.975	24.1279	-0.854934	0.0602716
NC_002516.2	PseudoCAP	CDS	581668	581925	+	PA0522	PA0522	16.4925	25.2915	12.3293	5.07051	17.6967	1.00533	-0.981945	0.219156
NC_002516.2	ANNOgesic	5UTR	581993	582014	+	PA0523	5'UTR_00105	362.834	334.209	319.328	122.706	241.56	85.4531	-1.1167	0.00684062
NC_002516.2	PseudoCAP	CDS	582015	582455	+	PA0523	norC	1079.77	1100.18	978.944	418.824	998.096	290.541	-0.834304	0.0851658
NC_002516.2	PseudoCAP	CDS	582455	583855	+	PA0524	norB	865.369	1185.09	1215.67	342.766	797.238	276.466	-1.13842	0.009392
NC_002516.2	PseudoCAP	CDS	583857	585695	+	PA0525	PA0525	208.581	406.47	501.801	90.255	204.397	60.3198	-1.52824	0.00190297
NC_002516.2	ANNOgesic	3UTR	585696	585833	+	PA0525	3'UTR_00139	30.0745	49.6797	69.0439	10.141	20.3512	6.03198	-1.82884	0.000444654
NC_002516.2	ANNOgesic	3UTR	585696	585960	+	PA0525	3'UTR_00140	38.8058	59.6157	86.3049	11.1551	24.7754	7.03731	-1.90709	0.000181576
NC_002516.2	PseudoCAP	CDS	585702	585896	-	PA0526	PA0526	87.313	145.426	167.678	255.554	305.269	165.88	0.826944	0.0383401
NC_002516.2	ANNOgesic	5UTR	585897	585917	-	PA0526	5'UTR_00106	32.9849	64.132	66.5781	86.1986	125.647	66.3518	0.7316	0.109718
NC_002516.2	PseudoCAP	CDS	585980	586663	-	PA0527	dnr	32.9849	40.647	44.3854	125.749	99.9865	115.613	1.48738	2.07348e-06
NC_002516.2	ANNOgesic	5UTR	586664	586691	-	PA0527	5'UTR_00107	5.82087	8.12941	13.5622	46.6487	34.5086	43.2292	2.04521	1.24931e-05
NC_002516.2	PseudoCAP	sRNA	586867	586990	+	PA0527.1	rsmY	49299.8	42767	54690.2	14955	15671.3	15449.9	-1.64707	1.18205e-15
NC_002516.2	ANNOgesic	3UTR	586920	587016	-	PA0528	3'UTR_00141	11.6417	13.549	12.3293	1.0141	1.76967	1.00533	-2.55543	0.000595282
NC_002516.2	PseudoCAP	CDS	587017	587895	-	PA0528	PA0528	19.4029	24.3882	22.1927	32.4512	29.1996	38.2026	0.5637	0.242162
NC_002516.2	ANNOgesic	5UTR	587896	587949	-	PA0528	5'UTR_00108	11.6417	4.51634	4.93171	5.07051	5.30902	13.0693	0.115338	0.918631
NC_002516.2	ANNOgesic	5UTR	587967	587996	+	PA0529	5'UTR_00109	92.1637	152.652	159.048	41.5781	50.4357	54.2879	-1.4071	4.75845e-05
NC_002516.2	PseudoCAP	CDS	587997	588698	+	PA0529	PA0529	213.432	283.626	299.601	100.396	117.683	121.645	-1.1982	1.56571e-05
NC_002516.2	PseudoCAP	CDS	588924	590105	+	PA0530	PA0530	34.9252	48.7764	29.5903	51.7192	44.2418	33.1759	0.170569	0.770265
NC_002516.2	PseudoCAP	CDS	590105	590821	+	PA0531	PA0531	17.4626	22.5817	25.8915	24.3384	21.2361	9.04798	-0.241984	0.738915
NC_002516.2	ANNOgesic	3UTR	590809	590895	-	PA0532	3'UTR_00142	11.6417	10.8392	6.16464	8.11281	13.2725	10.0533	0.107754	0.909569
NC_002516.2	ANNOgesic	3UTR	590822	590885	+	PA0531	3'UTR_01550	13.582	7.22614	12.3293	10.141	9.7332	11.0586	-0.0804273	0.93307
NC_002516.2	PseudoCAP	CDS	590896	591402	-	PA0532	PA0532	19.4029	20.7752	12.3293	20.282	16.8119	22.1173	0.142904	0.845944
NC_002516.2	ANNOgesic	5UTR	591340	591444	+	PA0533	5'UTR_01382	18.4327	14.4523	16.0281	21.2961	28.3148	21.1119	0.502378	0.37272
NC_002516.2	ANNOgesic	5UTR	591403	591433	-	PA0532	5'UTR_01381	8.7313	12.6457	6.16464	9.12691	12.3877	15.08	0.346038	0.666893
NC_002516.2	PseudoCAP	CDS	591445	592935	+	PA0533	PA0533	46.5669	43.3568	29.5903	67.9448	76.9808	65.3465	0.775893	0.0378893
NC_002516.2	ANNOgesic	5UTR	593244	593272	+	PA0534	5'UTR_01383	28.1342	37.9372	40.6866	46.6487	31.8541	30.1599	0.0262117	0.973192
NC_002516.2	PseudoCAP	CDS	593273	594562	+	PA0534	pauB1	229.924	382.985	390.838	204.848	165.464	177.944	-0.846205	0.00978812
NC_002516.2	PseudoCAP	CDS	594580	595134	+	PA0535	PA0535	66.94	111.102	145.485	42.5923	34.5086	28.1493	-1.53602	0.000104572
NC_002516.2	ANNOgesic	3UTR	595135	595238	+	PA0535	3'UTR_01551	11.6417	4.51634	8.63049	4.0564	2.65451	3.01599	-1.09741	0.185186
NC_002516.2	ANNOgesic	3UTR	595146	595244	-	PA0536	3'UTR_00143	13.582	14.4523	4.93171	12.1692	5.30902	11.0586	-0.214555	0.821701
NC_002516.2	PseudoCAP	CDS	595245	596270	-	PA0536	PA0536	100.895	55.0993	62.8793	75.0435	73.4414	63.3358	-0.0465858	0.939902
NC_002516.2	PseudoCAP	CDS	596274	596882	-	PA0537	PA0537	441.416	313.434	239.188	239.328	209.706	198.05	-0.602423	0.0867408
NC_002516.2	ANNOgesic	5UTR	596883	596931	-	PA0537	5'UTR_01384	215.372	154.459	146.718	122.706	123.877	111.592	-0.515976	0.11873
NC_002516.2	ANNOgesic	3UTR	596939	596969	-	PA0538	3'UTR_00144	18.4327	15.3555	18.4939	17.2397	20.3512	19.1013	0.115508	0.876348
NC_002516.2	PseudoCAP	CDS	596970	597479	-	PA0538	dsbB	86.3429	86.7137	72.7427	59.832	61.0537	56.2985	-0.461972	0.192649
NC_002516.2	ANNOgesic	5UTR	597480	597558	-	PA0538	5'UTR_00110	13.582	7.22614	7.39756	11.1551	7.07869	8.04264	-0.101045	0.919335
NC_002516.2	ANNOgesic	5UTR	597692	597707	+	PA0539	5'UTR_00111	21.3432	32.5176	32.0561	7.09871	13.2725	12.064	-1.28904	0.0117916
NC_002516.2	PseudoCAP	CDS	597708	598538	+	PA0539	PA0539	66.94	65.0353	81.3732	46.6487	40.7025	31.1652	-0.812592	0.0277444
NC_002516.2	ANNOgesic	5UTR	598585	598607	+	PA0540	5'UTR_01385	87.313	92.1333	83.839	138.932	114.144	150.8	0.598971	0.0553745
NC_002516.2	PseudoCAP	CDS	598608	598994	+	PA0540	PA0540	150.372	178.847	175.076	251.497	222.979	288.53	0.584704	0.039732
NC_002516.2	ANNOgesic	3UTR	598995	599053	+	PA0540	3'UTR_00145	22.3133	26.1948	33.289	29.4089	33.6238	44.2345	0.37973	0.465317
NC_002516.2	ANNOgesic	5UTR	599074	599106	+	PA0541	5'UTR_00112	32.9849	40.647	44.3854	82.1422	65.4779	93.4957	0.995766	0.00521023
NC_002516.2	PseudoCAP	CDS	599107	599565	+	PA0541	PA0541	61.1191	93.9398	86.3049	145.016	140.689	177.944	0.914318	0.00434193
NC_002516.2	ANNOgesic	3UTR	599566	599722	+	PA0541	3'UTR_00147	7.76116	19.8719	14.7951	13.1833	15.9271	22.1173	0.243597	0.755294
NC_002516.2	ANNOgesic	3UTR	599634	599756	-	PA0542	3'UTR_00146	6.79101	9.03268	6.16464	13.1833	23.0057	15.08	1.0889	0.0799137
NC_002516.2	PseudoCAP	CDS	599757	600176	-	PA0542	PA0542	17.4626	18.9686	18.4939	45.6346	51.3205	38.2026	1.23631	0.00261983
NC_002516.2	PseudoCAP	CDS	600426	601394	+	PA0543	PA0543	37.8356	45.1634	32.0561	40.564	30.9693	34.1812	-0.126975	0.828605
NC_002516.2	ANNOgesic	3UTR	601395	601455	+	PA0543	3'UTR_00148	8.7313	11.7425	11.0963	25.3525	17.6967	22.1173	0.959952	0.0820087
NC_002516.2	ANNOgesic	3UTR	601395	601510	+	PA0543	3'UTR_00149	9.70144	15.3555	12.3293	32.4512	20.3512	30.1599	1.0578	0.0404781
NC_002516.2	PseudoCAP	CDS	601398	602141	-	PA0544	PA0544	21.3432	27.098	29.5903	37.5217	32.7389	33.1759	0.391695	0.43282
NC_002516.2	ANNOgesic	5UTR	602291	602345	+	PA0545	5'UTR_00113	21.3432	51.4862	64.1122	56.7897	23.8906	34.1812	-0.23149	0.750489
NC_002516.2	PseudoCAP	CDS	602346	603650	+	PA0545	PA0545	96.0443	163.491	175.076	279.892	163.695	194.029	0.532083	0.204965
NC_002516.2	ANNOgesic	3UTR	603651	603687	+	PA0545	3'UTR_01552	0.970144	3.61307	1.23293	8.11281	6.19386	6.03198	1.34386	0.12618
NC_002516.2	ANNOgesic	3UTR	603662	603705	-	PA0546	3'UTR_00150	86.3429	49.6797	36.9878	5.07051	8.84836	29.1546	-1.79449	0.00218957
NC_002516.2	PseudoCAP	CDS	603706	604896	-	PA0546	metK	1604.62	1008.95	1025.8	206.877	238.021	422.239	-1.98392	1.66947e-08
NC_002516.2	PseudoCAP	CDS	604912	605913	-	PA0547	PA0547	1522.16	1361.22	1581.85	294.089	345.086	485.575	-1.9409	3.14584e-13
NC_002516.2	ANNOgesic	5UTR	605914	605981	-	PA0547	5'UTR_01386	64.0295	60.5189	55.4817	30.423	36.2783	28.1493	-0.888946	0.0160412
NC_002516.2	ANNOgesic	5UTR	605970	606159	+	PA0548	5'UTR_01387	288.133	284.529	298.368	316.4	275.184	314.668	0.0561316	0.882799
NC_002516.2	PseudoCAP	CDS	606160	608157	+	PA0548	tktA	693.653	562.736	564.681	530.375	505.242	547.905	-0.198844	0.514007
NC_002516.2	ANNOgesic	5UTR	608055	608156	+	PA0549	5'UTR_00114	117.387	79.4875	62.8793	34.4794	33.6238	60.3198	-0.971252	0.0238532
NC_002516.2	PseudoCAP	CDS	608157	609221	+	PA0549	PA0549	173.656	95.7464	87.5378	49.691	56.6295	73.3891	-0.947998	0.0200633
NC_002516.2	PseudoCAP	CDS	609202	609999	-	PA0550	PA0550	5.82087	6.32287	4.93171	8.11281	7.07869	9.04798	0.422604	0.63422
NC_002516.2	ANNOgesic	5UTR	610179	610213	+	PA0551	5'UTR_00115	52.3878	67.7451	35.7549	56.7897	56.6295	60.3198	0.138701	0.805453
NC_002516.2	PseudoCAP	CDS	610214	611275	+	PA0551	epd	194.999	191.493	110.963	208.905	172.543	159.848	0.113323	0.823687
NC_002516.2	PseudoCAP	CDS	611281	612444	+	PA0552	pgk	135.82	95.7464	76.4415	112.565	123.877	87.4638	0.0671399	0.904276
NC_002516.2	PseudoCAP	CDS	612517	612717	+	PA0553	PA0553	61.1191	84.9071	71.5098	41.5781	32.7389	45.2399	-0.836785	0.0235057
NC_002516.2	ANNOgesic	3UTR	612718	612769	+	PA0553	3'UTR_00151	20.373	21.6784	13.5622	7.09871	7.96353	10.0533	-1.05381	0.0738874
NC_002516.2	PseudoCAP	CDS	612877	613218	+	PA0554	PA0554	80.522	82.1973	86.3049	75.0435	82.2898	62.3305	-0.173043	0.686189
NC_002516.2	ANNOgesic	3UTR	613219	613237	+	PA0554	3'UTR_00152	10.6716	8.12941	16.0281	4.0564	7.07869	2.01066	-1.15861	0.120012
NC_002516.2	ANNOgesic	5UTR	613243	613337	+	PA0555	5'UTR_01388	77.6116	54.1961	48.0842	58.8179	46.0115	48.2559	-0.229906	0.642223
NC_002516.2	PseudoCAP	CDS	613338	614402	+	PA0555	fda	348.282	231.236	191.104	188.623	232.712	248.317	-0.197699	0.664165
NC_002516.2	ANNOgesic	3UTR	614403	614414	+	PA0555	3'UTR_00153	14.5522	12.6457	16.0281	6.08461	12.3877	11.0586	-0.483365	0.493231
NC_002516.2	PseudoCAP	CDS	614468	614950	+	PA0556	PA0556	20.373	28.0013	23.4256	15.2115	19.4664	21.1119	-0.342905	0.562188
NC_002516.2	PseudoCAP	CDS	614952	615608	-	PA0557	PA0557	7.76116	13.549	13.5622	17.2397	12.3877	14.0746	0.298236	0.692051
NC_002516.2	ANNOgesic	5UTR	615581	615606	+	PA0558	5'UTR_01389	24.2536	21.6784	29.5903	24.3384	17.6967	25.1333	-0.155328	0.817545
NC_002516.2	PseudoCAP	CDS	615607	616374	+	PA0558	PA0558	53.3579	54.1961	66.5781	66.9307	72.5566	82.4371	0.344575	0.384167
NC_002516.2	ANNOgesic	3UTR	616354	616370	-	PA0559	3'UTR_00154	3.88058	1.80654	2.46585	7.09871	6.19386	13.0693	1.35548	0.0944141
NC_002516.2	PseudoCAP	CDS	616371	617549	-	PA0559	PA0559	41.7162	38.8405	40.6866	42.5923	49.5508	57.3038	0.291334	0.522836
NC_002516.2	ANNOgesic	5UTR	617636	617661	+	PA0560	5'UTR_01390	52.3878	35.2274	59.1805	48.6769	64.5931	56.2985	0.210422	0.68026
NC_002516.2	PseudoCAP	CDS	617662	618150	+	PA0560	PA0560	112.537	80.3908	102.333	101.41	142.459	141.752	0.376704	0.321747
NC_002516.2	PseudoCAP	CDS	618176	619330	+	PA0561	PA0561	254.178	238.463	223.16	325.526	281.378	285.514	0.311282	0.282119
NC_002516.2	ANNOgesic	3UTR	619331	619349	+	PA0561	3'UTR_00155	11.6417	6.32287	8.63049	18.2538	9.7332	14.0746	0.587701	0.41172
NC_002516.2	PseudoCAP	CDS	619332	620006	-	PA0562	PA0562	68.8803	52.3895	53.0159	60.8461	67.2476	51.2719	0.0400096	0.946112
NC_002516.2	ANNOgesic	5UTR	620007	620052	-	PA0562	5'UTR_00116	70.8205	56.9059	45.6183	44.6205	57.5144	49.2612	-0.191645	0.702011
NC_002516.2	ANNOgesic	3UTR	620105	620134	-	PA0563	3'UTR_01553	20.373	12.6457	16.0281	22.3102	33.6238	31.1652	0.780256	0.128414
NC_002516.2	PseudoCAP	CDS	620135	620488	-	PA0563	PA0563	183.357	143.62	143.02	171.383	213.246	177.944	0.253328	0.475919
NC_002516.2	ANNOgesic	5UTR	620489	620563	-	PA0563	5'UTR_00117	97.0144	88.5202	86.3049	81.1281	130.956	127.677	0.312378	0.443586
NC_002516.2	PseudoCAP	CDS	620666	621577	-	PA0564	PA0564	28.1342	24.3882	36.9878	34.4794	40.7025	37.1972	0.326783	0.517456
NC_002516.2	ANNOgesic	5UTR	621578	621676	-	PA0564	5'UTR_00118	21.3432	28.9046	35.7549	30.423	30.0844	28.1493	0.0516153	0.941445
NC_002516.2	PseudoCAP	CDS	621695	622033	+	PA0565	PA0565	25.2238	37.034	24.6585	34.4794	31.8541	42.2239	0.294138	0.58481
NC_002516.2	ANNOgesic	3UTR	621994	622022	-	PA0566	3'UTR_00157	2.91043	4.51634	7.39756	5.07051	11.5029	18.096	1.05497	0.174798
NC_002516.2	PseudoCAP	CDS	622023	622538	-	PA0566	PA0566	17.4626	21.6784	14.7951	25.3525	30.0844	36.1919	0.708215	0.154097
NC_002516.2	ANNOgesic	3UTR	622034	622051	+	PA0565	3'UTR_00156	7.76116	2.7098	2.46585	4.0564	5.30902	12.064	0.567486	0.561156
NC_002516.2	ANNOgesic	5UTR	622539	622575	-	PA0566	5'UTR_00119	2.91043	3.61307	3.69878	5.07051	3.53935	4.02132	0.23752	0.842694
NC_002516.2	ANNOgesic	3UTR	622598	622893	-	PA0568	3'UTR_00158	27.164	24.3882	17.261	39.5499	32.7389	43.2292	0.695153	0.129765
NC_002516.2	ANNOgesic	5UTR	622655	622725	+	PA0567	5'UTR_01391	66.94	73.1647	59.1805	13.1833	16.8119	19.1013	-1.92896	2.42402e-07
NC_002516.2	PseudoCAP	CDS	622726	622884	+	PA0567	PA0567	114.477	112.908	96.1683	31.4371	39.8176	50.2665	-1.36785	2.66186e-05
NC_002516.2	ANNOgesic	3UTR	622769	622893	-	PA0568	3'UTR_00160	13.582	9.93594	4.93171	18.2538	15.0422	21.1119	0.819651	0.190523
NC_002516.2	ANNOgesic	3UTR	622885	622953	+	PA0567	3'UTR_00159	32.9849	29.8078	23.4256	14.1974	21.2361	19.1013	-0.624194	0.223699
NC_002516.2	PseudoCAP	CDS	622894	623352	-	PA0568	PA0568	20.373	18.9686	16.0281	28.3948	24.7754	26.1386	0.480339	0.366232
NC_002516.2	PseudoCAP	CDS	623368	623838	-	PA0569	PA0569	11.6417	11.7425	16.0281	16.2256	11.5029	14.0746	0.0852832	0.920842
NC_002516.2	PseudoCAP	CDS	623852	624199	-	PA0570	PA0570	6.79101	12.6457	11.0963	22.3102	13.2725	23.1226	0.852531	0.160999
NC_002516.2	PseudoCAP	CDS	624189	624803	-	PA0571	PA0571	52.3878	57.8091	41.9195	60.8461	79.6353	87.4638	0.557024	0.150266
NC_002516.2	ANNOgesic	5UTR	624804	624827	-	PA0571	5'UTR_01392	34.9252	32.5176	25.8915	38.5358	46.8963	52.2772	0.530275	0.227006
NC_002516.2	ANNOgesic	3UTR	624887	624993	-	PA0572	3'UTR_00161	2.91043	3.61307	12.3293	35.4935	50.4357	50.2665	2.64653	3.08173e-07
NC_002516.2	PseudoCAP	CDS	624994	627765	-	PA0572	PA0572	45.5968	50.583	61.6464	248.455	345.971	364.935	2.53236	3.17606e-18
NC_002516.2	ANNOgesic	5UTR	627766	627892	-	PA0572	5'UTR_00120	25.2238	18.9686	12.3293	47.6628	64.5931	66.3518	1.55714	0.000138072
NC_002516.2	PseudoCAP	CDS	628335	628670	-	PA0573	PA0573	14.5522	9.93594	29.5903	27.3807	25.6603	27.1439	0.55367	0.360204
NC_002516.2	PseudoCAP	CDS	628763	629884	-	PA0574	PA0574	72.7608	66.8418	66.5781	102.424	116.798	104.554	0.634952	0.0419465
NC_002516.2	ANNOgesic	5UTR	629885	629931	-	PA0574	5'UTR_00121	10.6716	9.03268	9.86342	29.4089	18.5816	20.1066	1.10256	0.0436822
NC_002516.2	ANNOgesic	3UTR	630409	630526	-	PA0575	3'UTR_01554	81.4921	107.489	123.293	93.2973	79.6353	79.4211	-0.295403	0.458207
NC_002516.2	PseudoCAP	tRNA	630434	630510	-	PA0574.1	PA0574.1	80.522	106.586	120.827	92.2832	78.7504	78.4158	-0.292166	0.463384
NC_002516.2	PseudoCAP	CDS	630527	634264	-	PA0575	PA0575	126.119	98.4562	113.429	155.157	141.574	183.975	0.495779	0.122525
NC_002516.2	ANNOgesic	3UTR	634340	634370	-	PA0576	3'UTR_01555	73.731	21.6784	30.8232	6.08461	7.96353	11.0586	-2.08121	0.0002437
NC_002516.2	PseudoCAP	CDS	634371	636224	-	PA0576	rpoD	6583.4	4185.74	4142.64	2291.87	2535.94	2539.47	-0.992514	0.000504106
NC_002516.2	ANNOgesic	5UTR	636225	636264	-	PA0576	5'UTR_00122	3457.59	2567.99	2603.94	1510	1602.44	1697	-0.828378	0.000772178
NC_002516.2	ANNOgesic	5UTR	636225	636372	-	PA0576	5'UTR_00123	3677.82	2754.97	2750.66	1551.57	1669.69	1760.33	-0.866651	0.000414204
NC_002516.2	ANNOgesic	5UTR	636225	636444	-	PA0576	5'UTR_00124	3715.65	2776.64	2766.69	1560.7	1675	1763.35	-0.873242	0.00038075
NC_002516.2	PseudoCAP	CDS	636304	638298	-	PA0577	dnaG	767.384	519.379	394.537	182.538	217.67	226.199	-1.37875	1.73568e-05
NC_002516.2	ANNOgesic	5UTR	638299	638331	-	PA0577	5'UTR_00125	117.387	88.5202	82.6061	15.2115	25.6603	29.1546	-1.94934	1.13835e-07
NC_002516.2	PseudoCAP	CDS	638381	638830	-	PA0578	PA0578	571.415	396.534	339.055	92.2832	119.453	90.4798	-2.04638	1.22822e-11
NC_002516.2	PseudoCAP	CDS	638900	639115	-	PA0579	rpsU	2246.85	1924.86	1649.66	633.813	729.99	593.145	-1.54321	7.39818e-11
NC_002516.2	ANNOgesic	5UTR	639116	639190	-	PA0579	5'UTR_00126	950.742	953.85	755.784	463.444	558.332	522.772	-0.770937	0.0018911
NC_002516.2	ANNOgesic	5UTR	639116	639262	-	PA0579	5'UTR_00127	971.115	971.916	775.511	485.754	574.259	548.91	-0.744075	0.00251407
NC_002516.2	ANNOgesic	5UTR	639282	639315	+	PA0580	5'UTR_01393	249.327	301.691	330.424	135.89	147.768	145.773	-1.01449	8.88174e-05
NC_002516.2	PseudoCAP	CDS	639316	640341	+	PA0580	gcp	453.057	466.989	514.131	235.271	253.063	223.183	-0.993635	1.29678e-05
NC_002516.2	ANNOgesic	3UTR	640197	640419	-	PA0581	3'UTR_00163	8.7313	12.6457	18.4939	16.2256	17.6967	17.0906	0.346106	0.619084
NC_002516.2	ANNOgesic	3UTR	640342	640557	+	PA0580	3'UTR_00162	42.6864	44.2601	41.9195	15.2115	27.4299	28.1493	-0.817525	0.0657317
NC_002516.2	PseudoCAP	CDS	640420	640989	-	PA0581	PA0581	50.4475	75.8745	46.8512	56.7897	59.284	54.2879	-0.0298118	0.964635
NC_002516.2	ANNOgesic	5UTR	640804	641072	+	PA0582	5'UTR_01394	124.178	93.9398	96.1683	68.9589	76.0959	81.4318	-0.460646	0.189109
NC_002516.2	ANNOgesic	5UTR	640990	641011	-	PA0581	5'UTR_00128	17.4626	26.1948	7.39756	15.2115	20.3512	20.1066	0.0910584	0.916597
NC_002516.2	PseudoCAP	CDS	641073	641426	+	PA0582	folB	108.656	64.132	45.6183	61.8602	53.0902	39.2079	-0.480994	0.345085
NC_002516.2	PseudoCAP	CDS	641417	641959	+	PA0583	PA0583	111.567	49.6797	28.3573	35.4935	27.4299	36.1919	-0.869243	0.122878
NC_002516.2	PseudoCAP	CDS	641932	643164	-	PA0584	cca	41.7162	51.4862	39.4537	56.7897	61.9386	51.2719	0.34098	0.429481
NC_002516.2	ANNOgesic	3UTR	641960	641984	+	PA0583	3'UTR_00164	8.7313	13.549	3.69878	2.0282	4.42418	3.01599	-1.18639	0.15277
NC_002516.2	ANNOgesic	5UTR	643165	643182	-	PA0584	5'UTR_00129	3.88058	4.51634	2.46585	4.0564	0.884836	5.02665	-0.123677	0.926618
NC_002516.2	PseudoCAP	CDS	643208	643714	-	PA0585	PA0585	24.2536	39.7438	61.6464	28.3948	32.7389	30.1599	-0.420202	0.449188
NC_002516.2	ANNOgesic	3UTR	643738	643807	-	PA0586	3'UTR_00165	29.1043	37.034	55.4817	27.3807	30.9693	38.2026	-0.304722	0.579136
NC_002516.2	PseudoCAP	CDS	643808	645361	-	PA0586	PA0586	249.327	397.438	569.612	467.501	522.054	571.028	0.347873	0.431694
NC_002516.2	PseudoCAP	CDS	645358	646629	-	PA0587	PA0587	179.477	293.562	367.412	417.81	434.455	398.111	0.556866	0.131792
NC_002516.2	PseudoCAP	CDS	646730	648652	-	PA0588	PA0588	902.234	999.014	1055.39	1557.66	1519.26	1719.12	0.688179	0.00204378
NC_002516.2	ANNOgesic	5UTR	648653	648889	-	PA0588	5'UTR_01395	503.505	549.187	595.504	492.853	464.539	450.388	-0.223402	0.435793
NC_002516.2	PseudoCAP	CDS	648931	649263	-	PA0589	PA0589	32.0148	29.8078	33.289	26.3666	35.3935	36.1919	0.0451172	0.947201
NC_002516.2	PseudoCAP	CDS	649307	650158	-	PA0590	apaH	120.298	116.522	90.0037	105.467	88.4836	105.56	-0.128231	0.770265
NC_002516.2	PseudoCAP	CDS	650158	650538	-	PA0591	PA0591	53.3579	57.8091	49.3171	39.5499	38.048	33.1759	-0.518245	0.196404
NC_002516.2	ANNOgesic	5UTR	650539	650565	-	PA0591	5'UTR_00130	14.5522	18.0654	14.7951	9.12691	8.84836	10.0533	-0.696207	0.268647
NC_002516.2	PseudoCAP	CDS	650575	651381	-	PA0592	ksgA	317.237	294.465	270.011	244.398	211.476	234.242	-0.348895	0.221234
NC_002516.2	ANNOgesic	5UTR	651382	651438	-	PA0592	5'UTR_00131	110.596	121.941	139.321	94.3114	92.9078	89.4744	-0.413484	0.205592
NC_002516.2	PseudoCAP	CDS	651497	652483	-	PA0593	pdxA	90.2234	52.3895	55.4817	48.6769	76.0959	69.3678	-0.0280391	0.969272
NC_002516.2	PseudoCAP	CDS	652480	653772	-	PA0594	surA	339.551	261.948	240.421	223.102	301.729	326.732	0.0152228	0.979947
NC_002516.2	PseudoCAP	CDS	653753	656527	-	PA0595	lptD	1523.13	1241.09	1174.98	1117.54	1329.02	1253.65	-0.0888838	0.812797
NC_002516.2	ANNOgesic	5UTR	656528	656597	-	PA0595	5'UTR_00132	318.207	286.336	309.465	325.526	374.286	353.876	0.202646	0.502829
NC_002516.2	ANNOgesic	5UTR	656614	656653	+	PA0596	5'UTR_00133	53.3579	102.972	96.1683	32.4512	30.0844	39.2079	-1.25062	0.00153582
NC_002516.2	PseudoCAP	CDS	656654	657670	+	PA0596	PA0596	228.954	323.37	267.545	200.792	154.846	156.832	-0.662856	0.0294417
NC_002516.2	PseudoCAP	CDS	657667	658341	+	PA0597	PA0597	31.0446	38.8405	40.6866	50.7051	37.1631	27.1439	0.0560815	0.934341
NC_002516.2	PseudoCAP	CDS	658343	659101	+	PA0598	PA0598	63.0594	57.8091	78.9073	82.1422	69.0172	64.3412	0.111677	0.823687
NC_002516.2	PseudoCAP	CDS	659102	660163	-	PA0599	PA0599	29.1043	28.9046	38.2207	41.5781	38.048	35.1866	0.252543	0.624797
NC_002516.2	ANNOgesic	3UTR	659102	659188	+	PA0598	3'UTR_00166	11.6417	12.6457	9.86342	23.3243	21.2361	15.08	0.732769	0.209455
NC_002516.2	ANNOgesic	5UTR	660164	660186	-	PA0599	5'UTR_01396	8.7313	15.3555	7.39756	13.1833	10.618	4.02132	-0.168728	0.864055
NC_002516.2	ANNOgesic	5UTR	660272	660314	+	PA0600	5'UTR_01397	62.0892	39.7438	50.55	49.691	38.9328	56.2985	-0.0707442	0.906303
NC_002516.2	PseudoCAP	CDS	660315	662708	+	PA0600	agtS	240.596	294.465	316.862	233.243	243.33	232.231	-0.258798	0.416455
NC_002516.2	ANNOgesic	5UTR	662493	662753	+	PA0601	5'UTR_00134	71.7907	80.3908	85.072	78.0858	74.3263	68.3625	-0.0988838	0.831498
NC_002516.2	PseudoCAP	CDS	662754	663386	+	PA0601	agtR	51.4177	36.1307	41.9195	41.5781	46.0115	37.1972	-0.0485449	0.93769
NC_002516.2	ANNOgesic	5UTR	663487	663514	+	PA0602	5'UTR_01398	14.5522	17.1621	19.7268	37.5217	33.6238	50.2665	1.17452	0.00775649
NC_002516.2	PseudoCAP	CDS	663515	664549	+	PA0602	PA0602	64.0295	82.1973	86.3049	167.327	195.549	189.002	1.21961	1.29243e-05
NC_002516.2	ANNOgesic	5UTR	664751	664782	+	PA0603	5'UTR_00135	47.5371	28.9046	27.1244	17.2397	13.2725	10.0533	-1.26271	0.0103895
NC_002516.2	PseudoCAP	CDS	664783	665892	+	PA0603	agtA	396.789	190.589	129.457	47.6628	62.8234	53.2825	-2.00209	2.62079e-06
NC_002516.2	ANNOgesic	3UTR	665893	665911	+	PA0603	3'UTR_00167	15.5223	5.41961	3.69878	3.0423	4.42418	7.03731	-0.639111	0.489934
NC_002516.2	PseudoCAP	CDS	665948	666994	+	PA0604	agtB	165.895	74.0679	77.6744	42.5923	54.8599	55.2932	-1.00195	0.0221743
NC_002516.2	ANNOgesic	3UTR	666995	667063	+	PA0604	3'UTR_00168	36.8655	7.22614	9.86342	8.11281	8.84836	16.0853	-0.614545	0.456226
NC_002516.2	PseudoCAP	CDS	667108	668355	+	PA0605	agtC	102.835	57.8091	45.6183	42.5923	58.3992	47.2505	-0.455423	0.363086
NC_002516.2	PseudoCAP	CDS	668461	669291	+	PA0606	agtD	65.9698	50.583	36.9878	45.6346	56.6295	48.2559	-0.0333936	0.961722
NC_002516.2	ANNOgesic	5UTR	669389	669414	+	PA0607	5'UTR_00136	147.462	139.103	136.855	133.861	107.95	154.821	-0.0942386	0.831045
NC_002516.2	PseudoCAP	CDS	669415	670089	+	PA0607	rpe	271.64	227.623	242.887	230.201	224.748	227.205	-0.119541	0.734134
NC_002516.2	PseudoCAP	CDS	670089	670907	+	PA0608	PA0608	166.865	145.426	145.485	165.298	196.434	177.944	0.232791	0.488106
NC_002516.2	ANNOgesic	5UTR	670804	670979	+	PA0609	5'UTR_00137	86.3429	65.0353	72.7427	103.438	137.15	123.656	0.682576	0.0374863
NC_002516.2	PseudoCAP	CDS	670980	672458	+	PA0609	trpE	222.163	152.652	146.718	230.201	254.833	205.087	0.392327	0.26525
NC_002516.2	ANNOgesic	3UTR	672459	672721	+	PA0609	3'UTR_00170	23.2835	17.1621	16.0281	27.3807	20.3512	21.1119	0.259572	0.68263
NC_002516.2	ANNOgesic	3UTR	672558	672776	-	PA0610	3'UTR_00169	24.2536	37.034	28.3573	21.2961	27.4299	28.1493	-0.21261	0.72265
NC_002516.2	ANNOgesic	3UTR	672700	672776	-	PA0610	3'UTR_00171	10.6716	18.0654	20.9598	11.1551	14.1574	12.064	-0.362694	0.606908
NC_002516.2	PseudoCAP	CDS	672777	673091	-	PA0610	prtN	44.6266	37.034	43.1525	39.5499	42.4721	38.2026	-0.0482092	0.936485
NC_002516.2	ANNOgesic	5UTR	673092	673120	-	PA0610	5'UTR_00138	8.7313	8.12941	6.16464	6.08461	14.1574	11.0586	0.386309	0.647708
NC_002516.2	PseudoCAP	CDS	673191	673961	-	PA0611	prtR	35.8953	53.2928	41.9195	86.1986	74.3263	87.4638	0.883247	0.0117877
NC_002516.2	ANNOgesic	5UTR	673961	673962	-	PA0611	5'UTR_00139	9.70144	9.93594	2.46585	17.2397	8.84836	18.096	0.834224	0.247829
NC_002516.2	PseudoCAP	CDS	674419	674619	+	PA0612	ptrB	2.91043	1.80654	2.46585	3.0423	5.30902	2.01066	0.398909	0.740705
NC_002516.2	PseudoCAP	CDS	674667	675026	+	PA0613	PA0613	8.7313	13.549	7.39756	32.4512	14.1574	16.0853	0.949694	0.129838
NC_002516.2	ANNOgesic	3UTR	675027	675083	+	PA0613	3'UTR_01556	0	0.903268	2.46585	2.0282	6.19386	8.04264	1.56853	0.102633
NC_002516.2	ANNOgesic	5UTR	675357	675389	+	PA0614	5'UTR_01399	3.88058	8.12941	2.46585	12.1692	7.07869	7.03731	0.684367	0.426448
NC_002516.2	PseudoCAP	CDS	675390	675839	+	PA0614	PA0614	4.85072	9.93594	3.69878	24.3384	22.1209	22.1173	1.66627	0.00320242
NC_002516.2	PseudoCAP	CDS	675861	676376	+	PA0615	PA0615	34.9252	30.7111	40.6866	78.0858	51.3205	76.4051	0.918149	0.0170602
NC_002516.2	PseudoCAP	CDS	676373	676930	+	PA0616	PA0616	20.373	22.5817	20.9598	41.5781	27.4299	41.2186	0.73872	0.111964
NC_002516.2	ANNOgesic	3UTR	676931	676944	+	PA0616	3'UTR_00172	3.88058	6.32287	6.16464	8.11281	10.618	8.04264	0.618332	0.44933
NC_002516.2	PseudoCAP	CDS	677083	677409	+	PA0617	PA0617	3.88058	8.12941	11.0963	15.2115	10.618	20.1066	0.893351	0.189632
NC_002516.2	PseudoCAP	CDS	677406	678293	+	PA0618	PA0618	27.164	35.2274	39.4537	73.0153	57.5144	58.3092	0.860896	0.0237469
NC_002516.2	PseudoCAP	CDS	678286	678819	+	PA0619	PA0619	9.70144	17.1621	9.86342	34.4794	42.4721	40.2132	1.54999	0.000630684
NC_002516.2	PseudoCAP	CDS	678821	680896	+	PA0620	PA0620	231.865	238.463	266.312	355.95	381.365	438.324	0.663584	0.00934226
NC_002516.2	PseudoCAP	CDS	680893	681351	+	PA0621	PA0621	57.2385	44.2601	57.9476	122.706	138.034	162.864	1.3729	6.17549e-06
NC_002516.2	ANNOgesic	3UTR	681352	681369	+	PA0621	3'UTR_01557	6.79101	1.80654	9.86342	15.2115	21.2361	32.1706	1.70203	0.00635789
NC_002516.2	PseudoCAP	CDS	681394	682554	+	PA0622	PA0622	36.8655	49.6797	53.0159	81.1281	107.065	123.656	1.1227	0.00123156
NC_002516.2	PseudoCAP	CDS	682567	683070	+	PA0623	PA0623	19.4029	23.485	24.6585	78.0858	63.7082	73.3891	1.60637	5.91702e-06
NC_002516.2	PseudoCAP	CDS	683085	683429	+	PA0624	PA0624	14.5522	9.03268	11.0963	38.5358	20.3512	36.1919	1.33878	0.00893611
NC_002516.2	PseudoCAP	CDS	683599	685836	+	PA0625	PA0625	50.4475	64.132	73.9756	126.763	116.798	126.672	0.951403	0.00213451
NC_002516.2	PseudoCAP	CDS	685846	686718	+	PA0626	PA0626	27.164	28.0013	44.3854	56.7897	44.2418	67.3571	0.73415	0.0893356
NC_002516.2	PseudoCAP	CDS	686693	686899	+	PA0627	PA0627	9.70144	9.93594	12.3293	23.3243	25.6603	22.1173	1.07925	0.0382983
NC_002516.2	ANNOgesic	3UTR	686719	686899	+	PA0626	3'UTR_00173	9.70144	9.93594	12.3293	20.282	23.8906	22.1173	0.98368	0.0677063
NC_002516.2	PseudoCAP	CDS	686957	687946	+	PA0628	PA0628	36.8655	28.0013	34.522	64.9025	62.8234	63.3358	0.91243	0.01151
NC_002516.2	PseudoCAP	CDS	687979	688608	+	PA0629	PA0629	5.82087	8.12941	6.16464	9.12691	14.1574	12.064	0.714456	0.32346
NC_002516.2	PseudoCAP	CDS	688605	688967	+	PA0630	PA0630	3.88058	2.7098	7.39756	4.0564	7.07869	6.03198	0.279354	0.801868
NC_002516.2	PseudoCAP	CDS	688964	689221	+	PA0631	PA0631	0.970144	3.61307	8.63049	4.0564	1.76967	6.03198	-0.0917729	0.948242
NC_002516.2	ANNOgesic	3UTR	689222	689400	+	PA0631	3'UTR_00174	8.7313	6.32287	6.16464	16.2256	23.8906	26.1386	1.48263	0.00820093
NC_002516.2	PseudoCAP	CDS	689236	689466	+	PA0632	PA0632	10.6716	7.22614	6.16464	25.3525	30.9693	28.1493	1.65439	0.00107984
NC_002516.2	ANNOgesic	5UTR	689412	689536	+	PA0633	5'UTR_01400	13.582	15.3555	17.261	57.8038	48.666	41.2186	1.59352	0.000100738
NC_002516.2	ANNOgesic	3UTR	689467	689508	+	PA0632	3'UTR_01558	3.88058	4.51634	1.23293	22.3102	20.3512	12.064	2.09884	0.00118817
NC_002516.2	PseudoCAP	CDS	689537	690031	+	PA0633	PA0633	30.0745	27.098	22.1927	77.0717	77.8656	96.5117	1.59131	3.53084e-06
NC_002516.2	PseudoCAP	CDS	690043	690390	+	PA0634	PA0634	8.7313	9.03268	7.39756	38.5358	38.9328	51.2719	2.17879	1.57534e-06
NC_002516.2	ANNOgesic	3UTR	690391	690674	+	PA0634	3'UTR_00175	6.79101	7.22614	12.3293	24.3384	26.5451	25.1333	1.43162	0.00608352
NC_002516.2	PseudoCAP	CDS	690420	690674	+	PA0635	PA0635	6.79101	6.32287	12.3293	24.3384	24.7754	24.1279	1.42755	0.00733247
NC_002516.2	PseudoCAP	CDS	690721	692556	+	PA0636	PA0636	40.7461	46.9699	49.3171	118.65	87.5988	88.4691	1.07024	0.00123915
NC_002516.2	PseudoCAP	CDS	692549	692890	+	PA0637	PA0637	11.6417	10.8392	13.5622	21.2961	20.3512	23.1226	0.791413	0.148135
NC_002516.2	PseudoCAP	CDS	692898	693593	+	PA0638	PA0638	4.85072	10.8392	13.5622	9.12691	12.3877	17.0906	0.370629	0.648475
NC_002516.2	PseudoCAP	CDS	693596	694366	+	PA0639	PA0639	10.6716	15.3555	13.5622	29.4089	18.5816	28.1493	0.869599	0.103481
NC_002516.2	PseudoCAP	CDS	694421	695023	+	PA0640	PA0640	12.6119	11.7425	22.1927	43.6064	30.0844	40.2132	1.23027	0.00874596
NC_002516.2	ANNOgesic	3UTR	695024	695059	+	PA0640	3'UTR_01559	0.970144	0.903268	2.46585	3.0423	0	0	-0.244506	0.868536
NC_002516.2	PseudoCAP	CDS	695082	698696	+	PA0641	PA0641	37.8356	55.0993	54.2488	94.3114	78.7504	105.56	0.890108	0.0112051
NC_002516.2	ANNOgesic	3UTR	698697	698770	+	PA0641	3'UTR_00176	9.70144	7.22614	6.16464	17.2397	15.9271	18.096	1.02871	0.0875646
NC_002516.2	ANNOgesic	3UTR	698697	698945	+	PA0641	3'UTR_00177	26.1939	19.8719	24.6585	36.5076	35.3935	36.1919	0.586706	0.201242
NC_002516.2	ANNOgesic	5UTR	698919	698931	+	PA0642	5'UTR_01401	7.76116	4.51634	9.86342	13.1833	11.5029	11.0586	0.633966	0.389595
NC_002516.2	PseudoCAP	CDS	698932	699720	+	PA0642	PA0642	80.522	67.7451	77.6744	95.3255	92.9078	80.4264	0.245414	0.52883
NC_002516.2	ANNOgesic	5UTR	699717	699743	+	PA0643	5'UTR_01402	8.7313	12.6457	8.63049	18.2538	13.2725	17.0906	0.618562	0.338501
NC_002516.2	PseudoCAP	CDS	699744	700835	+	PA0643	PA0643	64.0295	74.0679	80.1403	109.523	100.871	123.656	0.599938	0.065031
NC_002516.2	PseudoCAP	CDS	700835	701170	+	PA0644	PA0644	97.9846	73.1647	81.3732	147.045	116.798	141.752	0.664335	0.0375088
NC_002516.2	PseudoCAP	CDS	701151	701381	+	PA0645	PA0645	71.7907	63.2287	75.2086	100.396	96.4472	107.57	0.523102	0.11049
NC_002516.2	ANNOgesic	3UTR	701382	701441	+	PA0645	3'UTR_00178	15.5223	9.93594	11.0963	6.08461	23.0057	7.03731	-0.00131211	0.998627
NC_002516.2	PseudoCAP	CDS	701477	702529	+	PA0646	PA0646	127.089	143.62	141.787	206.877	174.313	209.109	0.506004	0.0804357
NC_002516.2	PseudoCAP	CDS	702529	702831	+	PA0647	PA0647	63.0594	59.6157	59.1805	111.551	117.683	121.645	0.923903	0.00158797
NC_002516.2	PseudoCAP	CDS	702828	703058	+	PA0648	PA0648	123.208	104.779	97.4012	205.863	198.203	230.221	0.939319	0.000491722
NC_002516.2	ANNOgesic	5UTR	703216	703476	+	PA0649	5'UTR_00140	101.865	105.682	83.839	167.327	188.47	139.741	0.743908	0.0146774
NC_002516.2	PseudoCAP	CDS	703477	704082	+	PA0649	trpG	87.313	63.2287	70.2768	99.3819	104.411	92.4904	0.412791	0.251051
NC_002516.2	PseudoCAP	CDS	704084	705133	+	PA0650	trpD	125.149	106.586	107.265	202.82	189.355	211.119	0.813179	0.00232736
NC_002516.2	PseudoCAP	CDS	705130	705966	+	PA0651	trpC	75.6713	84.9071	66.5781	83.1563	99.9865	97.5171	0.293287	0.441689
NC_002516.2	ANNOgesic	3UTR	705914	706027	-	PA0652	3'UTR_00180	48.5072	36.1307	33.289	47.6628	69.9021	76.4051	0.684414	0.0988132
NC_002516.2	ANNOgesic	3UTR	705967	705971	+	PA0651	3'UTR_00179	2.91043	7.22614	14.7951	8.11281	7.96353	10.0533	0.0886619	0.936692
NC_002516.2	ANNOgesic	3UTR	705967	706083	+	PA0651	3'UTR_00181	15.5223	20.7752	23.4256	18.2538	20.3512	22.1173	0.0299347	0.973173
NC_002516.2	PseudoCAP	CDS	706028	706672	-	PA0652	vfr	372.535	333.306	253.983	394.485	461.885	494.623	0.480358	0.118039
NC_002516.2	ANNOgesic	5UTR	706673	706688	-	PA0652	5'UTR_00141	77.6116	74.0679	70.2768	85.1845	107.065	123.656	0.493638	0.160987
NC_002516.2	ANNOgesic	5UTR	706673	706792	-	PA0652	5'UTR_00143	371.565	348.661	343.987	347.837	430.031	462.452	0.216837	0.49918
NC_002516.2	ANNOgesic	5UTR	706673	706815	-	PA0652	5'UTR_00144	372.535	348.661	343.987	347.837	430.031	462.452	0.215536	0.502229
NC_002516.2	ANNOgesic	5UTR	706744	706943	+	PA0653	5'UTR_00142	201.79	203.235	198.501	240.342	227.403	220.167	0.185217	0.558688
NC_002516.2	PseudoCAP	CDS	706944	707366	+	PA0653	PA0653	187.238	179.75	186.172	259.61	276.954	224.189	0.452085	0.105596
NC_002516.2	PseudoCAP	CDS	707686	708480	+	PA0654	speD	246.417	192.396	170.144	94.3114	115.029	90.4798	-0.995249	0.00087572
NC_002516.2	ANNOgesic	3UTR	708481	708517	+	PA0654	3'UTR_01560	12.6119	3.61307	7.39756	0	4.42418	5.02665	-1.0065	0.276689
NC_002516.2	ANNOgesic	3UTR	708518	708534	-	PA0655	3'UTR_00182	13.582	20.7752	17.261	16.2256	14.1574	12.064	-0.263107	0.710782
NC_002516.2	PseudoCAP	CDS	708535	709182	-	PA0655	PA0655	175.596	176.137	208.365	255.554	179.622	222.178	0.226441	0.534377
NC_002516.2	ANNOgesic	5UTR	709183	709206	-	PA0655	5'UTR_00145	43.6565	63.2287	78.9073	55.7756	33.6238	33.1759	-0.567643	0.227191
NC_002516.2	ANNOgesic	3UTR	709224	709281	-	PA0656	3'UTR_00183	8.7313	9.03268	13.5622	10.141	18.5816	22.1173	0.649609	0.327015
NC_002516.2	PseudoCAP	CDS	709282	709620	-	PA0656	PA0656	29.1043	40.647	44.3854	52.7333	58.3992	62.3305	0.586567	0.147269
NC_002516.2	ANNOgesic	5UTR	709598	709698	+	PA0657	5'UTR_01403	22.3133	29.8078	19.7268	32.4512	27.4299	38.2026	0.411988	0.432645
NC_002516.2	ANNOgesic	5UTR	709621	709646	-	PA0656	5'UTR_00146	3.88058	4.51634	2.46585	9.12691	10.618	7.03731	1.06824	0.174957
NC_002516.2	PseudoCAP	CDS	709699	711180	+	PA0657	PA0657	72.7608	102.972	101.1	139.946	146.883	139.741	0.609774	0.0548035
NC_002516.2	PseudoCAP	CDS	711220	712020	-	PA0658	PA0658	77.6116	82.1973	60.4134	72.0012	63.7082	69.3678	-0.106744	0.826673
NC_002516.2	PseudoCAP	CDS	712081	713157	-	PA0659	PA0659	85.3727	110.199	88.7708	183.552	205.282	167.89	0.944174	0.00087572
NC_002516.2	ANNOgesic	5UTR	713158	713194	-	PA0659	5'UTR_01404	39.7759	38.8405	44.3854	103.438	105.296	89.4744	1.24398	6.44272e-05
NC_002516.2	PseudoCAP	CDS	713279	714247	-	PA0660	PA0660	60.149	66.8418	75.2086	80.114	92.9078	77.4105	0.305156	0.431694
NC_002516.2	PseudoCAP	CDS	714264	714686	-	PA0661	PA0661	39.7759	73.1647	60.4134	100.396	69.0172	86.4584	0.536689	0.20423
NC_002516.2	ANNOgesic	5UTR	714919	714976	+	PA0662	5'UTR_01405	267.76	163.491	166.445	255.554	240.676	271.439	0.349312	0.353508
NC_002516.2	PseudoCAP	CDS	714977	716011	+	PA0662	argC	357.013	249.302	271.244	390.429	352.165	401.127	0.373394	0.234641
NC_002516.2	PseudoCAP	CDS	716011	716730	+	PA0663	PA0663	88.2831	75.8745	71.5098	80.114	95.5623	107.57	0.255935	0.520336
NC_002516.2	PseudoCAP	CDS	716731	717153	+	PA0664	PA0664	116.417	115.618	104.799	97.3537	101.756	112.597	-0.111371	0.791686
NC_002516.2	PseudoCAP	CDS	717231	717581	+	PA0665	PA0665	690.743	821.07	830.993	330.597	320.311	351.866	-1.2046	5.66266e-08
NC_002516.2	ANNOgesic	3UTR	717536	717634	-	PA0666	3'UTR_00185	21.3432	14.4523	7.39756	2.0282	4.42418	4.02132	-1.72791	0.0135581
NC_002516.2	ANNOgesic	3UTR	717582	717700	+	PA0665	3'UTR_00184	64.9997	46.9699	70.2768	23.3243	24.7754	32.1706	-1.12643	0.00387451
NC_002516.2	PseudoCAP	CDS	717635	718726	-	PA0666	PA0666	276.491	153.555	156.582	65.9166	110.605	99.5277	-1.04123	0.00679849
NC_002516.2	PseudoCAP	CDS	718729	720072	-	PA0667	PA0667	796.489	586.221	507.966	387.387	373.401	328.743	-0.777095	0.00772744
NC_002516.2	ANNOgesic	5UTR	720073	720362	-	PA0667	5'UTR_01406	745.071	624.158	639.889	622.658	484.89	513.724	-0.304366	0.305547
NC_002516.2	PseudoCAP	CDS	720357	721556	+	PA0668	tyrZ	1052.61	770.487	946.888	557.756	760.075	755.003	-0.408642	0.193888
NC_002516.2	PseudoCAP	rRNA	722096	723631	+	PA0668.1	PA0668.1	1.03288e+06	1.01587e+06	1.00494e+06	1.09984e+06	899754	1.05835e+06	0.00197701	0.996363
NC_002516.2	PseudoCAP	tRNA	723696	723772	+	PA0668.2	PA0668.2	2949.24	1596.98	1622.53	453.303	605.228	573.038	-1.85306	6.87527e-09
NC_002516.2	PseudoCAP	tRNA	723801	723876	+	PA0668.3	PA0668.3	542.311	352.274	456.183	157.186	169.889	176.938	-1.388	2.73459e-07
NC_002516.2	PseudoCAP	rRNA	724104	726994	+	PA0668.4	PA0668.4	4.09591e+06	4.9833e+06	5.79814e+06	3.96541e+06	3.57782e+06	4.0386e+06	-0.354821	0.214288
NC_002516.2	PseudoCAP	rRNA	727136	727255	+	PA0668.5	PA0668.5	197743	241075	341843	294008	235251	278740	0.0483639	0.921282
NC_002516.2	PseudoCAP	CDS	727608	730703	-	PA0669	PA0669	107.686	130.974	109.731	116.622	114.144	135.72	0.0686185	0.879963
NC_002516.2	PseudoCAP	CDS	730679	732094	-	PA0670	PA0670	10.6716	12.6457	14.7951	22.3102	10.618	24.1279	0.530226	0.422425
NC_002516.2	PseudoCAP	CDS	732102	732653	-	PA0671	PA0671	19.4029	7.22614	11.0963	4.0564	7.07869	9.04798	-0.781035	0.300304
NC_002516.2	ANNOgesic	5UTR	732883	732958	+	PA0672	5'UTR_01407	155.223	235.753	199.734	50.7051	52.2054	34.1812	-2.0331	1.58473e-10
NC_002516.2	PseudoCAP	CDS	732959	733555	+	PA0672	hemO	245.447	345.951	290.971	67.9448	64.5931	46.2452	-2.23554	1.13891e-14
NC_002516.2	ANNOgesic	3UTR	733556	733590	+	PA0672	3'UTR_00186	4.85072	19.8719	9.86342	4.0564	2.65451	2.01066	-1.61502	0.0379479
NC_002516.2	PseudoCAP	CDS	733673	733993	-	PA0673	PA0673	10.6716	11.7425	11.0963	25.3525	19.4664	19.1013	0.857264	0.12112
NC_002516.2	PseudoCAP	CDS	734159	734875	+	PA0674	vreA	35.8953	23.485	12.3293	17.2397	7.96353	17.0906	-0.710401	0.270185
NC_002516.2	PseudoCAP	CDS	734872	735417	+	PA0675	vreI	18.4327	15.3555	8.63049	8.11281	5.30902	9.04798	-0.836827	0.220088
NC_002516.2	PseudoCAP	CDS	735487	736446	+	PA0676	vreR	23.2835	20.7752	17.261	12.1692	8.84836	8.04264	-0.997068	0.0762619
NC_002516.2	PseudoCAP	CDS	736456	737097	-	PA0677	hxcW	2.91043	11.7425	9.86342	17.2397	12.3877	7.03731	0.505232	0.544242
NC_002516.2	PseudoCAP	CDS	737081	737530	-	PA0678	hxcU	7.76116	9.93594	2.46585	8.11281	7.96353	4.02132	-0.0309138	0.982474
NC_002516.2	PseudoCAP	CDS	737677	738108	+	PA0679	hxcP	7.76116	18.9686	28.3573	12.1692	11.5029	13.0693	-0.509862	0.475523
NC_002516.2	PseudoCAP	CDS	738111	738485	-	PA0680	hxcV	10.6716	11.7425	8.63049	13.1833	8.84836	9.04798	-0.0121057	0.991805
NC_002516.2	PseudoCAP	CDS	738719	739168	+	PA0681	hxcT	11.6417	8.12941	3.69878	12.1692	7.07869	11.0586	0.291378	0.74811
NC_002516.2	PseudoCAP	CDS	739176	740141	+	PA0682	hxcX	3.88058	3.61307	0	8.11281	4.42418	10.0533	1.17626	0.182872
NC_002516.2	PseudoCAP	CDS	740203	741348	+	PA0683	hxcY	0	3.61307	7.39756	7.09871	3.53935	6.03198	0.485076	0.662217
NC_002516.2	PseudoCAP	CDS	741335	741928	+	PA0684	hxcZ	6.79101	2.7098	2.46585	10.141	6.19386	4.02132	0.603022	0.527974
NC_002516.2	PseudoCAP	CDS	741925	744336	+	PA0685	hxcQ	22.3133	10.8392	6.16464	23.3243	15.0422	15.08	0.377988	0.619642
NC_002516.2	PseudoCAP	CDS	744333	745742	+	PA0686	hxcR	5.82087	7.22614	9.86342	6.08461	9.7332	11.0586	0.218221	0.821018
NC_002516.2	PseudoCAP	CDS	745742	746956	+	PA0687	hxcS	6.79101	8.12941	9.86342	11.1551	13.2725	8.04264	0.360641	0.659321
NC_002516.2	PseudoCAP	CDS	747470	748576	+	PA0688	lapA	18.4327	17.1621	19.7268	15.2115	29.1996	21.1119	0.238126	0.723609
NC_002516.2	ANNOgesic	3UTR	748577	748630	+	PA0688	3'UTR_01561	4.85072	3.61307	2.46585	4.0564	7.96353	10.0533	0.812454	0.356174
NC_002516.2	PseudoCAP	CDS	748662	749774	+	PA0689	lapB	75.6713	71.3581	75.2086	82.1422	90.2533	102.544	0.299637	0.421993
NC_002516.2	PseudoCAP	CDS	749957	762499	+	PA0690	pdtA	416.192	523.895	421.661	500.966	459.23	461.447	0.0599769	0.877397
NC_002516.2	ANNOgesic	3UTR	762500	762549	+	PA0690	3'UTR_01562	2.91043	0.903268	2.46585	2.0282	0.884836	6.03198	0.343771	0.797245
NC_002516.2	PseudoCAP	CDS	762891	763493	+	PA0691	phdA	28.1342	18.9686	9.86342	33.4653	29.1996	29.1546	0.622407	0.259111
NC_002516.2	PseudoCAP	CDS	763657	765291	+	PA0692	pdtB	8.7313	11.7425	6.16464	39.5499	23.8906	14.0746	1.36483	0.0206267
NC_002516.2	PseudoCAP	CDS	765315	767162	+	PA0693	exbB2	16.4925	12.6457	8.63049	17.2397	17.6967	10.0533	0.219077	0.786507
NC_002516.2	PseudoCAP	CDS	767173	767592	+	PA0694	exbD2	3.88058	3.61307	3.69878	9.12691	12.3877	9.04798	1.22882	0.0974108
NC_002516.2	PseudoCAP	CDS	767601	768347	+	PA0695	PA0695	0	3.61307	0	1.0141	0.884836	4.02132	0.330582	0.818794
NC_002516.2	PseudoCAP	CDS	768415	770121	+	PA0696	PA0696	9.70144	9.93594	14.7951	15.2115	17.6967	14.0746	0.42917	0.527728
NC_002516.2	PseudoCAP	CDS	770156	770818	+	PA0697	PA0697	9.70144	7.22614	7.39756	11.1551	8.84836	10.0533	0.264757	0.760725
NC_002516.2	PseudoCAP	CDS	770847	771326	+	PA0698	PA0698	8.7313	4.51634	11.0963	21.2961	9.7332	12.064	0.743449	0.301288
NC_002516.2	PseudoCAP	CDS	771331	772275	+	PA0699	PA0699	2.91043	0.903268	0	8.11281	7.07869	6.03198	1.75122	0.0449394
NC_002516.2	PseudoCAP	CDS	772275	772700	+	PA0700	PA0700	0.970144	7.22614	6.16464	9.12691	1.76967	6.03198	0.176822	0.888057
NC_002516.2	PseudoCAP	CDS	772710	773696	+	PA0701	PA0701	19.4029	17.1621	14.7951	20.282	20.3512	15.08	0.105056	0.889854
NC_002516.2	ANNOgesic	3UTR	774177	774415	-	PA0702	3'UTR_01563	0	0.903268	3.69878	2.0282	0	1.00533	-0.270708	0.851793
NC_002516.2	PseudoCAP	CDS	774416	775321	-	PA0702	PA0702	6.79101	4.51634	7.39756	6.08461	8.84836	17.0906	0.67633	0.400818
NC_002516.2	PseudoCAP	CDS	775400	776716	-	PA0703	PA0703	19.4029	25.2915	24.6585	38.5358	30.9693	22.1173	0.38043	0.492593
NC_002516.2	PseudoCAP	CDS	776787	778181	-	PA0704	PA0704	45.5968	56.9059	51.7829	41.5781	69.9021	52.2772	0.0859615	0.883323
NC_002516.2	PseudoCAP	CDS	778309	779208	-	PA0705	migA	170.745	132.78	136.855	137.918	140.689	135.72	-0.0866942	0.837939
NC_002516.2	PseudoCAP	CDS	779463	780101	-	PA0706	cat	207.611	217.687	265.079	200.792	217.67	223.183	-0.100997	0.797901
NC_002516.2	ANNOgesic	5UTR	780102	780126	-	PA0706	5'UTR_00147	94.104	84.9071	108.498	108.509	118.568	106.565	0.214582	0.572801
NC_002516.2	ANNOgesic	3UTR	780160	780193	-	PA0707	3'UTR_00187	14.5522	8.12941	20.9598	6.08461	4.42418	2.01066	-1.51561	0.0298448
NC_002516.2	PseudoCAP	CDS	780194	780973	-	PA0707	toxR	48.5072	105.682	126.992	13.1833	12.3877	18.096	-2.49902	2.16459e-08
NC_002516.2	ANNOgesic	5UTR	780974	781045	-	PA0707	5'UTR_01408	9.70144	30.7111	41.9195	3.0423	5.30902	6.03198	-2.15511	0.000674448
NC_002516.2	PseudoCAP	CDS	781259	782113	-	PA0708	PA0708	62.0892	71.3581	85.072	60.8461	64.5931	61.3252	-0.214114	0.620405
NC_002516.2	PseudoCAP	CDS	782113	782205	-	PA0708.1	PA0708.1	10.6716	11.7425	30.8232	16.2256	23.0057	22.1173	0.216435	0.787867
NC_002516.2	ANNOgesic	5UTR	782114	782172	-	PA0708	5'UTR_01409	9.70144	11.7425	29.5903	15.2115	19.4664	22.1173	0.168812	0.839986
NC_002516.2	PseudoCAP	CDS	782229	782525	+	PA0709	PA0709	16.4925	21.6784	9.86342	27.3807	18.5816	32.1706	0.625211	0.280334
NC_002516.2	PseudoCAP	CDS	782570	782965	+	PA0710	gloA2	7.76116	8.12941	9.86342	12.1692	7.07869	10.0533	0.16587	0.858916
NC_002516.2	PseudoCAP	CDS	783009	783515	-	PA0711	PA0711	12.6119	14.4523	9.86342	15.2115	12.3877	23.1226	0.401654	0.56124
NC_002516.2	PseudoCAP	CDS	783576	783833	-	PA0712	PA0712	46.5669	34.3242	32.0561	29.4089	30.9693	54.2879	0.0145757	0.987394
NC_002516.2	ANNOgesic	5UTR	783834	784026	-	PA0712	5'UTR_00148	54.3281	52.3895	85.072	73.0153	77.8656	106.565	0.416805	0.338282
NC_002516.2	ANNOgesic	5UTR	784143	784172	+	PA0713	5'UTR_01410	34.9252	104.779	114.662	73.0153	46.8963	81.4318	-0.312933	0.625807
NC_002516.2	PseudoCAP	CDS	784173	784466	+	PA0713	PA0713	149.402	428.149	429.059	234.257	212.361	291.546	-0.422729	0.425243
NC_002516.2	PseudoCAP	CDS	784698	785174	+	PA0714	PA0714	119.328	111.102	113.429	167.327	159.271	274.455	0.778866	0.0246679
NC_002516.2	ANNOgesic	3UTR	785175	785295	+	PA0714	3'UTR_01564	20.373	8.12941	16.0281	15.2115	9.7332	13.0693	-0.203367	0.811813
NC_002516.2	PseudoCAP	sRNA	785498	785570	+	PA0714.1	phrD	4249.23	2347.59	3143.96	762.604	1086.58	949.032	-1.74533	6.15599e-09
NC_002516.2	ANNOgesic	5UTR	785854	785968	+	PA0715	5'UTR_00149	281.342	180.654	175.076	150.087	161.925	174.928	-0.378069	0.310239
NC_002516.2	PseudoCAP	CDS	785969	786925	+	PA0715	PA0715	452.087	301.691	330.424	248.455	293.766	268.423	-0.409565	0.209455
NC_002516.2	PseudoCAP	CDS	786928	788253	+	PA0716	PA0716	259.029	208.655	230.557	182.538	241.56	216.146	-0.12127	0.757876
NC_002516.2	PseudoCAP	CDS	789144	789356	+	PA0717	PA0717	21.3432	21.6784	7.39756	29.4089	22.1209	29.1546	0.599435	0.310239
NC_002516.2	PseudoCAP	CDS	789360	789650	+	PA0718	PA0718	21.3432	14.4523	19.7268	22.3102	21.2361	13.0693	0.0337913	0.97149
NC_002516.2	PseudoCAP	CDS	789654	790031	+	PA0719	PA0719	19.4029	20.7752	19.7268	19.2679	26.5451	12.064	-0.0396175	0.965818
NC_002516.2	ANNOgesic	3UTR	790032	790142	+	PA0719	3'UTR_00188	6.79101	7.22614	8.63049	13.1833	12.3877	15.08	0.762724	0.253946
NC_002516.2	PseudoCAP	CDS	790166	790600	+	PA0720	PA0720	18.4327	17.1621	25.8915	26.3666	29.1996	22.1173	0.333687	0.565549
NC_002516.2	PseudoCAP	CDS	790617	790709	+	PA0721	PA0721	7.76116	5.41961	7.39756	6.08461	5.30902	4.02132	-0.344114	0.723437
NC_002516.2	PseudoCAP	CDS	790722	790973	+	PA0722	PA0722	29.1043	25.2915	33.289	45.6346	39.8176	53.2825	0.638832	0.133387
NC_002516.2	PseudoCAP	CDS	790986	791234	+	PA0723	coaB	44.6266	32.5176	45.6183	93.2973	72.5566	82.4371	0.985902	0.00474862
NC_002516.2	ANNOgesic	3UTR	791235	791353	+	PA0723	3'UTR_00189	27.164	18.9686	34.522	77.0717	68.1324	85.4531	1.46665	6.50384e-05
NC_002516.2	PseudoCAP	CDS	791370	792632	+	PA0724	PA0724	121.268	157.169	154.116	156.172	129.186	150.8	0.011497	0.983853
NC_002516.2	PseudoCAP	CDS	792637	792993	+	PA0725	PA0725	16.4925	28.0013	19.7268	36.5076	24.7754	34.1812	0.527542	0.31756
NC_002516.2	PseudoCAP	CDS	792997	794271	+	PA0726	PA0726	49.4774	73.1647	57.9476	107.495	91.1382	100.533	0.70205	0.0402338
NC_002516.2	PseudoCAP	CDS	794501	795793	+	PA0727	PA0727	146.492	202.332	191.104	210.933	190.24	162.864	0.0619568	0.892265
NC_002516.2	ANNOgesic	5UTR	795679	795792	+	PA0728	5'UTR_00150	51.4177	89.4235	91.2366	54.7615	53.975	49.2612	-0.529759	0.205428
NC_002516.2	PseudoCAP	CDS	795793	796776	+	PA0728	PA0728	93.1339	77.681	88.7708	102.424	71.6718	106.565	0.107923	0.826072
NC_002516.2	ANNOgesic	5UTR	797110	797250	+	PA0729	5'UTR_00151	314.327	166.201	123.293	91.2691	97.332	89.4744	-1.06722	0.00934284
NC_002516.2	PseudoCAP	CDS	797251	797598	+	PA0729	PA0729	426.864	193.299	161.513	131.833	153.962	149.794	-0.801841	0.0739732
NC_002516.2	ANNOgesic	3UTR	797599	797863	+	PA0729	3'UTR_01565	176.566	89.4235	98.6342	63.8884	71.6718	68.3625	-0.804881	0.0420647
NC_002516.2	PseudoCAP	tRNA	797721	797794	-	PA0729.1	PA0729.1	172.686	256.528	299.601	277.864	279.608	291.546	0.216445	0.590515
NC_002516.2	ANNOgesic	3UTR	797894	797924	-	PA0730	3'UTR_00190	11.6417	3.61307	7.39756	13.1833	20.3512	18.096	1.06739	0.0974108
NC_002516.2	PseudoCAP	CDS	797925	798827	-	PA0730	PA0730	73.731	75.8745	71.5098	188.623	245.1	269.429	1.62553	4.75384e-09
NC_002516.2	ANNOgesic	5UTR	798828	799118	-	PA0730	5'UTR_01411	134.85	117.425	136.855	319.442	387.558	450.388	1.53882	3.63577e-09
NC_002516.2	ANNOgesic	3UTR	799128	799278	-	PA0731	3'UTR_00191	15.5223	9.93594	12.3293	8.11281	15.9271	8.04264	-0.19876	0.821271
NC_002516.2	PseudoCAP	CDS	799279	800016	-	PA0731	PA0731	110.596	79.4875	85.072	79.0999	79.6353	92.4904	-0.128946	0.782054
NC_002516.2	ANNOgesic	5UTR	800017	800058	-	PA0731	5'UTR_00152	35.8953	19.8719	22.1927	11.1551	16.8119	15.08	-0.792386	0.14859
NC_002516.2	PseudoCAP	CDS	800096	801139	-	PA0732	PA0732	109.626	98.4562	77.6744	70.9871	91.1382	103.549	-0.10552	0.832024
NC_002516.2	ANNOgesic	5UTR	801140	801187	-	PA0732	5'UTR_00153	8.7313	12.6457	19.7268	4.0564	8.84836	5.02665	-1.0137	0.150224
NC_002516.2	ANNOgesic	3UTR	801176	801274	-	PA0733	3'UTR_00192	15.5223	14.4523	18.4939	12.1692	14.1574	12.064	-0.299022	0.669364
NC_002516.2	PseudoCAP	CDS	801275	801967	-	PA0733	PA0733	61.1191	53.2928	38.2207	36.5076	31.8541	40.2132	-0.480675	0.278443
NC_002516.2	PseudoCAP	CDS	801967	802239	-	PA0734	PA0734	67.9101	51.4862	48.0842	25.3525	31.8541	17.0906	-1.11169	0.00741842
NC_002516.2	PseudoCAP	CDS	802260	803075	-	PA0735	PA0735	12.6119	6.32287	20.9598	19.2679	12.3877	13.0693	0.172389	0.844384
NC_002516.2	PseudoCAP	CDS	803072	804148	-	PA0736	PA0736	26.1939	31.6144	29.5903	50.7051	52.2054	44.2345	0.721755	0.072148
NC_002516.2	PseudoCAP	CDS	804656	805111	+	PA0737	PA0737	194.999	115.618	76.4415	33.4653	23.0057	20.1066	-2.20071	1.94138e-07
NC_002516.2	ANNOgesic	3UTR	805112	805134	+	PA0737	3'UTR_00193	23.2835	12.6457	16.0281	8.11281	3.53935	5.02665	-1.45558	0.0212285
NC_002516.2	PseudoCAP	CDS	805228	805473	+	PA0738	PA0738	59.1788	34.3242	27.1244	10.141	15.0422	10.0533	-1.63909	0.00086975
NC_002516.2	ANNOgesic	3UTR	805474	805700	+	PA0738	3'UTR_00194	120.298	56.0026	32.0561	8.11281	7.96353	6.03198	-2.90135	5.70992e-08
NC_002516.2	PseudoCAP	CDS	805788	806702	-	PA0739	PA0739	73.731	57.8091	50.55	81.1281	67.2476	57.3038	0.16486	0.739769
NC_002516.2	ANNOgesic	5UTR	806703	806736	-	PA0739	5'UTR_01412	42.6864	33.4209	36.9878	34.4794	34.5086	36.1919	-0.100148	0.864055
NC_002516.2	PseudoCAP	CDS	806805	808781	+	PA0740	sdsA1	31.0446	24.3882	16.0281	27.3807	25.6603	37.1972	0.301535	0.613137
NC_002516.2	ANNOgesic	3UTR	808801	808815	-	PA0741	3'UTR_00195	4.85072	8.12941	14.7951	3.0423	7.07869	11.0586	-0.307765	0.754401
NC_002516.2	PseudoCAP	CDS	808816	809457	-	PA0741	PA0741	18.4327	27.098	30.8232	18.2538	27.4299	35.1866	0.0852201	0.907445
NC_002516.2	ANNOgesic	3UTR	809505	809573	-	PA0742	3'UTR_00196	0.970144	3.61307	9.86342	7.09871	15.0422	5.02665	0.781384	0.397282
NC_002516.2	PseudoCAP	CDS	809574	809882	-	PA0742	PA0742	7.76116	13.549	13.5622	17.2397	34.5086	25.1333	1.0572	0.0567147
NC_002516.2	PseudoCAP	CDS	810275	811171	-	PA0743	PA0743	41.7162	30.7111	61.6464	56.7897	55.7447	57.3038	0.340327	0.481979
NC_002516.2	PseudoCAP	CDS	811283	812386	-	PA0744	PA0744	20.373	39.7438	53.0159	66.9307	107.065	80.4264	1.11807	0.0105208
NC_002516.2	PseudoCAP	CDS	812445	813263	-	PA0745	PA0745	23.2835	46.0666	44.3854	78.0858	112.374	118.629	1.38086	0.000324997
NC_002516.2	ANNOgesic	5UTR	813264	813311	-	PA0745	5'UTR_01413	3.88058	9.03268	11.0963	12.1692	15.9271	19.1013	0.887414	0.180227
NC_002516.2	ANNOgesic	3UTR	813320	813328	-	PA0746	3'UTR_00197	1.94029	9.03268	8.63049	4.0564	14.1574	7.03731	0.32021	0.756959
NC_002516.2	PseudoCAP	CDS	813329	814492	-	PA0746	PA0746	27.164	56.0026	57.9476	61.8602	122.992	111.592	1.01679	0.0238511
NC_002516.2	PseudoCAP	CDS	814504	816012	-	PA0747	PA0747	53.3579	52.3895	62.8793	129.805	141.574	174.928	1.36912	3.98665e-06
NC_002516.2	ANNOgesic	5UTR	816013	816047	-	PA0747	5'UTR_01414	4.85072	1.80654	1.23293	14.1974	6.19386	11.0586	1.57762	0.0430293
NC_002516.2	PseudoCAP	CDS	817082	817903	+	PA0749	PA0749	40.7461	41.5503	25.8915	66.9307	70.7869	46.2452	0.722652	0.08621
NC_002516.2	ANNOgesic	5UTR	817935	818002	+	PA0750	5'UTR_00154	14.5522	17.1621	12.3293	36.5076	26.5451	21.1119	0.859313	0.097621
NC_002516.2	PseudoCAP	CDS	818003	818698	+	PA0750	ung	37.8356	32.5176	24.6585	67.9448	59.284	41.2186	0.780129	0.066957
NC_002516.2	ANNOgesic	3UTR	818769	818824	-	PA0751	3'UTR_01566	1.94029	0.903268	3.69878	4.0564	0.884836	5.02665	0.440126	0.721312
NC_002516.2	PseudoCAP	CDS	818825	819862	-	PA0751	PA0751	24.2536	28.9046	25.8915	25.3525	36.2783	34.1812	0.264535	0.634058
NC_002516.2	PseudoCAP	CDS	819855	821372	-	PA0752	PA0752	15.5223	18.9686	20.9598	42.5923	30.0844	41.2186	0.984409	0.0279385
NC_002516.2	PseudoCAP	CDS	821383	821853	-	PA0753	PA0753	6.79101	4.51634	8.63049	4.0564	7.96353	9.04798	0.0891289	0.937456
NC_002516.2	PseudoCAP	CDS	821902	822885	-	PA0754	PA0754	31.0446	26.1948	25.8915	32.4512	57.5144	34.1812	0.55175	0.261702
NC_002516.2	PseudoCAP	CDS	822915	824198	-	PA0755	opdH	38.8058	39.7438	29.5903	41.5781	49.5508	36.1919	0.220655	0.672232
NC_002516.2	ANNOgesic	5UTR	824199	824277	-	PA0755	5'UTR_00155	8.7313	9.03268	12.3293	12.1692	15.0422	11.0586	0.330214	0.667031
NC_002516.2	ANNOgesic	5UTR	824377	824408	+	PA0756	5'UTR_01415	32.0148	29.8078	19.7268	28.3948	18.5816	27.1439	-0.145745	0.828726
NC_002516.2	PseudoCAP	CDS	824409	825080	+	PA0756	PA0756	42.6864	55.0993	34.522	54.7615	43.357	40.2132	0.051326	0.934882
NC_002516.2	PseudoCAP	CDS	825073	826455	+	PA0757	PA0757	25.2238	24.3882	23.4256	19.2679	18.5816	19.1013	-0.340487	0.549567
NC_002516.2	ANNOgesic	3UTR	826237	826462	-	PA0758	3'UTR_00198	22.3133	9.93594	13.5622	6.08461	13.2725	4.02132	-0.833518	0.249981
NC_002516.2	ANNOgesic	3UTR	826456	826554	+	PA0757	3'UTR_00199	12.6119	11.7425	16.0281	2.0282	5.30902	8.04264	-1.1978	0.0831479
NC_002516.2	PseudoCAP	CDS	826463	827299	-	PA0758	PA0758	153.283	100.263	102.333	82.1422	122.992	97.5171	-0.225348	0.622898
NC_002516.2	ANNOgesic	3UTR	827317	827399	-	PA0759	3'UTR_01567	28.1342	15.3555	19.7268	22.3102	22.1209	22.1173	0.0698862	0.92647
NC_002516.2	ANNOgesic	3UTR	827322	827399	-	PA0759	3'UTR_01568	24.2536	12.6457	18.4939	18.2538	21.2361	20.1066	0.103567	0.891847
NC_002516.2	PseudoCAP	CDS	827400	828344	-	PA0759	PA0759	81.4921	100.263	107.265	133.861	131.841	92.4904	0.303544	0.443336
NC_002516.2	ANNOgesic	5UTR	828345	828372	-	PA0759	5'UTR_01416	19.4029	19.8719	30.8232	22.3102	18.5816	19.1013	-0.197657	0.76688
NC_002516.2	ANNOgesic	5UTR	828598	828616	+	PA0760	5'UTR_00156	52.3878	38.8405	25.8915	59.832	46.0115	27.1439	0.164322	0.81058
NC_002516.2	PseudoCAP	CDS	828617	828871	+	PA0760	PA0760	129.999	107.489	76.4415	115.608	98.2168	73.3891	-0.128104	0.812229
NC_002516.2	ANNOgesic	3UTR	828872	828901	+	PA0760	3'UTR_00200	11.6417	11.7425	11.0963	7.09871	12.3877	7.03731	-0.329132	0.683814
NC_002516.2	ANNOgesic	3UTR	828872	829135	+	PA0760	3'UTR_00201	32.9849	35.2274	24.6585	20.282	23.8906	14.0746	-0.63633	0.211108
NC_002516.2	PseudoCAP	CDS	829276	830892	-	PA0761	nadB	239.626	248.399	230.557	157.186	164.58	184.981	-0.495615	0.0685087
NC_002516.2	ANNOgesic	5UTR	830893	830913	-	PA0761	5'UTR_00157	22.3133	22.5817	14.7951	11.1551	14.1574	18.096	-0.436725	0.487129
NC_002516.2	ANNOgesic	5UTR	831064	831300	+	PA0762	5'UTR_00158	2465.14	2391.85	1961.59	721.026	549.483	494.623	-1.9083	2.22166e-14
NC_002516.2	PseudoCAP	CDS	831301	831882	+	PA0762	algU	4767.29	3177.7	2558.32	1106.38	888.376	815.323	-1.84345	1.32574e-09
NC_002516.2	PseudoCAP	CDS	831914	832498	+	PA0763	mucA	2070.29	993.594	884.009	554.713	378.71	391.074	-1.50254	9.74499e-05
NC_002516.2	ANNOgesic	5UTR	832441	832506	+	PA0764	5'UTR_00159	544.251	273.69	237.955	145.016	117.683	129.688	-1.36679	0.000304054
NC_002516.2	PseudoCAP	CDS	832507	833457	+	PA0764	mucB	864.399	610.609	606.6	338.71	298.19	274.455	-1.16504	1.49715e-05
NC_002516.2	PseudoCAP	CDS	833454	833909	+	PA0765	mucC	441.416	318.853	315.629	269.751	294.651	259.375	-0.377234	0.234711
NC_002516.2	ANNOgesic	5UTR	833712	833948	+	PA0766	5'UTR_00160	405.52	291.755	284.806	262.652	284.917	269.429	-0.260382	0.449188
NC_002516.2	PseudoCAP	CDS	833949	835373	+	PA0766	mucD	364.774	270.98	260.148	231.215	299.96	311.652	-0.0865225	0.846408
NC_002516.2	ANNOgesic	3UTR	835374	835386	+	PA0766	3'UTR_00202	20.373	7.22614	12.3293	7.09871	15.9271	10.0533	-0.229539	0.801525
NC_002516.2	ANNOgesic	5UTR	835475	835522	+	PA0767	5'UTR_00161	448.207	533.831	503.034	638.884	631.773	581.081	0.313507	0.242222
NC_002516.2	PseudoCAP	CDS	835523	837322	+	PA0767	lepA	1268.95	1113.73	1049.22	1050.61	1054.73	959.085	-0.161219	0.591515
NC_002516.2	PseudoCAP	CDS	837328	838182	+	PA0768	lepB	476.341	208.655	218.228	151.101	197.319	216.146	-0.64627	0.15064
NC_002516.2	ANNOgesic	3UTR	838183	838248	+	PA0768	3'UTR_00203	45.5968	18.9686	12.3293	14.1974	14.1574	16.0853	-0.725414	0.265327
NC_002516.2	ANNOgesic	5UTR	838342	838350	+	PA0769	5'UTR_00162	71.7907	95.7464	76.4415	45.6346	50.4357	64.3412	-0.58798	0.116535
NC_002516.2	PseudoCAP	CDS	838351	838728	+	PA0769	PA0769	444.326	329.693	324.26	294.089	321.196	335.78	-0.203997	0.55995
NC_002516.2	ANNOgesic	5UTR	838714	838724	+	PA0770	5'UTR_00163	57.2385	31.6144	39.4537	43.6064	40.7025	33.1759	-0.120804	0.843989
NC_002516.2	PseudoCAP	CDS	838725	839414	+	PA0770	rnc	188.208	112.908	120.827	97.3537	127.416	126.672	-0.255478	0.561654
NC_002516.2	PseudoCAP	CDS	839407	840324	+	PA0771	era	313.357	145.426	149.184	111.551	137.15	125.666	-0.669316	0.118243
NC_002516.2	PseudoCAP	CDS	840385	841086	+	PA0772	recO	47.5371	19.8719	20.9598	36.5076	24.7754	30.1599	0.0378239	0.966771
NC_002516.2	ANNOgesic	5UTR	840817	841078	+	PA0773	5'UTR_00164	20.373	13.549	14.7951	23.3243	9.7332	22.1173	0.154046	0.84834
NC_002516.2	PseudoCAP	CDS	841079	841825	+	PA0773	pdxJ	56.2684	41.5503	49.3171	54.7615	49.5508	60.3198	0.156571	0.754401
NC_002516.2	ANNOgesic	3UTR	841804	841912	-	PA0774	3'UTR_00205	23.2835	5.41961	12.3293	16.2256	3.53935	6.03198	-0.570424	0.51868
NC_002516.2	ANNOgesic	3UTR	841826	841831	+	PA0773	3'UTR_00204	13.582	5.41961	11.0963	9.12691	8.84836	7.03731	-0.222935	0.813629
NC_002516.2	PseudoCAP	CDS	841913	842881	-	PA0774	PA0774	48.5072	33.4209	32.0561	22.3102	18.5816	19.1013	-0.881979	0.0514296
NC_002516.2	PseudoCAP	CDS	842878	843618	-	PA0775	PA0775	53.3579	62.3255	46.8512	41.5781	41.5873	43.2292	-0.35598	0.406769
NC_002516.2	ANNOgesic	5UTR	843619	843652	-	PA0775	5'UTR_01417	19.4029	28.9046	19.7268	18.2538	15.0422	14.0746	-0.496116	0.394438
NC_002516.2	PseudoCAP	CDS	843723	844295	-	PA0776	PA0776	31.0446	35.2274	34.522	36.5076	40.7025	47.2505	0.292177	0.545917
NC_002516.2	ANNOgesic	5UTR	844296	844321	-	PA0776	5'UTR_01418	9.70144	15.3555	6.16464	10.141	14.1574	9.04798	0.0673376	0.947445
NC_002516.2	PseudoCAP	CDS	844427	845179	-	PA0777	PA0777	28.1342	36.1307	27.1244	24.3384	30.9693	25.1333	-0.177769	0.76688
NC_002516.2	ANNOgesic	5UTR	845180	845200	-	PA0777	5'UTR_00165	13.582	11.7425	4.93171	3.0423	4.42418	5.02665	-1.08985	0.157912
NC_002516.2	PseudoCAP	CDS	845278	845682	-	PA0778	icp	64.9997	18.0654	16.0281	29.4089	26.5451	24.1279	-0.283921	0.720343
NC_002516.2	ANNOgesic	5UTR	845683	845709	-	PA0778	5'UTR_00166	20.373	8.12941	6.16464	15.2115	10.618	10.0533	0.0277096	0.982293
NC_002516.2	ANNOgesic	3UTR	845734	845792	-	PA0779	3'UTR_00206	18.4327	4.51634	9.86342	8.11281	3.53935	1.00533	-1.10891	0.189834
NC_002516.2	PseudoCAP	CDS	845793	848192	-	PA0779	asrA	862.458	280.916	209.598	187.609	199.973	158.842	-1.20934	0.0196857
NC_002516.2	ANNOgesic	5UTR	848193	848216	-	PA0779	5'UTR_00167	97.9846	46.9699	19.7268	24.3384	13.2725	14.0746	-1.5095	0.0098397
NC_002516.2	ANNOgesic	5UTR	848229	848382	+	PA0780	5'UTR_01419	77.6116	103.876	114.662	24.3384	31.8541	22.1173	-1.83333	1.481e-07
NC_002516.2	PseudoCAP	CDS	848383	849135	+	PA0780	pruR	103.805	110.199	99.8671	47.6628	53.975	42.2239	-1.09233	0.000373744
NC_002516.2	PseudoCAP	CDS	849256	851319	-	PA0781	PA0781	8.7313	11.7425	12.3293	12.1692	9.7332	7.03731	-0.157024	0.862232
NC_002516.2	ANNOgesic	5UTR	851613	851782	+	PA0782	5'UTR_00168	47.5371	41.5503	60.4134	12.1692	15.0422	6.03198	-2.00794	7.03137e-06
NC_002516.2	PseudoCAP	CDS	851783	854965	+	PA0782	putA	566.564	328.789	266.312	168.341	167.234	162.864	-1.17665	0.000801105
NC_002516.2	ANNOgesic	3UTR	854966	855000	+	PA0782	3'UTR_01569	42.6864	27.098	23.4256	13.1833	7.07869	11.0586	-1.46289	0.004396
NC_002516.2	PseudoCAP	CDS	855277	856797	+	PA0783	putP	281.342	160.782	139.321	94.3114	113.259	89.4744	-0.931593	0.0138697
NC_002516.2	ANNOgesic	3UTR	856798	856850	+	PA0783	3'UTR_00207	39.7759	13.549	24.6585	4.0564	11.5029	11.0586	-1.37111	0.0256184
NC_002516.2	PseudoCAP	CDS	856942	857871	-	PA0784	PA0784	78.5817	73.1647	91.2366	96.3396	115.914	99.5277	0.356082	0.319619
NC_002516.2	ANNOgesic	5UTR	857872	857964	-	PA0784	5'UTR_00169	32.0148	26.1948	23.4256	16.2256	22.1209	24.1279	-0.366807	0.512762
NC_002516.2	PseudoCAP	CDS	857998	858636	+	PA0785	azoR1	7.76116	15.3555	11.0963	18.2538	23.8906	11.0586	0.576767	0.394438
NC_002516.2	PseudoCAP	CDS	858646	858951	+	PA0786	PA0786	6.79101	9.03268	8.63049	11.1551	7.96353	16.0853	0.460482	0.553648
NC_002516.2	ANNOgesic	5UTR	858983	859006	+	PA0787	5'UTR_00170	13.582	9.03268	9.86342	12.1692	15.9271	16.0853	0.404073	0.565549
NC_002516.2	PseudoCAP	CDS	859007	860170	+	PA0787	PA0787	31.0446	18.0654	19.7268	28.3948	31.8541	28.1493	0.338543	0.549567
NC_002516.2	ANNOgesic	3UTR	860142	860174	-	PA0788	3'UTR_00208	3.88058	13.549	19.7268	1.0141	0.884836	1.00533	-2.62976	0.00113212
NC_002516.2	PseudoCAP	CDS	860175	863300	-	PA0788	PA0788	230.894	375.759	401.934	133.861	108.835	175.933	-1.22388	0.00033698
NC_002516.2	ANNOgesic	5UTR	863301	863309	-	PA0788	5'UTR_01420	66.94	71.3581	77.6744	30.423	26.5451	52.2772	-0.942562	0.018857
NC_002516.2	ANNOgesic	5UTR	863878	864094	+	PA0789	5'UTR_00171	102.835	97.5529	87.5378	90.255	122.107	108.576	0.151922	0.720101
NC_002516.2	PseudoCAP	CDS	864095	865510	+	PA0789	PA0789	197.909	164.395	150.417	151.101	188.47	202.071	0.0759693	0.865112
NC_002516.2	ANNOgesic	3UTR	865511	865553	+	PA0789	3'UTR_01571	6.79101	2.7098	3.69878	2.0282	5.30902	7.03731	0.0982524	0.93988
NC_002516.2	ANNOgesic	3UTR	865535	865635	-	PA0790	3'UTR_01570	0.970144	1.80654	0	1.0141	0	2.01066	0.0127319	0.994316
NC_002516.2	PseudoCAP	CDS	865636	866451	-	PA0790	PA0790	16.4925	14.4523	14.7951	12.1692	3.53935	8.04264	-0.856448	0.204425
NC_002516.2	PseudoCAP	CDS	866558	867346	+	PA0791	PA0791	10.6716	17.1621	16.0281	26.3666	24.7754	13.0693	0.510336	0.419166
NC_002516.2	PseudoCAP	CDS	867324	868808	-	PA0792	prpD	54.3281	67.7451	75.2086	64.9025	68.1324	78.4158	0.100625	0.840539
NC_002516.2	ANNOgesic	3UTR	868864	868942	-	PA0793	3'UTR_00209	7.76116	12.6457	17.261	8.11281	21.2361	17.0906	0.292421	0.718133
NC_002516.2	PseudoCAP	CDS	868943	870130	-	PA0793	PA0793	31.0446	48.7764	61.6464	50.7051	102.641	81.4318	0.701839	0.132525
NC_002516.2	PseudoCAP	CDS	870249	872855	-	PA0794	PA0794	85.3727	84.9071	94.9354	152.115	167.234	153.816	0.820177	0.00296425
NC_002516.2	ANNOgesic	3UTR	872983	872985	-	PA0795	3'UTR_00210	0.970144	2.7098	3.69878	8.11281	9.7332	8.04264	1.47851	0.0654835
NC_002516.2	PseudoCAP	CDS	872986	874113	-	PA0795	prpC	83.4324	96.6496	114.662	151.101	192.894	134.714	0.685263	0.0369022
NC_002516.2	PseudoCAP	CDS	874206	875102	-	PA0796	prpB	157.163	144.523	149.184	134.875	207.937	164.874	0.168652	0.679934
NC_002516.2	PseudoCAP	CDS	875113	875835	-	PA0797	PA0797	74.7011	78.5843	75.2086	63.8884	87.5988	73.3891	-0.0204769	0.973173
NC_002516.2	ANNOgesic	5UTR	875836	875870	-	PA0797	5'UTR_01421	12.6119	18.9686	13.5622	23.3243	21.2361	14.0746	0.342359	0.606908
NC_002516.2	PseudoCAP	CDS	875953	876603	+	PA0798	pmtA	53.3579	55.0993	72.7427	57.8038	79.6353	91.4851	0.332031	0.449188
NC_002516.2	PseudoCAP	CDS	876617	878608	-	PA0799	PA0799	54.3281	37.9372	49.3171	32.4512	36.2783	45.2399	-0.29743	0.541431
NC_002516.2	PseudoCAP	CDS	879027	879560	+	PA0800	PA0800	7.76116	6.32287	17.261	10.141	7.96353	6.03198	-0.298706	0.742282
NC_002516.2	PseudoCAP	CDS	879557	881077	+	PA0801	PA0801	47.5371	59.6157	59.1805	58.8179	38.9328	35.1866	-0.310948	0.516173
NC_002516.2	PseudoCAP	CDS	881077	881400	+	PA0802	PA0802	7.76116	8.12941	4.93171	8.11281	5.30902	5.02665	-0.167783	0.873512
NC_002516.2	ANNOgesic	5UTR	881461	881485	+	PA0803	5'UTR_01422	17.4626	16.2588	13.5622	7.09871	9.7332	13.0693	-0.606879	0.353445
NC_002516.2	PseudoCAP	CDS	881486	881926	+	PA0803	PA0803	44.6266	28.9046	38.2207	17.2397	35.3935	39.2079	-0.261063	0.671186
NC_002516.2	PseudoCAP	CDS	881958	882779	+	PA0804	PA0804	53.3579	54.1961	73.9756	50.7051	61.0537	50.2665	-0.148749	0.767321
NC_002516.2	ANNOgesic	3UTR	882780	882955	+	PA0804	3'UTR_01572	36.8655	39.7438	39.4537	43.6064	40.7025	54.2879	0.244629	0.614848
NC_002516.2	ANNOgesic	3UTR	882937	882988	-	PA0805	3'UTR_01573	310.446	205.042	184.939	55.7756	51.3205	48.2559	-2.10108	2.51495e-11
NC_002516.2	PseudoCAP	CDS	882989	883216	-	PA0805	PA0805	2356.48	1392.84	1215.67	378.26	399.946	371.972	-2.04267	2.81678e-11
NC_002516.2	ANNOgesic	5UTR	883217	883313	-	PA0805	5'UTR_00172	1352.38	772.294	674.411	356.964	339.777	327.738	-1.40126	1.88775e-05
NC_002516.2	PseudoCAP	CDS	883777	884172	+	PA0806	PA0806	8.7313	9.03268	16.0281	9.12691	15.0422	9.04798	0.00671993	0.995103
NC_002516.2	ANNOgesic	3UTR	884173	884405	+	PA0806	3'UTR_00211	22.3133	14.4523	19.7268	20.282	24.7754	21.1119	0.22142	0.736695
NC_002516.2	PseudoCAP	CDS	884799	885566	+	PA0807	ampDh3	21.3432	12.6457	14.7951	12.1692	11.5029	11.0586	-0.449534	0.502741
NC_002516.2	PseudoCAP	CDS	885635	886108	+	PA0808	PA0808	24.2536	18.9686	18.4939	27.3807	26.5451	27.1439	0.367721	0.501674
NC_002516.2	PseudoCAP	CDS	886160	887476	-	PA0809	PA0809	9.70144	8.12941	8.63049	16.2256	12.3877	19.1013	0.765558	0.227842
NC_002516.2	PseudoCAP	CDS	887583	888284	-	PA0810	PA0810	8.7313	12.6457	32.0561	18.2538	20.3512	31.1652	0.373107	0.617326
NC_002516.2	ANNOgesic	5UTR	888285	888551	-	PA0810	5'UTR_00173	3.88058	13.549	18.4939	17.2397	24.7754	24.1279	0.815245	0.205592
NC_002516.2	PseudoCAP	CDS	888315	889562	-	PA0811	PA0811	7.76116	18.9686	30.8232	27.3807	35.3935	29.1546	0.643502	0.28668
NC_002516.2	PseudoCAP	CDS	889559	890854	-	PA0812	PA0812	10.6716	14.4523	25.8915	14.1974	17.6967	18.096	-0.00329509	0.997597
NC_002516.2	ANNOgesic	3UTR	890923	891141	-	PA0813	3'UTR_00212	3.88058	5.41961	7.39756	10.141	14.1574	9.04798	0.889365	0.225808
NC_002516.2	PseudoCAP	CDS	891142	892389	-	PA0813	PA0813	3.88058	4.51634	7.39756	2.0282	3.53935	4.02132	-0.544825	0.592876
NC_002516.2	PseudoCAP	CDS	892386	892820	-	PA0814	PA0814	0.970144	2.7098	4.93171	3.0423	5.30902	6.03198	0.598419	0.569871
NC_002516.2	ANNOgesic	5UTR	892980	893040	+	PA0815	5'UTR_00174	20.373	27.098	25.8915	29.4089	27.4299	25.1333	0.152894	0.811959
NC_002516.2	PseudoCAP	CDS	893041	893994	+	PA0815	PA0815	51.4177	94.8431	98.6342	110.537	87.5988	100.533	0.277619	0.554616
NC_002516.2	PseudoCAP	CDS	893967	894851	-	PA0816	PA0816	22.3133	12.6457	27.1244	23.3243	16.8119	20.1066	-0.0275311	0.97702
NC_002516.2	PseudoCAP	CDS	894952	895377	+	PA0817	PA0817	12.6119	21.6784	9.86342	22.3102	21.2361	14.0746	0.33479	0.634377
NC_002516.2	ANNOgesic	3UTR	895378	895656	+	PA0817	3'UTR_00213	10.6716	10.8392	4.93171	14.1974	16.8119	23.1226	0.906983	0.144454
NC_002516.2	PseudoCAP	CDS	895396	895668	-	PA0818	PA0818	17.4626	28.0013	28.3573	41.5781	26.5451	43.2292	0.559648	0.271481
NC_002516.2	ANNOgesic	5UTR	895669	895736	-	PA0818	5'UTR_01423	10.6716	18.0654	16.0281	24.3384	18.5816	31.1652	0.670662	0.233247
NC_002516.2	PseudoCAP	CDS	895824	896117	+	PA0819	PA0819	20.373	10.8392	2.46585	20.282	12.3877	14.0746	0.385543	0.653745
NC_002516.2	ANNOgesic	5UTR	896243	896415	+	PA0820	5'UTR_00175	63.0594	77.681	93.7025	61.8602	70.7869	79.4211	-0.134914	0.784096
NC_002516.2	PseudoCAP	CDS	896416	897228	+	PA0820	PA0820	261.939	304.401	372.344	279.892	357.474	299.589	-0.000138804	0.999634
NC_002516.2	ANNOgesic	3UTR	897130	897334	-	PA0821	3'UTR_00215	74.7011	121.941	157.815	41.5781	28.3148	54.2879	-1.43528	0.00044608
NC_002516.2	ANNOgesic	3UTR	897229	897385	+	PA0820	3'UTR_00214	28.1342	26.1948	35.7549	40.564	38.9328	29.1546	0.267931	0.61707
NC_002516.2	PseudoCAP	CDS	897335	898423	-	PA0821	PA0821	174.626	188.783	203.433	236.286	198.203	215.141	0.193608	0.564344
NC_002516.2	ANNOgesic	5UTR	898424	898684	-	PA0821	5'UTR_01424	49.4774	95.7464	96.1683	36.5076	47.7812	54.2879	-0.760045	0.0788412
NC_002516.2	PseudoCAP	CDS	898440	898886	-	PA0822	PA0822	54.3281	97.5529	99.8671	45.6346	51.3205	63.3358	-0.62149	0.141764
NC_002516.2	PseudoCAP	CDS	898908	899141	-	PA0823	PA0823	1.94029	0.903268	0	2.0282	7.96353	4.02132	1.45301	0.143408
NC_002516.2	PseudoCAP	CDS	899138	899656	-	PA0824	PA0824	6.79101	9.03268	9.86342	11.1551	8.84836	12.064	0.287633	0.731662
NC_002516.2	PseudoCAP	CDS	899830	900165	-	PA0825	PA0825	24.2536	17.1621	16.0281	32.4512	37.1631	30.1599	0.748071	0.115998
NC_002516.2	ANNOgesic	3UTR	900357	900407	-	PA0826	3'UTR_00216	13.582	8.12941	7.39756	6.08461	3.53935	5.02665	-0.8602	0.269817
NC_002516.2	PseudoCAP	CDS	900408	901046	-	PA0826	PA0826	111.567	86.7137	101.1	65.9166	55.7447	75.3998	-0.586839	0.0899234
NC_002516.2	ANNOgesic	5UTR	901047	901118	-	PA0826	5'UTR_01425	16.4925	19.8719	41.9195	10.141	13.2725	15.08	-0.914702	0.119881
NC_002516.2	ANNOgesic	3UTR	901474	901745	-	PA0826.2	3'UTR_01574	61330.6	42315.4	57091.9	32715.9	42374.8	46358.8	-0.394987	0.226343
NC_002516.2	PseudoCAP	tmRNA	901520	901872	-	PA0826.2	ssrA	80063.1	55670.2	77533.9	43664.2	56188.9	62747.7	-0.382087	0.250079
NC_002516.2	PseudoCAP	CDS	901746	901778	-	PA0826.1	PA0826.1	12147.2	9063.39	12419.3	7128.12	9816.38	9624.03	-0.332484	0.311127
NC_002516.2	ANNOgesic	5UTR	901779	901893	-	PA0826.2	5'UTR_01426	23229.1	16703.2	25102.4	13590	17592.3	19798	-0.342537	0.327587
NC_002516.2	PseudoCAP	CDS	901934	902812	-	PA0827	PA0827	18.4327	21.6784	19.7268	33.4653	38.048	29.1546	0.711678	0.126916
NC_002516.2	PseudoCAP	CDS	902900	903583	+	PA0828	PA0828	18.4327	13.549	20.9598	27.3807	18.5816	18.096	0.264251	0.691741
NC_002516.2	ANNOgesic	5UTR	903661	903691	+	PA0829	5'UTR_01427	7.76116	11.7425	6.16464	18.2538	11.5029	13.0693	0.638109	0.358098
NC_002516.2	PseudoCAP	CDS	903692	904633	+	PA0829	PA0829	41.7162	41.5503	25.8915	56.7897	62.8234	58.3092	0.665393	0.0967891
NC_002516.2	ANNOgesic	3UTR	904631	904767	-	PA0830	3'UTR_00217	22.3133	6.32287	12.3293	22.3102	9.7332	19.1013	0.280358	0.740131
NC_002516.2	ANNOgesic	3UTR	904634	904910	+	PA0829	3'UTR_00218	19.4029	23.485	24.6585	18.2538	10.618	14.0746	-0.610797	0.282119
NC_002516.2	PseudoCAP	CDS	904768	905601	-	PA0830	PA0830	76.6414	78.5843	66.5781	78.0858	40.7025	75.3998	-0.1907	0.716747
NC_002516.2	ANNOgesic	5UTR	905602	905630	-	PA0830	5'UTR_01428	19.4029	16.2588	12.3293	16.2256	4.42418	10.0533	-0.595605	0.40814
NC_002516.2	ANNOgesic	5UTR	905682	905725	+	PA0831	5'UTR_00176	11.6417	16.2588	13.5622	32.4512	38.9328	53.2825	1.48487	0.000929536
NC_002516.2	PseudoCAP	CDS	905726	906745	+	PA0831	oruR	35.8953	26.1948	29.5903	92.2832	112.374	85.4531	1.60347	1.62192e-06
NC_002516.2	ANNOgesic	5UTR	906794	906846	+	PA0832	5'UTR_01429	29.1043	31.6144	22.1927	37.5217	24.7754	28.1493	0.106062	0.872782
NC_002516.2	PseudoCAP	CDS	906847	907488	+	PA0832	PA0832	57.2385	57.8091	53.0159	91.2691	72.5566	64.3412	0.42425	0.273115
NC_002516.2	ANNOgesic	5UTR	907544	907593	+	PA0833	5'UTR_00177	232.835	208.655	143.02	105.467	84.0595	68.3625	-1.1442	0.000597243
NC_002516.2	PseudoCAP	CDS	907594	908307	+	PA0833	PA0833	607.31	453.44	340.288	297.132	230.057	245.301	-0.83535	0.0104347
NC_002516.2	ANNOgesic	3UTR	908308	908329	+	PA0833	3'UTR_00219	16.4925	18.0654	14.7951	14.1974	16.8119	13.0693	-0.15315	0.839973
NC_002516.2	ANNOgesic	3UTR	908327	908376	-	PA0834	3'UTR_01575	2.91043	1.80654	2.46585	2.0282	1.76967	1.00533	-0.374893	0.775886
NC_002516.2	PseudoCAP	CDS	908377	909291	-	PA0834	PA0834	50.4475	57.8091	55.4817	61.8602	53.0902	41.2186	-0.0657424	0.906914
NC_002516.2	ANNOgesic	3UTR	909318	909417	-	PA0835	3'UTR_00220	8.7313	12.6457	12.3293	14.1974	13.2725	23.1226	0.532382	0.424743
NC_002516.2	PseudoCAP	CDS	909418	911532	-	PA0835	pta	93.1339	176.137	168.911	208.905	230.057	167.89	0.454875	0.264327
NC_002516.2	PseudoCAP	CDS	911595	912779	-	PA0836	ackA	68.8803	90.3268	91.2366	124.734	90.2533	87.4638	0.264254	0.5295
NC_002516.2	ANNOgesic	5UTR	912780	912927	-	PA0836	5'UTR_00178	38.8058	51.4862	56.7147	90.255	91.1382	89.4744	0.859729	0.0101885
NC_002516.2	PseudoCAP	sRNA	912791	912861	+	PA0836.1	P5	1.94029	6.32287	6.16464	4.0564	7.07869	6.03198	0.217995	0.846408
NC_002516.2	ANNOgesic	5UTR	913056	913085	+	PA0837	5'UTR_00179	439.475	277.303	262.613	203.834	226.518	269.429	-0.471441	0.200398
NC_002516.2	PseudoCAP	CDS	913086	913571	+	PA0837	slyD	999.249	626.868	599.203	463.444	461	546.9	-0.581021	0.0830795
NC_002516.2	PseudoCAP	CDS	913777	914259	+	PA0838	PA0838	314.327	234.85	260.148	174.425	207.052	194.029	-0.480947	0.10494
NC_002516.2	ANNOgesic	3UTR	914260	914269	+	PA0838	3'UTR_00221	43.6565	28.0013	38.2207	26.3666	25.6603	29.1546	-0.412674	0.409237
NC_002516.2	ANNOgesic	5UTR	914411	914412	+	PA0839	5'UTR_00180	29.1043	18.0654	11.0963	27.3807	25.6603	25.1333	0.378576	0.540146
NC_002516.2	PseudoCAP	CDS	914412	915002	+	PA0839	PA0839	112.537	44.2601	33.289	64.9025	68.1324	43.2292	-0.104824	0.893136
NC_002516.2	PseudoCAP	CDS	915043	916155	+	PA0840	PA0840	187.238	31.6144	43.1525	52.7333	43.357	20.1066	-1.02941	0.135542
NC_002516.2	ANNOgesic	3UTR	916156	916284	+	PA0840	3'UTR_00222	36.8655	2.7098	6.16464	14.1974	6.19386	2.01066	-0.795789	0.419285
NC_002516.2	ANNOgesic	5UTR	916302	916345	+	PA0841	5'UTR_01430	13.582	5.41961	12.3293	19.2679	6.19386	10.0533	0.160626	0.870753
NC_002516.2	PseudoCAP	CDS	916346	917305	+	PA0841	PA0841	43.6565	10.8392	14.7951	31.4371	17.6967	23.1226	0.0464905	0.965818
NC_002516.2	PseudoCAP	CDS	917309	918529	-	PA0842	PA0842	2.91043	9.03268	3.69878	3.0423	5.30902	4.02132	-0.281543	0.808617
NC_002516.2	PseudoCAP	CDS	918617	919240	-	PA0843	plcR	56.2684	33.4209	25.8915	22.3102	14.1574	25.1333	-0.859214	0.0967241
NC_002516.2	PseudoCAP	CDS	919258	921450	-	PA0844	plcH	37.8356	35.2274	29.5903	35.4935	26.5451	48.2559	0.0891388	0.890487
NC_002516.2	ANNOgesic	3UTR	921653	921791	-	PA0845	3'UTR_01576	5.82087	4.51634	1.23293	2.0282	3.53935	2.01066	-0.465296	0.687134
NC_002516.2	PseudoCAP	CDS	921792	923804	-	PA0845	cerN	53.3579	54.1961	55.4817	37.5217	38.048	42.2239	-0.452598	0.258536
NC_002516.2	ANNOgesic	3UTR	923962	924181	-	PA0846	3'UTR_00223	29.1043	26.1948	34.522	23.3243	24.7754	20.1066	-0.366984	0.489684
NC_002516.2	ANNOgesic	3UTR	924150	924181	-	PA0846	3'UTR_00224	9.70144	14.4523	12.3293	14.1974	8.84836	13.0693	-0.021578	0.984575
NC_002516.2	PseudoCAP	CDS	924182	924922	-	PA0846	PA0846	135.82	140.006	115.895	147.045	145.113	154.821	0.183141	0.611325
NC_002516.2	ANNOgesic	5UTR	924923	924950	-	PA0846	5'UTR_01431	29.1043	28.0013	35.7549	33.4653	38.048	35.1866	0.200737	0.712778
NC_002516.2	PseudoCAP	CDS	925007	927214	-	PA0847	PA0847	190.148	178.847	163.979	120.678	106.18	142.757	-0.518786	0.0896183
NC_002516.2	ANNOgesic	5UTR	927086	927146	+	PA0848	5'UTR_01433	391.938	1731.56	1864.19	1180.41	1146.75	1106.87	-0.199359	0.787708
NC_002516.2	PseudoCAP	CDS	927147	927746	+	PA0848	ahpB	1228.2	4944.49	4815.81	2961.18	2775.73	2539.47	-0.381327	0.530349
NC_002516.2	ANNOgesic	5UTR	927215	927304	-	PA0847	5'UTR_01432	49.4774	42.4536	41.9195	6.08461	15.0422	9.04798	-1.9878	1.10853e-05
NC_002516.2	ANNOgesic	5UTR	927783	927879	+	PA0849	5'UTR_00181	187.238	849.071	870.447	176.454	185.816	149.794	-1.74929	0.000392116
NC_002516.2	PseudoCAP	CDS	927880	928830	+	PA0849	trxB2	297.834	2046.8	2131.73	458.374	455.691	442.345	-1.55535	0.00592779
NC_002516.2	ANNOgesic	3UTR	928831	928958	+	PA0849	3'UTR_00225	89.2533	422.729	569.612	112.565	125.647	151.805	-1.33785	0.0165416
NC_002516.2	ANNOgesic	5UTR	929041	929083	+	PA0850	5'UTR_01434	6.79101	17.1621	8.63049	23.3243	9.7332	9.04798	0.306406	0.725702
NC_002516.2	PseudoCAP	CDS	929084	929503	+	PA0850	PA0850	20.373	45.1634	48.0842	40.564	23.0057	20.1066	-0.407709	0.509885
NC_002516.2	PseudoCAP	CDS	929514	930476	-	PA0851	PA0851	14.5522	35.2274	48.0842	31.4371	23.8906	27.1439	-0.219602	0.757243
NC_002516.2	ANNOgesic	3UTR	930543	930652	-	PA0852	3'UTR_00226	8.7313	39.7438	60.4134	17.2397	27.4299	34.1812	-0.404283	0.611325
NC_002516.2	ANNOgesic	3UTR	930633	930652	-	PA0852	3'UTR_00227	3.88058	28.0013	46.8512	11.1551	13.2725	25.1333	-0.559857	0.512136
NC_002516.2	PseudoCAP	CDS	930653	931822	-	PA0852	cbpD	90.2234	230.333	422.894	194.707	206.167	299.589	-0.0773548	0.924252
NC_002516.2	PseudoCAP	CDS	931395	932105	-	PA0852.1	PA0852.1	48.5072	112.005	182.473	107.495	122.992	154.821	0.16174	0.820293
NC_002516.2	ANNOgesic	5UTR	931823	931861	-	PA0852	5'UTR_01435	2.91043	20.7752	39.4537	33.4653	24.7754	37.1972	0.534291	0.504337
NC_002516.2	PseudoCAP	CDS	932102	932725	-	PA0853	PA0853	43.6565	20.7752	33.289	23.3243	44.2418	28.1493	-0.0191584	0.983727
NC_002516.2	PseudoCAP	CDS	932718	934112	-	PA0854	fumC2	190.148	149.942	119.594	92.2832	117.683	95.5064	-0.573729	0.100412
NC_002516.2	ANNOgesic	5UTR	934113	934132	-	PA0854	5'UTR_00182	56.2684	56.9059	35.7549	27.3807	38.048	28.1493	-0.643749	0.146619
NC_002516.2	PseudoCAP	CDS	934241	935260	-	PA0855	PA0855	35.8953	39.7438	35.7549	59.832	52.2054	59.3145	0.595539	0.121238
NC_002516.2	ANNOgesic	5UTR	935261	935283	-	PA0855	5'UTR_00183	18.4327	15.3555	14.7951	13.1833	11.5029	18.096	-0.176639	0.82069
NC_002516.2	ANNOgesic	5UTR	935378	935426	+	PA0856	5'UTR_01436	4.85072	3.61307	3.69878	18.2538	17.6967	12.064	1.71997	0.00719591
NC_002516.2	PseudoCAP	CDS	935427	935975	+	PA0856	PA0856	293.954	181.557	160.281	313.357	268.99	286.519	0.434356	0.253628
NC_002516.2	PseudoCAP	CDS	935989	936294	+	PA0857	bolA	76.6414	53.2928	54.2488	70.9871	76.9808	70.3731	0.235885	0.59224
NC_002516.2	ANNOgesic	3UTR	936295	936405	+	PA0857	3'UTR_01577	55.2982	51.4862	43.1525	26.3666	48.666	36.1919	-0.409971	0.391564
NC_002516.2	PseudoCAP	CDS	936459	937397	+	PA0858	PA0858	323.058	318.853	305.766	129.805	129.186	127.677	-1.2714	3.19781e-08
NC_002516.2	ANNOgesic	5UTR	937170	937436	+	PA0859	5'UTR_00184	121.268	200.525	186.172	62.8743	46.8963	53.2825	-1.58399	1.23646e-06
NC_002516.2	PseudoCAP	CDS	937437	938039	+	PA0859	PA0859	82.4623	70.4549	85.072	33.4653	24.7754	32.1706	-1.34726	7.97465e-05
NC_002516.2	PseudoCAP	CDS	938032	939822	+	PA0860	PA0860	137.761	103.876	138.088	62.8743	84.0595	72.3838	-0.764579	0.0190029
NC_002516.2	ANNOgesic	3UTR	939823	939845	+	PA0860	3'UTR_01578	3.88058	3.61307	4.93171	2.0282	0	2.01066	-1.11958	0.27364
NC_002516.2	ANNOgesic	5UTR	939868	940116	+	PA0861	5'UTR_01437	362.834	504.023	575.777	291.047	430.031	514.729	-0.215027	0.637379
NC_002516.2	PseudoCAP	CDS	940117	942573	+	PA0861	rbdA	314.327	373.953	392.071	420.852	481.351	471.5	0.341601	0.227861
NC_002516.2	ANNOgesic	5UTR	942610	942647	+	PA0862	5'UTR_00185	21.3432	15.3555	17.261	32.4512	46.8963	41.2186	1.09946	0.01239
NC_002516.2	PseudoCAP	CDS	942648	943430	+	PA0862	PA0862	59.1788	66.8418	53.0159	128.791	155.731	162.864	1.28122	1.09605e-05
NC_002516.2	ANNOgesic	3UTR	943431	943579	+	PA0862	3'UTR_00228	3.88058	7.22614	11.0963	7.09871	19.4664	15.08	0.81964	0.266358
NC_002516.2	PseudoCAP	CDS	943482	944441	-	PA0863	PA0863	7.76116	11.7425	14.7951	22.3102	9.7332	16.0853	0.445583	0.538433
NC_002516.2	PseudoCAP	CDS	944724	945512	-	PA0864	PA0864	9.70144	11.7425	18.4939	20.282	23.0057	9.04798	0.374539	0.614383
NC_002516.2	ANNOgesic	5UTR	945768	945833	+	PA0865	5'UTR_00186	170.745	146.329	136.855	371.161	486.66	333.77	1.35796	7.12855e-07
NC_002516.2	PseudoCAP	CDS	945834	946907	+	PA0865	hpd	487.983	612.415	621.395	1088.13	1520.15	1156.13	1.10499	2.41467e-05
NC_002516.2	ANNOgesic	3UTR	946908	947065	+	PA0865	3'UTR_00229	32.9849	78.5843	117.128	100.396	124.762	101.538	0.490648	0.367942
NC_002516.2	ANNOgesic	5UTR	947159	947204	+	PA0866	5'UTR_01438	3.88058	15.3555	20.9598	8.11281	19.4664	13.0693	0.0358243	0.976968
NC_002516.2	PseudoCAP	CDS	947205	948623	+	PA0866	aroP2	311.416	551.896	679.343	281.92	368.092	315.674	-0.649404	0.0945045
NC_002516.2	ANNOgesic	3UTR	948624	948751	+	PA0866	3'UTR_01579	32.9849	77.681	109.731	58.8179	67.2476	59.3145	-0.227329	0.721203
NC_002516.2	ANNOgesic	5UTR	948749	948775	+	PA0867	5'UTR_00187	12.6119	46.9699	53.0159	51.7192	48.666	47.2505	0.368111	0.572265
NC_002516.2	PseudoCAP	CDS	948776	949159	+	PA0867	mliC	46.5669	128.264	159.048	226.145	245.985	282.498	1.11325	0.0130971
NC_002516.2	ANNOgesic	3UTR	949160	949199	+	PA0867	3'UTR_00230	8.7313	25.2915	43.1525	55.7756	66.3627	68.3625	1.22274	0.0180956
NC_002516.2	ANNOgesic	5UTR	949224	949279	+	PA0868	5'UTR_01439	7.76116	11.7425	18.4939	21.2961	21.2361	8.04264	0.391006	0.613137
NC_002516.2	PseudoCAP	CDS	949280	949693	+	PA0868	PA0868	15.5223	16.2588	24.6585	30.423	25.6603	12.064	0.264752	0.711833
NC_002516.2	ANNOgesic	3UTR	949694	949976	+	PA0868	3'UTR_00231	15.5223	20.7752	20.9598	25.3525	23.0057	16.0853	0.163761	0.818957
NC_002516.2	PseudoCAP	CDS	949716	950648	-	PA0869	pbpG	191.118	159.878	136.855	103.438	109.72	104.554	-0.60611	0.0475588
NC_002516.2	ANNOgesic	5UTR	950649	950710	-	PA0869	5'UTR_00188	72.7608	63.2287	55.4817	29.4089	31.8541	37.1972	-0.927685	0.0115176
NC_002516.2	ANNOgesic	3UTR	950842	950961	-	PA0870	3'UTR_00232	20.373	76.7777	83.839	65.9166	83.1746	82.4371	0.333974	0.609913
NC_002516.2	PseudoCAP	CDS	950962	952161	-	PA0870	phhC	156.193	435.375	498.103	387.387	488.43	432.292	0.250296	0.671573
NC_002516.2	PseudoCAP	CDS	952158	952514	-	PA0871	phhB	120.298	325.176	376.043	345.809	361.898	344.828	0.340119	0.529633
NC_002516.2	ANNOgesic	5UTR	952515	952562	-	PA0871	5'UTR_00189	39.7759	84.0039	90.0037	99.3819	91.1382	100.533	0.429543	0.352739
NC_002516.2	PseudoCAP	CDS	952619	953407	-	PA0872	phhA	650.967	630.481	678.11	780.858	910.497	907.814	0.402069	0.104167
NC_002516.2	ANNOgesic	5UTR	953408	953456	-	PA0872	5'UTR_00190	249.327	272.787	252.75	236.286	230.057	277.471	-0.0589199	0.882453
NC_002516.2	ANNOgesic	5UTR	953628	953690	+	PA0873	5'UTR_01440	10.6716	11.7425	13.5622	11.1551	14.1574	9.04798	-0.0479251	0.963207
NC_002516.2	PseudoCAP	CDS	953691	955250	+	PA0873	phhR	71.7907	60.5189	99.8671	98.3678	109.72	110.586	0.451728	0.231905
NC_002516.2	ANNOgesic	3UTR	955251	955422	+	PA0873	3'UTR_00233	19.4029	17.1621	18.4939	23.3243	35.3935	31.1652	0.670781	0.178866
NC_002516.2	ANNOgesic	3UTR	955408	955455	-	PA0874	3'UTR_00234	15.5223	15.3555	16.0281	14.1974	10.618	6.03198	-0.546772	0.420196
NC_002516.2	PseudoCAP	CDS	955456	955722	-	PA0874	PA0874	34.9252	44.2601	54.2488	33.4653	27.4299	36.1919	-0.434278	0.354361
NC_002516.2	ANNOgesic	5UTR	955723	955875	-	PA0874	5'UTR_00191	20.373	18.9686	36.9878	5.07051	5.30902	11.0586	-1.63609	0.00438109
NC_002516.2	ANNOgesic	3UTR	955745	955990	-	PA0875	3'UTR_00235	19.4029	20.7752	36.9878	5.07051	6.19386	11.0586	-1.60279	0.00457426
NC_002516.2	PseudoCAP	CDS	955991	958186	-	PA0875	PA0875	34.9252	30.7111	38.2207	39.5499	24.7754	44.2345	0.0601175	0.929265
NC_002516.2	PseudoCAP	CDS	958406	959350	+	PA0876	PA0876	241.566	382.082	360.015	118.65	104.411	113.602	-1.50536	1.59571e-07
NC_002516.2	ANNOgesic	3UTR	959293	959483	-	PA0877	3'UTR_00236	5.82087	13.549	6.16464	19.2679	22.1209	17.0906	1.05901	0.0791314
NC_002516.2	ANNOgesic	3UTR	959351	959421	+	PA0876	3'UTR_00237	10.6716	20.7752	13.5622	11.1551	14.1574	11.0586	-0.28405	0.709194
NC_002516.2	ANNOgesic	3UTR	959479	959483	-	PA0877	3'UTR_00238	1.94029	5.41961	2.46585	5.07051	9.7332	10.0533	1.06855	0.200947
NC_002516.2	PseudoCAP	CDS	959484	960380	-	PA0877	PA0877	37.8356	28.9046	36.9878	31.4371	31.8541	41.2186	0.0132865	0.987446
NC_002516.2	PseudoCAP	CDS	960497	961324	+	PA0878	PA0878	8.7313	9.03268	14.7951	7.09871	5.30902	8.04264	-0.576954	0.456164
NC_002516.2	PseudoCAP	CDS	961370	962530	+	PA0879	PA0879	14.5522	18.9686	13.5622	28.3948	19.4664	25.1333	0.577027	0.298561
NC_002516.2	PseudoCAP	CDS	962545	962925	+	PA0880	PA0880	6.79101	1.80654	2.46585	7.09871	4.42418	2.01066	0.213338	0.864795
NC_002516.2	PseudoCAP	CDS	962964	964316	+	PA0881	PA0881	3.88058	13.549	1.23293	8.11281	4.42418	4.02132	-0.173146	0.88806
NC_002516.2	PseudoCAP	CDS	964372	965574	+	PA0882	PA0882	6.79101	9.03268	9.86342	11.1551	10.618	8.04264	0.198862	0.826843
NC_002516.2	PseudoCAP	CDS	965585	966412	+	PA0883	PA0883	2.91043	4.51634	2.46585	6.08461	7.96353	11.0586	1.08296	0.183604
NC_002516.2	PseudoCAP	CDS	966526	967521	+	PA0884	PA0884	33.9551	18.9686	23.4256	49.691	38.9328	37.1972	0.681849	0.143781
NC_002516.2	ANNOgesic	3UTR	967522	967538	+	PA0884	3'UTR_00239	13.582	4.51634	2.46585	10.141	2.65451	8.04264	-0.0119094	0.993677
NC_002516.2	PseudoCAP	CDS	967570	968208	+	PA0885	PA0885	19.4029	14.4523	14.7951	11.1551	11.5029	16.0853	-0.306638	0.664999
NC_002516.2	PseudoCAP	CDS	968205	969488	+	PA0886	PA0886	27.164	27.098	32.0561	42.5923	35.3935	36.1919	0.390078	0.414616
NC_002516.2	ANNOgesic	5UTR	969635	969669	+	PA0887	5'UTR_00192	15.5223	14.4523	3.69878	58.8179	108.835	55.2932	2.47367	3.107e-07
NC_002516.2	PseudoCAP	CDS	969670	971625	+	PA0887	acsA	64.0295	102.972	114.662	518.206	859.176	558.964	2.68076	1.78675e-16
NC_002516.2	ANNOgesic	3UTR	971626	971652	+	PA0887	3'UTR_00240	2.91043	19.8719	20.9598	59.832	116.798	72.3838	2.28547	1.29757e-05
NC_002516.2	ANNOgesic	3UTR	971626	971759	+	PA0887	3'UTR_00241	5.82087	24.3882	22.1927	70.9871	145.113	89.4744	2.34942	9.64753e-07
NC_002516.2	PseudoCAP	sRNA	971858	971972	+	PA0887.1	P7	175.596	299.885	362.481	96.3396	130.956	156.832	-1.0774	0.00425484
NC_002516.2	ANNOgesic	5UTR	971916	972165	+	PA0888	5'UTR_00193	455.968	804.811	875.378	430.993	429.146	587.113	-0.542129	0.158952
NC_002516.2	PseudoCAP	CDS	972166	972945	+	PA0888	aotJ	351.192	351.371	346.453	453.303	417.643	503.671	0.383334	0.144262
NC_002516.2	ANNOgesic	3UTR	972946	973001	+	PA0888	3'UTR_01580	36.8655	34.3242	40.6866	23.3243	23.8906	35.1866	-0.41853	0.397859
NC_002516.2	PseudoCAP	CDS	973064	973753	+	PA0889	aotQ	103.805	123.748	160.281	116.622	92.9078	100.533	-0.310347	0.426818
NC_002516.2	PseudoCAP	CDS	973770	974468	+	PA0890	aotM	88.2831	83.1006	81.3732	87.2127	76.0959	74.3945	-0.0878732	0.847875
NC_002516.2	ANNOgesic	3UTR	974469	974470	+	PA0890	3'UTR_00242	10.6716	8.12941	11.0963	8.11281	9.7332	10.0533	-0.0796013	0.934882
NC_002516.2	PseudoCAP	CDS	974482	975594	+	PA0891	PA0891	47.5371	55.0993	54.2488	66.9307	58.3992	58.3092	0.219974	0.618572
NC_002516.2	ANNOgesic	5UTR	975595	975612	+	PA0892	5'UTR_01441	10.6716	6.32287	4.93171	8.11281	13.2725	13.0693	0.562739	0.465748
NC_002516.2	PseudoCAP	CDS	975613	976377	+	PA0892	aotP	48.5072	56.9059	34.522	39.5499	56.6295	53.2825	0.0835437	0.889633
NC_002516.2	PseudoCAP	CDS	976410	977399	+	PA0893	argR	68.8803	48.7764	36.9878	66.9307	87.5988	71.3785	0.519291	0.219828
NC_002516.2	PseudoCAP	CDS	977420	977743	-	PA0894	PA0894	11.6417	18.0654	3.69878	22.3102	22.1209	14.0746	0.693309	0.310068
NC_002516.2	ANNOgesic	5UTR	977873	977909	+	PA0895	5'UTR_01442	27.164	18.0654	11.0963	59.832	49.5508	42.2239	1.32731	0.00268211
NC_002516.2	PseudoCAP	CDS	977910	979130	+	PA0895	aruC	129.029	102.069	92.4695	297.132	313.232	267.418	1.40438	1.01437e-07
NC_002516.2	ANNOgesic	5UTR	979187	979328	+	PA0896	5'UTR_01443	34.9252	21.6784	23.4256	74.0294	76.9808	94.5011	1.54629	1.77996e-05
NC_002516.2	PseudoCAP	CDS	979329	980345	+	PA0896	aruF	95.0742	66.8418	73.9756	165.298	228.288	228.21	1.3579	6.89209e-06
NC_002516.2	PseudoCAP	CDS	980357	981379	+	PA0897	aruG	38.8058	28.9046	39.4537	72.0012	117.683	123.656	1.48946	4.37052e-05
NC_002516.2	PseudoCAP	CDS	981422	982888	+	PA0898	aruD	48.5072	24.3882	46.8512	95.3255	162.81	164.874	1.74036	6.94893e-06
NC_002516.2	PseudoCAP	CDS	982885	984231	+	PA0899	aruB	225.074	160.782	149.184	274.821	385.789	426.26	0.990567	0.00197791
NC_002516.2	PseudoCAP	CDS	984245	984535	+	PA0900	PA0900	185.298	140.006	107.265	181.524	198.203	215.141	0.442861	0.218912
NC_002516.2	ANNOgesic	5UTR	984547	984548	+	PA0901	5'UTR_01444	8.7313	1.80654	7.39756	6.08461	7.07869	11.0586	0.379134	0.697644
NC_002516.2	PseudoCAP	CDS	984549	985547	+	PA0901	aruE	111.567	92.1333	109.731	129.805	205.282	226.199	0.815846	0.0173892
NC_002516.2	ANNOgesic	3UTR	985548	985584	+	PA0901	3'UTR_00243	3.88058	11.7425	3.69878	10.141	22.1209	33.1759	1.49429	0.0256714
NC_002516.2	ANNOgesic	5UTR	985666	985691	+	PA0902	5'UTR_01445	44.6266	29.8078	43.1525	83.1563	84.0595	67.3571	0.967054	0.00723245
NC_002516.2	PseudoCAP	CDS	985692	986696	+	PA0902	PA0902	74.7011	49.6797	70.2768	124.734	119.453	111.592	0.849161	0.00877624
NC_002516.2	ANNOgesic	3UTR	986697	986714	+	PA0902	3'UTR_00244	7.76116	6.32287	4.93171	10.141	8.84836	13.0693	0.644439	0.398448
NC_002516.2	ANNOgesic	5UTR	986774	986817	+	PA0903	5'UTR_00194	158.134	280.013	256.449	240.342	261.912	212.125	0.0401952	0.940944
NC_002516.2	PseudoCAP	CDS	986818	989442	+	PA0903	alaS	777.086	992.691	900.037	583.108	630.888	510.708	-0.61902	0.0159901
NC_002516.2	ANNOgesic	5UTR	989499	989589	+	PA0904	5'UTR_01446	38.8058	29.8078	38.2207	4.0564	8.84836	16.0853	-1.72338	0.000734076
NC_002516.2	PseudoCAP	CDS	989590	990828	+	PA0904	lysC	289.103	196.912	225.626	144.002	137.15	176.938	-0.620023	0.0504313
NC_002516.2	ANNOgesic	3UTR	990829	990862	+	PA0904	3'UTR_01583	39.7759	28.9046	27.1244	10.141	7.96353	21.1119	-1.19937	0.0229519
NC_002516.2	ANNOgesic	3UTR	990829	990869	+	PA0904	3'UTR_01582	46.5669	29.8078	32.0561	11.1551	7.96353	21.1119	-1.33217	0.00889321
NC_002516.2	ANNOgesic	3UTR	990829	990870	+	PA0904	3'UTR_01581	47.5371	29.8078	32.0561	11.1551	8.84836	21.1119	-1.31697	0.00882255
NC_002516.2	ANNOgesic	5UTR	990925	991012	+	PA0905	5'UTR_00195	760.593	588.027	557.283	423.894	421.182	433.297	-0.566065	0.034771
NC_002516.2	PseudoCAP	CDS	991013	991198	+	PA0905	rsmA	1189.4	868.943	796.471	602.376	625.579	635.369	-0.603114	0.0333627
NC_002516.2	PseudoCAP	tRNA	991260	991350	+	PA0905.1	PA0905.1	4637.29	5275.08	5736.81	3731.89	3812.76	3524.69	-0.492338	0.0360126
NC_002516.2	PseudoCAP	tRNA	991468	991544	+	PA0905.2	PA0905.2	440.446	406.47	401.934	302.202	284.917	251.333	-0.565463	0.0242954
NC_002516.2	PseudoCAP	tRNA	991656	991732	+	PA0905.3	PA0905.3	281.342	233.043	267.545	180.51	173.428	148.789	-0.6237	0.0225494
NC_002516.2	ANNOgesic	3UTR	991741	991829	-	PA0906	3'UTR_01584	9.70144	1.80654	3.69878	8.11281	9.7332	8.04264	0.636851	0.472664
NC_002516.2	PseudoCAP	CDS	991830	992543	-	PA0906	alpR	68.8803	61.4222	50.55	53.7474	75.2111	93.4957	0.283404	0.543276
NC_002516.2	ANNOgesic	5UTR	992712	992713	+	PA0907	5'UTR_01447	9.70144	12.6457	12.3293	3.0423	0.884836	0	-2.41371	0.0017727
NC_002516.2	PseudoCAP	CDS	992714	993244	+	PA0907	alpA	56.2684	73.1647	40.6866	25.3525	18.5816	28.1493	-1.18836	0.00463946
NC_002516.2	ANNOgesic	3UTR	993245	993386	+	PA0907	3'UTR_01585	3.88058	1.80654	0	2.0282	1.76967	3.01599	0.129769	0.930818
NC_002516.2	PseudoCAP	CDS	993409	993783	+	PA0908	alpB	8.7313	14.4523	12.3293	21.2961	16.8119	20.1066	0.652476	0.273649
NC_002516.2	PseudoCAP	CDS	993776	994051	+	PA0909	alpC	1.94029	0.903268	7.39756	22.3102	20.3512	18.096	2.27806	0.000403216
NC_002516.2	ANNOgesic	3UTR	993784	994051	+	PA0908	3'UTR_00245	1.94029	0.903268	7.39756	21.2961	19.4664	18.096	2.23577	0.000555529
NC_002516.2	PseudoCAP	CDS	994143	994646	+	PA0910	alpD	2.91043	4.51634	11.0963	12.1692	11.5029	12.064	0.864167	0.246114
NC_002516.2	PseudoCAP	CDS	994699	995151	+	PA0911	alpE	4.85072	18.0654	12.3293	22.3102	20.3512	28.1493	0.908023	0.132097
NC_002516.2	ANNOgesic	3UTR	995152	995323	+	PA0911	3'UTR_00246	2.91043	17.1621	9.86342	15.2115	21.2361	20.1066	0.806503	0.245236
NC_002516.2	PseudoCAP	CDS	995172	995711	-	PA0912	PA0912	43.6565	51.4862	50.55	47.6628	30.0844	38.2026	-0.319512	0.50013
NC_002516.2	ANNOgesic	5UTR	995906	996037	+	PA0913	5'UTR_00196	543.281	388.405	427.826	338.71	370.746	381.02	-0.311818	0.321107
NC_002516.2	PseudoCAP	CDS	996038	997486	+	PA0913	mgtE	487.983	315.24	297.135	338.71	376.94	360.914	-0.0315474	0.952887
NC_002516.2	ANNOgesic	3UTR	997487	997514	+	PA0913	3'UTR_00247	8.7313	13.549	12.3293	5.07051	5.30902	9.04798	-0.734367	0.318758
NC_002516.2	ANNOgesic	3UTR	997534	997535	-	PA0914	3'UTR_00248	13.582	3.61307	2.46585	2.0282	0.884836	0	-1.82119	0.0518193
NC_002516.2	PseudoCAP	CDS	997536	997928	-	PA0914	PA0914	54.3281	21.6784	24.6585	6.08461	7.07869	12.064	-1.80253	0.00126481
NC_002516.2	PseudoCAP	CDS	997921	998382	-	PA0915	PA0915	64.9997	27.098	27.1244	6.08461	14.1574	10.0533	-1.78331	0.00106025
NC_002516.2	ANNOgesic	3UTR	998414	998443	-	PA0916	3'UTR_01586	24.2536	12.6457	8.63049	3.0423	6.19386	4.02132	-1.52195	0.0270715
NC_002516.2	PseudoCAP	CDS	998444	999766	-	PA0916	PA0916	476.341	436.278	327.959	193.693	145.113	176.938	-1.23788	8.64119e-06
NC_002516.2	ANNOgesic	5UTR	999767	999818	-	PA0916	5'UTR_01448	169.775	204.138	172.61	85.1845	53.975	74.3945	-1.32158	1.06191e-05
NC_002516.2	ANNOgesic	5UTR	999936	1000012	+	PA0917	5'UTR_01449	59.1788	57.8091	54.2488	56.7897	73.4414	72.3838	0.234883	0.5861
NC_002516.2	PseudoCAP	CDS	1000013	1001917	+	PA0917	kup	284.252	224.914	255.216	214.989	218.555	252.338	-0.15313	0.669397
NC_002516.2	ANNOgesic	3UTR	1001918	1002178	+	PA0917	3'UTR_00250	15.5223	10.8392	18.4939	13.1833	17.6967	28.1493	0.375061	0.584958
NC_002516.2	ANNOgesic	3UTR	1001945	1001971	-	PA0918	3'UTR_00249	8.7313	13.549	12.3293	19.2679	35.3935	34.1812	1.2595	0.0148461
NC_002516.2	PseudoCAP	CDS	1001972	1002520	-	PA0918	PA0918	128.059	125.554	146.718	153.129	232.712	174.928	0.477129	0.157912
NC_002516.2	PseudoCAP	CDS	1002681	1003964	-	PA0919	PA0919	183.357	151.749	115.895	79.0999	107.95	79.4211	-0.736123	0.0337316
NC_002516.2	PseudoCAP	CDS	1003966	1006611	-	PA0920	PA0920	529.699	335.112	311.931	124.734	130.956	133.709	-1.54919	2.56546e-07
NC_002516.2	ANNOgesic	5UTR	1006612	1006711	-	PA0920	5'UTR_00197	150.372	105.682	73.9756	18.2538	11.5029	11.0586	-2.84175	4.93772e-12
NC_002516.2	ANNOgesic	5UTR	1006821	1006859	+	PA0921	5'UTR_00198	454.028	570.865	531.392	131.833	213.246	246.306	-1.35317	1.20084e-05
NC_002516.2	PseudoCAP	CDS	1006860	1007219	+	PA0921	PA0921	1169.02	1452.45	1221.83	300.174	560.986	552.932	-1.39688	8.69124e-06
NC_002516.2	ANNOgesic	3UTR	1007045	1007233	-	PA0922	3'UTR_00251	68.8803	20.7752	13.5622	28.3948	24.7754	18.096	-0.483777	0.517519
NC_002516.2	PseudoCAP	CDS	1007234	1007548	-	PA0922	PA0922	418.132	176.137	122.06	153.129	176.082	142.757	-0.565651	0.293929
NC_002516.2	ANNOgesic	5UTR	1007549	1007601	-	PA0922	5'UTR_00199	184.327	96.6496	71.5098	73.0153	91.1382	74.3945	-0.537152	0.267254
NC_002516.2	ANNOgesic	5UTR	1007549	1007808	-	PA0922	5'UTR_00200	292.984	225.817	224.393	212.961	237.136	227.205	-0.131764	0.727237
NC_002516.2	PseudoCAP	tRNA	1007727	1007803	-	PA0922.1	PA0922.1	95.0742	117.425	138.088	133.861	139.804	144.768	0.252884	0.494863
NC_002516.2	ANNOgesic	5UTR	1007912	1007949	+	PA0923	5'UTR_00201	37.8356	25.2915	22.1927	9.12691	7.07869	3.01599	-1.94109	0.000377001
NC_002516.2	PseudoCAP	CDS	1007950	1008999	+	PA0923	dinB	191.118	254.721	229.324	102.424	95.5623	100.533	-1.15175	1.65793e-05
NC_002516.2	ANNOgesic	3UTR	1008908	1009005	-	PA0924	3'UTR_00253	10.6716	2.7098	4.93171	8.11281	15.9271	10.0533	0.770926	0.332882
NC_002516.2	ANNOgesic	3UTR	1009000	1009123	+	PA0923	3'UTR_00252	33.9551	51.4862	33.289	17.2397	16.8119	13.0693	-1.25952	0.00512165
NC_002516.2	PseudoCAP	CDS	1009006	1010934	-	PA0924	PA0924	78.5817	58.7124	50.55	67.9448	75.2111	60.3198	0.107849	0.837788
NC_002516.2	PseudoCAP	CDS	1011047	1011454	-	PA0925	PA0925	72.7608	48.7764	55.4817	22.3102	33.6238	13.0693	-1.27142	0.00434193
NC_002516.2	ANNOgesic	5UTR	1011455	1011487	-	PA0925	5'UTR_01450	18.4327	12.6457	18.4939	2.0282	7.07869	3.01599	-1.7253	0.00823293
NC_002516.2	PseudoCAP	CDS	1011522	1011947	-	PA0926	PA0926	64.9997	55.0993	51.7829	65.9166	58.3992	61.3252	0.103802	0.836062
NC_002516.2	ANNOgesic	5UTR	1011948	1011963	-	PA0926	5'UTR_01451	30.0745	20.7752	14.7951	18.2538	21.2361	20.1066	-0.140391	0.846408
NC_002516.2	PseudoCAP	CDS	1011983	1012972	-	PA0927	ldhA	29.1043	46.0666	39.4537	55.7756	58.3992	67.3571	0.636135	0.113202
NC_002516.2	PseudoCAP	CDS	1012975	1015752	-	PA0928	gacS	178.507	237.559	193.57	129.805	147.768	122.65	-0.593542	0.0472118
NC_002516.2	ANNOgesic	5UTR	1015753	1015808	-	PA0928	5'UTR_00202	54.3281	71.3581	59.1805	27.3807	30.0844	22.1173	-1.16498	0.00180197
NC_002516.2	ANNOgesic	5UTR	1015908	1015937	+	PA0929	5'UTR_01452	37.8356	73.1647	61.6464	61.8602	48.666	41.2186	-0.178311	0.754744
NC_002516.2	PseudoCAP	CDS	1015938	1016657	+	PA0929	PA0929	97.9846	179.75	146.718	115.608	88.4836	77.4105	-0.571407	0.152961
NC_002516.2	PseudoCAP	CDS	1016657	1017994	+	PA0930	PA0930	41.7162	46.0666	48.0842	39.5499	27.4299	33.1759	-0.423803	0.347177
NC_002516.2	ANNOgesic	3UTR	1017995	1018171	+	PA0930	3'UTR_00254	51.4177	62.3255	50.55	97.3537	99.9865	71.3785	0.684363	0.0545623
NC_002516.2	ANNOgesic	5UTR	1018204	1018229	+	PA0931	5'UTR_01453	7.76116	11.7425	9.86342	17.2397	11.5029	11.0586	0.389259	0.60441
NC_002516.2	PseudoCAP	CDS	1018230	1020458	+	PA0931	pirA	79.5518	84.0039	56.7147	101.41	78.7504	108.576	0.369368	0.357729
NC_002516.2	ANNOgesic	3UTR	1020459	1020548	+	PA0931	3'UTR_01587	4.85072	1.80654	2.46585	2.0282	2.65451	13.0693	0.700431	0.504565
NC_002516.2	ANNOgesic	5UTR	1020678	1020707	+	PA0932	5'UTR_00203	333.73	261.948	284.806	212.961	245.1	245.301	-0.31747	0.299801
NC_002516.2	PseudoCAP	CDS	1020708	1021607	+	PA0932	cysM	628.654	466.086	467.279	353.921	386.674	356.892	-0.499453	0.0783952
NC_002516.2	PseudoCAP	CDS	1021616	1022968	+	PA0933	ygcA	499.624	360.404	357.549	372.175	382.249	380.015	-0.100591	0.805107
NC_002516.2	PseudoCAP	CDS	1023053	1025296	+	PA0934	relA	395.819	298.982	251.517	298.146	337.123	363.93	0.075037	0.869347
NC_002516.2	ANNOgesic	3UTR	1025297	1025342	+	PA0934	3'UTR_01588	9.70144	3.61307	0	5.07051	5.30902	11.0586	0.49877	0.639575
NC_002516.2	ANNOgesic	5UTR	1025374	1025400	+	PA0935	5'UTR_01454	19.4029	9.03268	14.7951	16.2256	16.8119	13.0693	0.0926252	0.913431
NC_002516.2	PseudoCAP	CDS	1025401	1026231	+	PA0935	PA0935	90.2234	87.6169	103.566	84.1704	84.9443	99.5277	-0.062664	0.893721
NC_002516.2	ANNOgesic	3UTR	1026108	1026273	-	PA0936	3'UTR_00256	70.8205	42.4536	35.7549	15.2115	29.1996	43.2292	-0.715921	0.191052
NC_002516.2	ANNOgesic	3UTR	1026232	1026250	+	PA0935	3'UTR_00255	13.582	14.4523	17.261	7.09871	12.3877	12.064	-0.462584	0.501874
NC_002516.2	ANNOgesic	3UTR	1026232	1026300	+	PA0935	3'UTR_00257	19.4029	23.485	28.3573	12.1692	18.5816	20.1066	-0.443662	0.449654
NC_002516.2	ANNOgesic	3UTR	1026232	1026499	+	PA0935	3'UTR_00258	43.6565	48.7764	53.0159	35.4935	34.5086	51.2719	-0.25117	0.613516
NC_002516.2	PseudoCAP	CDS	1026274	1027212	-	PA0936	lpxO2	396.789	345.951	265.079	188.623	201.743	262.391	-0.612199	0.0570296
NC_002516.2	ANNOgesic	5UTR	1027213	1027345	-	PA0936	5'UTR_00204	84.4026	88.5202	81.3732	37.5217	53.0902	70.3731	-0.636297	0.101385
NC_002516.2	ANNOgesic	5UTR	1027362	1027444	+	PA0937	5'UTR_00205	19.4029	21.6784	17.261	44.6205	52.2054	52.2772	1.28374	0.00107183
NC_002516.2	PseudoCAP	CDS	1027445	1027984	+	PA0937	PA0937	101.865	98.4562	106.032	129.805	160.155	144.768	0.496034	0.104348
NC_002516.2	ANNOgesic	5UTR	1028103	1028171	+	PA0938	5'UTR_00206	295.894	278.206	339.055	760.576	919.345	850.51	1.44711	1.7283e-10
NC_002516.2	PseudoCAP	CDS	1028172	1029500	+	PA0938	wzz2	558.803	540.154	623.861	1362.95	1550.23	1372.28	1.29621	8.32739e-10
NC_002516.2	ANNOgesic	3UTR	1029501	1029665	+	PA0938	3'UTR_00259	46.5669	23.485	45.6183	49.691	91.1382	54.2879	0.722799	0.134112
NC_002516.2	ANNOgesic	3UTR	1029501	1029769	+	PA0938	3'UTR_00262	56.2684	30.7111	54.2488	59.832	101.756	70.3731	0.690947	0.118221
NC_002516.2	ANNOgesic	3UTR	1029526	1029824	-	PA0939	3'UTR_00260	59.1788	43.3568	25.8915	51.7192	45.1267	37.1972	0.0480672	0.946653
NC_002516.2	ANNOgesic	3UTR	1029601	1029824	-	PA0939	3'UTR_00261	50.4475	30.7111	23.4256	45.6346	42.4721	32.1706	0.182567	0.770265
NC_002516.2	PseudoCAP	CDS	1029825	1030151	-	PA0939	PA0939	35.8953	18.0654	4.93171	20.282	21.2361	16.0853	-0.0439324	0.969034
NC_002516.2	PseudoCAP	CDS	1030157	1030411	-	PA0940	PA0940	96.0443	62.3255	48.0842	44.6205	46.8963	43.2292	-0.593868	0.17194
NC_002516.2	ANNOgesic	3UTR	1030157	1030422	-	PA0941	3'UTR_00263	97.0144	66.8418	49.3171	44.6205	47.7812	46.2452	-0.600087	0.157998
NC_002516.2	PseudoCAP	CDS	1030423	1030656	-	PA0941	PA0941	112.537	134.587	102.333	84.1704	68.1324	92.4904	-0.504581	0.145807
NC_002516.2	ANNOgesic	5UTR	1030657	1030695	-	PA0941	5'UTR_01455	54.3281	72.2614	55.4817	54.7615	48.666	58.3092	-0.170907	0.721896
NC_002516.2	ANNOgesic	5UTR	1030759	1030771	+	PA0942	5'UTR_00207	58.2087	137.297	145.485	18.2538	9.7332	9.04798	-2.96239	1.12913e-10
NC_002516.2	PseudoCAP	CDS	1030772	1031332	+	PA0942	PA0942	425.893	734.356	721.262	86.1986	78.7504	84.4478	-2.82479	1.02787e-21
NC_002516.2	ANNOgesic	3UTR	1031333	1031352	+	PA0942	3'UTR_00264	22.3133	30.7111	22.1927	2.0282	7.96353	4.02132	-2.13116	0.000211712
NC_002516.2	ANNOgesic	3UTR	1031351	1031385	-	PA0943	3'UTR_01589	8.7313	3.61307	6.16464	5.07051	4.42418	2.01066	-0.544056	0.580152
NC_002516.2	PseudoCAP	CDS	1031386	1032102	-	PA0943	PA0943	420.073	196.009	168.911	135.89	139.804	117.624	-0.949683	0.0247927
NC_002516.2	PseudoCAP	CDS	1032095	1032763	-	PA0944	purN	262.909	157.169	125.759	107.495	91.1382	97.5171	-0.850759	0.0257175
NC_002516.2	ANNOgesic	5UTR	1032103	1032273	-	PA0943	5'UTR_00208	162.984	93.9398	71.5098	76.0576	58.3992	53.2825	-0.772365	0.0780975
NC_002516.2	PseudoCAP	CDS	1032763	1033824	-	PA0945	purM	260.969	263.754	224.393	185.581	160.155	161.858	-0.552935	0.043028
NC_002516.2	ANNOgesic	5UTR	1033825	1033898	-	PA0945	5'UTR_00209	110.596	155.362	166.445	119.664	113.259	115.613	-0.300909	0.418443
NC_002516.2	ANNOgesic	5UTR	1033977	1034037	+	PA0946	5'UTR_00210	38.8058	25.2915	30.8232	37.5217	20.3512	29.1546	-0.122714	0.855322
NC_002516.2	PseudoCAP	CDS	1034038	1035075	+	PA0946	PA0946	151.343	157.169	180.007	190.651	184.046	166.885	0.148208	0.683001
NC_002516.2	ANNOgesic	5UTR	1035229	1035276	+	PA0947	5'UTR_00211	230.894	379.372	316.862	414.767	439.764	384.036	0.40746	0.225649
NC_002516.2	PseudoCAP	CDS	1035277	1035981	+	PA0947	PA0947	475.371	646.74	572.078	730.153	753.881	632.353	0.314968	0.298485
NC_002516.2	ANNOgesic	3UTR	1035982	1036144	+	PA0947	3'UTR_00266	33.9551	34.3242	27.1244	24.3384	31.8541	15.08	-0.394859	0.480959
NC_002516.2	ANNOgesic	3UTR	1036009	1036157	-	PA0948	3'UTR_00265	38.8058	25.2915	25.8915	15.2115	28.3148	29.1546	-0.288431	0.641383
NC_002516.2	PseudoCAP	CDS	1036158	1036577	-	PA0948	PA0948	47.5371	31.6144	44.3854	34.4794	47.7812	50.2665	0.103106	0.863812
NC_002516.2	PseudoCAP	CDS	1036579	1037175	-	PA0949	wrbA	83.4324	69.5516	65.3451	76.0576	76.0959	70.3731	0.0243544	0.966852
NC_002516.2	PseudoCAP	CDS	1037172	1037525	-	PA0950	PA0950	129.999	124.651	102.333	86.1986	105.296	130.693	-0.146655	0.743338
NC_002516.2	ANNOgesic	5UTR	1037526	1037551	-	PA0950	5'UTR_00212	66.94	63.2287	59.1805	40.564	46.0115	66.3518	-0.299751	0.507962
NC_002516.2	PseudoCAP	CDS	1037650	1038885	+	PA0951	PA0951	155.223	150.846	147.951	208.905	240.676	227.205	0.565411	0.033948
NC_002516.2	ANNOgesic	3UTR	1038886	1038967	+	PA0951	3'UTR_00267	26.1939	14.4523	16.0281	18.2538	17.6967	27.1439	0.137515	0.855912
NC_002516.2	PseudoCAP	CDS	1039240	1039623	-	PA0952	PA0952	27.164	45.1634	39.4537	50.7051	46.0115	49.2612	0.368103	0.431694
NC_002516.2	ANNOgesic	5UTR	1039624	1039739	-	PA0952	5'UTR_00213	17.4626	30.7111	27.1244	46.6487	38.048	46.2452	0.757436	0.088816
NC_002516.2	ANNOgesic	5UTR	1039906	1039967	+	PA0953	5'UTR_00214	66.94	84.9071	99.8671	110.537	99.9865	120.64	0.388371	0.292786
NC_002516.2	PseudoCAP	CDS	1039968	1040432	+	PA0953	PA0953	162.984	168.008	189.871	265.695	237.136	263.397	0.548143	0.0404781
NC_002516.2	PseudoCAP	CDS	1040432	1040707	+	PA0954	PA0954	62.0892	56.9059	51.7829	82.1422	81.405	97.5171	0.590677	0.085271
NC_002516.2	ANNOgesic	3UTR	1040515	1040723	-	PA0955	3'UTR_00269	28.1342	13.549	12.3293	4.0564	1.76967	7.03731	-1.79256	0.00737999
NC_002516.2	ANNOgesic	3UTR	1040708	1040764	+	PA0954	3'UTR_00268	10.6716	19.8719	8.63049	12.1692	12.3877	10.0533	-0.178849	0.836486
NC_002516.2	ANNOgesic	3UTR	1040708	1040953	+	PA0954	3'UTR_00270	31.0446	50.583	33.289	30.423	30.9693	31.1652	-0.304401	0.562032
NC_002516.2	PseudoCAP	CDS	1040724	1041680	-	PA0955	PA0955	166.865	101.166	86.3049	56.7897	69.0172	81.4318	-0.744682	0.0656946
NC_002516.2	PseudoCAP	CDS	1041689	1043404	-	PA0956	proS	585.967	464.279	401.934	350.879	314.117	339.802	-0.521579	0.0731689
NC_002516.2	ANNOgesic	5UTR	1043365	1043511	+	PA0957	5'UTR_01457	32.9849	36.1307	32.0561	41.5781	32.7389	32.1706	0.0661718	0.914926
NC_002516.2	ANNOgesic	5UTR	1043405	1043445	-	PA0956	5'UTR_01456	118.358	93.0366	93.7025	85.1845	69.9021	86.4584	-0.330797	0.377293
NC_002516.2	PseudoCAP	CDS	1043512	1043919	+	PA0957	PA0957	59.1788	47.8732	55.4817	50.7051	40.7025	54.2879	-0.153219	0.761692
NC_002516.2	ANNOgesic	3UTR	1043698	1043982	-	PA0958	3'UTR_00271	40.7461	40.647	38.2207	50.7051	82.2898	89.4744	0.858372	0.0279807
NC_002516.2	ANNOgesic	3UTR	1043831	1043982	-	PA0958	3'UTR_00272	29.1043	32.5176	30.8232	35.4935	71.6718	73.3891	0.917442	0.0372552
NC_002516.2	ANNOgesic	3UTR	1043920	1043959	+	PA0957	3'UTR_01590	5.82087	7.22614	11.0963	2.0282	1.76967	5.02665	-1.16331	0.164519
NC_002516.2	PseudoCAP	CDS	1043983	1045314	-	PA0958	oprD	292.013	411.89	509.199	1087.12	1462.63	1294.87	1.61965	2.12658e-08
NC_002516.2	ANNOgesic	5UTR	1045315	1045388	-	PA0958	5'UTR_00215	53.3579	69.5516	83.839	286.991	351.28	273.45	2.08809	1.96748e-13
NC_002516.2	ANNOgesic	5UTR	1045714	1045831	+	PA0959	5'UTR_01458	33.9551	29.8078	18.4939	62.8743	49.5508	55.2932	0.964966	0.0176583
NC_002516.2	PseudoCAP	CDS	1045832	1046461	+	PA0959	PA0959	196.939	198.719	165.212	320.456	301.729	356.892	0.785937	0.00211206
NC_002516.2	PseudoCAP	CDS	1046462	1046671	+	PA0960	PA0960	92.1637	62.3255	81.3732	107.495	106.18	119.634	0.486933	0.16528
NC_002516.2	ANNOgesic	3UTR	1046462	1046671	+	PA0959	3'UTR_00273	92.1637	62.3255	81.3732	107.495	106.18	119.634	0.486933	0.16528
NC_002516.2	ANNOgesic	3UTR	1046561	1046719	-	PA0961	3'UTR_00274	31.0446	71.3581	86.3049	11.1551	22.1209	13.0693	-1.85313	0.000169446
NC_002516.2	ANNOgesic	3UTR	1046701	1046719	-	PA0961	3'UTR_00275	9.70144	32.5176	34.522	4.0564	7.07869	2.01066	-2.15493	0.000861307
NC_002516.2	PseudoCAP	CDS	1046720	1046911	-	PA0961	PA0961	59.1788	143.62	172.61	26.3666	31.8541	41.2186	-1.79251	5.09158e-05
NC_002516.2	PseudoCAP	CDS	1047549	1048019	-	PA0962	dps	1390.22	3449.58	3480.55	2427.76	2119.18	1995.58	-0.331321	0.501907
NC_002516.2	ANNOgesic	5UTR	1048020	1048068	-	PA0962	5'UTR_00216	695.594	1326	1308.14	1227.06	1021.1	1007.34	-0.0313013	0.95871
NC_002516.2	ANNOgesic	5UTR	1048020	1048134	-	PA0962	5'UTR_00217	700.444	1331.42	1311.83	1228.08	1023.76	1013.37	-0.0330018	0.956013
NC_002516.2	ANNOgesic	5UTR	1048272	1048458	+	PA0963	5'UTR_00218	194.999	224.914	226.859	244.398	222.979	193.023	0.0301381	0.947076
NC_002516.2	PseudoCAP	CDS	1048459	1050234	+	PA0963	aspS	743.131	589.834	564.681	417.81	428.261	434.303	-0.558152	0.0322681
NC_002516.2	ANNOgesic	3UTR	1050235	1050258	+	PA0963	3'UTR_00276	22.3133	22.5817	19.7268	4.0564	7.07869	7.03731	-1.64917	0.00310252
NC_002516.2	ANNOgesic	5UTR	1050284	1050300	+	PA0964	5'UTR_01459	15.5223	16.2588	13.5622	5.07051	4.42418	4.02132	-1.53762	0.0152812
NC_002516.2	PseudoCAP	CDS	1050301	1051047	+	PA0964	pmpR	292.013	199.622	208.365	156.172	188.47	212.125	-0.322058	0.384552
NC_002516.2	ANNOgesic	3UTR	1051048	1051086	+	PA0964	3'UTR_00277	36.8655	18.9686	25.8915	16.2256	19.4664	23.1226	-0.442198	0.447592
NC_002516.2	ANNOgesic	5UTR	1051096	1051131	+	PA0965	5'UTR_00219	49.4774	27.098	39.4537	19.2679	30.9693	31.1652	-0.476791	0.364798
NC_002516.2	PseudoCAP	CDS	1051132	1051656	+	PA0965	ruvC	202.76	144.523	163.979	116.622	152.192	147.784	-0.286922	0.438192
NC_002516.2	PseudoCAP	CDS	1051673	1052278	+	PA0966	ruvA	238.656	239.366	200.967	187.609	224.748	235.247	-0.0683493	0.869196
NC_002516.2	PseudoCAP	CDS	1052289	1053347	+	PA0967	ruvB	397.759	261.044	250.284	230.201	249.524	220.167	-0.368098	0.303878
NC_002516.2	PseudoCAP	CDS	1053400	1053846	+	PA0968	PA0968	385.147	296.272	234.256	311.329	296.42	309.642	0.000580584	0.998627
NC_002516.2	ANNOgesic	5UTR	1053579	1053847	+	PA0969	5'UTR_00220	206.641	140.006	123.293	148.059	122.107	159.848	-0.127512	0.796075
NC_002516.2	PseudoCAP	CDS	1053848	1054543	+	PA0969	tolQ	411.341	271.884	253.983	243.384	238.021	272.445	-0.307109	0.413262
NC_002516.2	ANNOgesic	5UTR	1054318	1054565	+	PA0970	5'UTR_00221	220.223	148.136	129.457	100.396	104.411	119.634	-0.601028	0.0927925
NC_002516.2	PseudoCAP	CDS	1054566	1055006	+	PA0970	tolR	258.058	147.233	152.883	140.96	143.344	159.848	-0.320406	0.441689
NC_002516.2	PseudoCAP	CDS	1055009	1056052	+	PA0971	tolA	456.938	296.272	286.039	183.552	199.973	235.247	-0.727884	0.0259103
NC_002516.2	ANNOgesic	5UTR	1055885	1056048	+	PA0972	5'UTR_00222	151.343	83.1006	82.6061	42.5923	56.6295	51.2719	-1.02889	0.00869787
NC_002516.2	PseudoCAP	CDS	1056049	1057347	+	PA0972	tolB	745.071	484.151	441.388	437.078	491.969	459.436	-0.260356	0.499417
NC_002516.2	ANNOgesic	5UTR	1057228	1057399	+	PA0973	5'UTR_00223	499.624	343.242	331.657	401.584	451.267	439.329	0.133842	0.741924
NC_002516.2	PseudoCAP	CDS	1057400	1057906	+	PA0973	oprL	1274.77	857.201	782.909	780.858	935.272	917.867	-0.142823	0.735162
NC_002516.2	ANNOgesic	5UTR	1057745	1057915	+	PA0974	5'UTR_00224	666.489	454.344	394.537	303.216	407.91	400.122	-0.435025	0.233957
NC_002516.2	PseudoCAP	CDS	1057916	1058740	+	PA0974	PA0974	1212.68	739.776	665.781	507.051	681.324	640.396	-0.501493	0.181024
NC_002516.2	ANNOgesic	3UTR	1058741	1058777	+	PA0974	3'UTR_01591	86.3429	33.4209	32.0561	15.2115	22.1209	19.1013	-1.31586	0.0117877
NC_002516.2	ANNOgesic	5UTR	1058799	1058811	+	PA0975	5'UTR_00225	29.1043	15.3555	13.5622	16.2256	20.3512	19.1013	-0.0619154	0.941445
NC_002516.2	PseudoCAP	CDS	1058812	1059606	+	PA0975	PA0975	293.954	249.302	225.626	294.089	262.796	276.466	0.112145	0.764122
NC_002516.2	PseudoCAP	CDS	1059622	1060296	+	PA0976	PA0976	109.626	82.1973	51.7829	57.8038	43.357	65.3465	-0.532294	0.244963
NC_002516.2	PseudoCAP	tRNA	1060356	1060431	+	PA0976.1	PA0976.1	805.22	947.528	1177.45	951.227	955.623	822.36	-0.0996624	0.805107
NC_002516.2	PseudoCAP	CDS	1060510	1060833	-	PA0977	PA0977	17.4626	15.3555	14.7951	15.2115	14.1574	12.064	-0.187336	0.80667
NC_002516.2	PseudoCAP	CDS	1061207	1062034	-	PA0978	PA0978	49.4774	27.098	23.4256	48.6769	34.5086	38.2026	0.254495	0.669632
NC_002516.2	PseudoCAP	CDS	1062061	1062369	-	PA0979	PA0979	40.7461	34.3242	29.5903	48.6769	39.8176	38.2026	0.257221	0.610853
NC_002516.2	ANNOgesic	5UTR	1062370	1062445	-	PA0979	5'UTR_01460	20.373	15.3555	17.261	24.3384	18.5816	20.1066	0.231976	0.724393
NC_002516.2	ANNOgesic	5UTR	1062460	1062600	+	PA0980	5'UTR_01461	114.477	91.23	102.333	93.2973	75.2111	84.4478	-0.277701	0.46202
NC_002516.2	PseudoCAP	CDS	1062601	1062885	+	PA0980	PA0980	202.76	163.491	177.542	160.228	139.804	124.661	-0.348803	0.287051
NC_002516.2	ANNOgesic	5UTR	1062913	1062920	+	PA0981	5'UTR_01462	9.70144	5.41961	8.63049	12.1692	4.42418	13.0693	0.274208	0.770311
NC_002516.2	PseudoCAP	CDS	1062921	1063544	+	PA0981	PA0981	202.76	194.203	208.365	158.2	142.459	214.135	-0.228695	0.540719
NC_002516.2	ANNOgesic	3UTR	1064274	1064554	-	PA0982	3'UTR_00278	64.0295	56.0026	60.4134	30.423	46.0115	50.2665	-0.487968	0.246523
NC_002516.2	PseudoCAP	CDS	1064555	1065103	-	PA0982	PA0982	110.596	130.071	109.731	139.946	175.198	207.098	0.559145	0.0857487
NC_002516.2	ANNOgesic	5UTR	1065104	1065133	-	PA0982	5'UTR_00227	36.8655	31.6144	34.522	45.6346	73.4414	83.4424	0.934394	0.0203163
NC_002516.2	ANNOgesic	5UTR	1065104	1065137	+	PA0983	5'UTR_00226	26.1939	27.098	28.3573	36.5076	31.8541	30.1599	0.259604	0.627198
NC_002516.2	PseudoCAP	CDS	1065138	1065425	+	PA0983	PA0983	49.4774	65.9385	60.4134	82.1422	60.1689	70.3731	0.263248	0.545266
NC_002516.2	ANNOgesic	3UTR	1065426	1065580	+	PA0983	3'UTR_00279	24.2536	28.0013	32.0561	59.832	45.1267	63.3358	0.958057	0.0147703
NC_002516.2	ANNOgesic	5UTR	1065916	1065969	+	PA0984	5'UTR_00228	60.149	111.102	119.594	74.0294	65.4779	45.2399	-0.621329	0.161602
NC_002516.2	PseudoCAP	CDS	1065970	1066296	+	PA0984	PA0984	238.656	434.472	453.717	114.593	84.9443	96.5117	-1.85843	1.80994e-08
NC_002516.2	ANNOgesic	3UTR	1066297	1066420	+	PA0984	3'UTR_00280	61.1191	56.9059	72.7427	15.2115	26.5451	23.1226	-1.47388	0.000120155
NC_002516.2	PseudoCAP	CDS	1066321	1067817	-	PA0985	pyoS5	34.9252	29.8078	20.9598	55.7756	56.6295	47.2505	0.847826	0.0361861
NC_002516.2	ANNOgesic	5UTR	1068175	1068192	+	PA0986	5'UTR_01463	10.6716	10.8392	14.7951	7.09871	5.30902	10.0533	-0.611213	0.406569
NC_002516.2	PseudoCAP	CDS	1068193	1068456	+	PA0986	PA0986	54.3281	32.5176	40.6866	45.6346	27.4299	37.1972	-0.203113	0.726196
NC_002516.2	PseudoCAP	CDS	1068489	1069331	+	PA0987	PA0987	50.4475	32.5176	30.8232	45.6346	42.4721	48.2559	0.243629	0.640921
NC_002516.2	ANNOgesic	3UTR	1069332	1069389	+	PA0987	3'UTR_00281	16.4925	18.0654	28.3573	38.5358	35.3935	30.1599	0.703726	0.14486
NC_002516.2	ANNOgesic	5UTR	1069740	1069768	+	PA0988	5'UTR_00229	92.1637	91.23	97.4012	119.664	140.689	138.736	0.497775	0.105286
NC_002516.2	PseudoCAP	CDS	1069769	1070173	+	PA0988	PA0988	202.76	224.914	230.557	255.554	276.954	287.525	0.312456	0.27869
NC_002516.2	ANNOgesic	3UTR	1070081	1070293	-	PA0989	3'UTR_00282	32.9849	44.2601	36.9878	29.4089	29.1996	26.1386	-0.413427	0.386347
NC_002516.2	ANNOgesic	3UTR	1070174	1070362	+	PA0988	3'UTR_00283	24.2536	18.9686	23.4256	22.3102	23.8906	14.0746	-0.127937	0.8586
NC_002516.2	PseudoCAP	CDS	1070294	1070854	-	PA0989	PA0989	26.1939	22.5817	18.4939	32.4512	20.3512	33.1759	0.320666	0.583777
NC_002516.2	ANNOgesic	5UTR	1070855	1070901	-	PA0989	5'UTR_01464	14.5522	12.6457	6.16464	9.12691	6.19386	15.08	-0.144474	0.881811
NC_002516.2	PseudoCAP	CDS	1071239	1071877	-	PA0990	PA0990	67.9101	32.5176	27.1244	40.564	46.0115	31.1652	-0.112859	0.87558
NC_002516.2	ANNOgesic	5UTR	1071878	1071966	-	PA0990	5'UTR_00230	12.6119	16.2588	7.39756	9.12691	3.53935	5.02665	-0.923227	0.210192
NC_002516.2	PseudoCAP	CDS	1072462	1072839	+	PA0991	hptA	79.5518	64.132	80.1403	78.0858	67.2476	88.4691	0.0624189	0.902428
NC_002516.2	ANNOgesic	3UTR	1072840	1072993	+	PA0991	3'UTR_00284	33.9551	18.0654	22.1927	27.3807	31.8541	34.1812	0.312635	0.587781
NC_002516.2	PseudoCAP	CDS	1073285	1073902	+	PA0992	cupC1	26.1939	9.03268	9.86342	43.6064	39.8176	38.2026	1.31527	0.00910443
NC_002516.2	ANNOgesic	5UTR	1073914	1073959	+	PA0993	5'UTR_01465	2.91043	4.51634	3.69878	3.0423	10.618	4.02132	0.540279	0.594158
NC_002516.2	PseudoCAP	CDS	1073960	1074673	+	PA0993	cupC2	64.9997	74.9712	94.9354	66.9307	58.3992	78.4158	-0.19494	0.672232
NC_002516.2	PseudoCAP	CDS	1074784	1077303	+	PA0994	cupC3	107.686	122.844	106.032	144.002	141.574	151.805	0.367656	0.242007
NC_002516.2	ANNOgesic	3UTR	1077170	1077382	-	PA0995	3'UTR_00285	55.2982	53.2928	45.6183	46.6487	46.0115	55.2932	-0.0630384	0.908884
NC_002516.2	ANNOgesic	3UTR	1077304	1077478	+	PA0994	3'UTR_00286	22.3133	25.2915	20.9598	22.3102	20.3512	32.1706	0.11058	0.873512
NC_002516.2	PseudoCAP	CDS	1077383	1077904	-	PA0995	ogt	123.208	102.972	114.662	91.2691	109.72	128.682	-0.0459852	0.925351
NC_002516.2	ANNOgesic	5UTR	1077905	1077944	-	PA0995	5'UTR_01466	20.373	14.4523	17.261	20.282	17.6967	19.1013	0.123529	0.867321
NC_002516.2	PseudoCAP	CDS	1078462	1080015	+	PA0996	pqsA	157.163	251.108	199.734	382.316	425.606	403.138	0.969631	0.000599495
NC_002516.2	PseudoCAP	CDS	1080009	1080860	+	PA0997	pqsB	63.0594	85.8104	91.2366	156.172	310.578	221.173	1.46247	3.2623e-05
NC_002516.2	PseudoCAP	CDS	1080853	1081899	+	PA0998	pqsC	100.895	133.684	109.731	219.046	309.693	300.594	1.2341	1.78079e-05
NC_002516.2	PseudoCAP	CDS	1081942	1082955	+	PA0999	pqsD	87.313	104.779	85.072	186.595	304.384	296.573	1.45875	2.29315e-06
NC_002516.2	PseudoCAP	CDS	1082949	1083854	+	PA1000	pqsE	125.149	152.652	126.992	420.852	634.428	600.182	1.97929	3.27444e-13
NC_002516.2	PseudoCAP	CDS	1083972	1085564	+	PA1001	phnA	84.4026	100.263	101.1	179.496	256.603	262.391	1.25657	1.62883e-05
NC_002516.2	PseudoCAP	CDS	1085542	1086144	+	PA1002	phnB	22.3133	21.6784	27.1244	29.4089	55.7447	56.2985	0.94612	0.037771
NC_002516.2	ANNOgesic	3UTR	1085983	1086096	-	PA1003	3'UTR_00287	17.4626	11.7425	18.4939	23.3243	17.6967	12.064	0.151693	0.846408
NC_002516.2	PseudoCAP	CDS	1086097	1087095	-	PA1003	mvfR	99.9249	110.199	106.032	135.89	140.689	134.714	0.371669	0.233808
NC_002516.2	ANNOgesic	5UTR	1087096	1087374	-	PA1003	5'UTR_00231	143.581	142.716	156.582	133.861	153.962	160.853	0.0201983	0.968111
NC_002516.2	ANNOgesic	5UTR	1087702	1087842	+	PA1004	5'UTR_00232	104.776	116.522	103.566	103.438	91.1382	82.4371	-0.226082	0.549489
NC_002516.2	PseudoCAP	CDS	1087843	1088901	+	PA1004	nadA	242.536	265.561	215.762	204.848	188.47	198.05	-0.288571	0.344716
NC_002516.2	ANNOgesic	3UTR	1088902	1088933	+	PA1004	3'UTR_00288	12.6119	8.12941	2.46585	3.0423	4.42418	10.0533	-0.35803	0.728755
NC_002516.2	ANNOgesic	3UTR	1088902	1089074	+	PA1004	3'UTR_00289	35.8953	19.8719	19.7268	20.282	17.6967	21.1119	-0.337655	0.585734
NC_002516.2	PseudoCAP	CDS	1089010	1090443	-	PA1005	PA1005	226.044	258.335	262.613	400.57	369.862	417.212	0.658101	0.0075055
NC_002516.2	ANNOgesic	5UTR	1090444	1090466	-	PA1005	5'UTR_00233	121.268	143.62	149.184	217.018	203.512	242.285	0.665626	0.016499
NC_002516.2	ANNOgesic	5UTR	1090588	1090605	+	PA1006	5'UTR_00234	30.0745	24.3882	25.8915	20.282	20.3512	14.0746	-0.519242	0.330419
NC_002516.2	PseudoCAP	CDS	1090606	1090857	+	PA1006	PA1006	66.94	74.9712	82.6061	65.9166	92.9078	81.4318	0.0998073	0.839247
NC_002516.2	PseudoCAP	CDS	1090891	1091964	+	PA1007	PA1007	140.671	124.651	130.69	134.875	145.113	138.736	0.0793989	0.845944
NC_002516.2	ANNOgesic	3UTR	1091965	1092005	+	PA1007	3'UTR_01592	0.970144	2.7098	3.69878	1.0141	3.53935	3.01599	0.0526212	0.97516
NC_002516.2	ANNOgesic	3UTR	1091990	1092024	-	PA1008	3'UTR_01593	2.91043	1.80654	4.93171	8.11281	4.42418	8.04264	0.901778	0.311773
NC_002516.2	PseudoCAP	CDS	1092025	1092498	-	PA1008	bcp	62.0892	44.2601	60.4134	75.0435	70.7869	80.4264	0.430126	0.265803
NC_002516.2	PseudoCAP	CDS	1092510	1093067	-	PA1009	PA1009	119.328	96.6496	110.963	142.988	171.658	148.789	0.494074	0.110817
NC_002516.2	ANNOgesic	5UTR	1093068	1093111	-	PA1009	5'UTR_00235	47.5371	37.9372	49.3171	46.6487	61.9386	71.3785	0.406423	0.351283
NC_002516.2	ANNOgesic	5UTR	1093225	1093250	+	PA1010	5'UTR_01467	254.178	253.818	335.356	403.612	349.51	363.93	0.399598	0.180676
NC_002516.2	PseudoCAP	CDS	1093251	1094129	+	PA1010	dapA	467.61	446.214	494.404	598.32	574.259	567.006	0.301173	0.241837
NC_002516.2	PseudoCAP	CDS	1094147	1095337	+	PA1011	PA1011	311.416	226.72	241.654	173.411	246.869	215.141	-0.287346	0.432256
NC_002516.2	PseudoCAP	CDS	1095276	1096034	+	PA1012	PA1012	275.521	203.235	197.268	164.284	214.13	230.221	-0.148237	0.728108
NC_002516.2	PseudoCAP	CDS	1096063	1096773	+	PA1013	purC	178.507	113.812	107.265	123.72	161.925	173.922	0.193301	0.679051
NC_002516.2	ANNOgesic	3UTR	1096774	1096977	+	PA1013	3'UTR_00290	304.625	284.529	389.605	239.328	244.215	257.365	-0.391364	0.193744
NC_002516.2	PseudoCAP	tRNA	1096867	1096956	+	PA1013.1	PA1013.1	252.238	257.431	371.111	218.032	196.434	210.114	-0.481672	0.131385
NC_002516.2	ANNOgesic	5UTR	1097279	1097295	+	PA1014	5'UTR_00236	34.9252	18.9686	19.7268	26.3666	22.1209	26.1386	0.0113666	0.990272
NC_002516.2	PseudoCAP	CDS	1097296	1098288	+	PA1014	wapB	211.491	169.814	191.104	200.792	197.319	192.018	0.043697	0.916931
NC_002516.2	ANNOgesic	3UTR	1098289	1098407	+	PA1014	3'UTR_00291	23.2835	31.6144	30.8232	17.2397	15.9271	21.1119	-0.6216	0.222199
NC_002516.2	ANNOgesic	3UTR	1098289	1098504	+	PA1014	3'UTR_00292	43.6565	42.4536	53.0159	23.3243	19.4664	30.1599	-0.887179	0.0341425
NC_002516.2	PseudoCAP	CDS	1098328	1099128	-	PA1015	PA1015	25.2238	28.9046	32.0561	24.3384	15.9271	24.1279	-0.398449	0.465809
NC_002516.2	ANNOgesic	5UTR	1099129	1099238	-	PA1015	5'UTR_00237	7.76116	10.8392	9.86342	8.11281	7.96353	10.0533	-0.111618	0.907384
NC_002516.2	PseudoCAP	CDS	1099669	1100820	+	PA1016	PA1016	21.3432	16.2588	27.1244	25.3525	15.0422	21.1119	-0.0614861	0.938713
NC_002516.2	PseudoCAP	CDS	1100930	1103077	+	PA1017	pauA	44.6266	48.7764	49.3171	49.691	51.3205	41.2186	-0.00230626	0.997597
NC_002516.2	PseudoCAP	CDS	1103061	1103927	+	PA1018	PA1018	3.88058	9.03268	6.16464	9.12691	10.618	2.01066	0.158622	0.889217
NC_002516.2	PseudoCAP	CDS	1104009	1105364	+	PA1019	mucK	30.0745	37.034	29.5903	21.2961	21.2361	27.1439	-0.455212	0.364387
NC_002516.2	PseudoCAP	CDS	1105888	1107000	+	PA1020	PA1020	5.82087	9.03268	4.93171	21.2961	14.1574	21.1119	1.33329	0.0255969
NC_002516.2	PseudoCAP	CDS	1107000	1107761	+	PA1021	PA1021	3.88058	3.61307	4.93171	11.1551	5.30902	11.0586	0.964608	0.226652
NC_002516.2	PseudoCAP	CDS	1107763	1108908	+	PA1022	PA1022	37.8356	56.0026	40.6866	44.6205	58.3992	63.3358	0.289819	0.544374
NC_002516.2	PseudoCAP	CDS	1108949	1109866	+	PA1023	PA1023	13.582	18.0654	19.7268	17.2397	10.618	16.0853	-0.208696	0.78114
NC_002516.2	PseudoCAP	CDS	1109882	1110868	+	PA1024	PA1024	9.70144	7.22614	8.63049	16.2256	17.6967	18.096	0.936112	0.116343
NC_002516.2	PseudoCAP	CDS	1110947	1112197	+	PA1025	PA1025	43.6565	38.8405	28.3573	62.8743	62.8234	56.2985	0.679073	0.0809983
NC_002516.2	ANNOgesic	3UTR	1112198	1112255	+	PA1025	3'UTR_00293	4.85072	8.12941	6.16464	8.11281	8.84836	11.0586	0.470848	0.571031
NC_002516.2	ANNOgesic	3UTR	1112198	1112388	+	PA1025	3'UTR_00294	41.7162	43.3568	23.4256	13.1833	12.3877	16.0853	-1.30363	0.00604601
NC_002516.2	PseudoCAP	CDS	1112574	1113050	-	PA1026	PA1026	48.5072	35.2274	51.7829	39.5499	44.2418	36.1919	-0.159664	0.768472
NC_002516.2	ANNOgesic	5UTR	1113051	1113122	-	PA1026	5'UTR_00238	33.9551	30.7111	32.0561	26.3666	24.7754	24.1279	-0.344721	0.49753
NC_002516.2	PseudoCAP	CDS	1113129	1114718	+	PA1027	amaB	67.9101	44.2601	44.3854	47.6628	47.7812	54.2879	-0.0655927	0.911126
NC_002516.2	PseudoCAP	CDS	1114774	1116060	+	PA1028	amaA	26.1939	23.485	30.8232	37.5217	28.3148	32.1706	0.275206	0.613063
NC_002516.2	ANNOgesic	5UTR	1116133	1116212	+	PA1029	5'UTR_01468	16.4925	18.0654	20.9598	10.141	8.84836	6.03198	-1.03852	0.0763588
NC_002516.2	PseudoCAP	CDS	1116213	1116500	+	PA1029	PA1029	94.104	91.23	102.333	43.6064	43.357	48.2559	-1.05657	0.000636953
NC_002516.2	PseudoCAP	CDS	1116635	1117390	+	PA1030	PA1030	142.611	112.005	128.224	121.692	108.835	115.613	-0.14192	0.721896
NC_002516.2	ANNOgesic	3UTR	1117391	1117476	+	PA1030	3'UTR_00295	39.7759	27.098	32.0561	42.5923	40.7025	43.2292	0.340236	0.476233
NC_002516.2	PseudoCAP	sRNA	1117532	1117609	+	PA1030.1	P8	9.70144	6.32287	7.39756	5.07051	9.7332	9.04798	0.0287318	0.982293
NC_002516.2	ANNOgesic	5UTR	1117995	1118157	+	PA1031	5'UTR_00239	25.2238	32.5176	32.0561	66.9307	53.0902	55.2932	0.927357	0.0146734
NC_002516.2	PseudoCAP	CDS	1118158	1119519	+	PA1031	PA1031	97.9846	95.7464	77.6744	115.608	126.532	132.704	0.450434	0.167596
NC_002516.2	ANNOgesic	3UTR	1119480	1119673	-	PA1032	3'UTR_00297	195.969	224.914	212.063	114.593	170.773	168.896	-0.465645	0.158153
NC_002516.2	ANNOgesic	3UTR	1119520	1119597	+	PA1031	3'UTR_00296	14.5522	8.12941	12.3293	15.2115	20.3512	21.1119	0.646435	0.290891
NC_002516.2	ANNOgesic	3UTR	1119520	1119690	+	PA1031	3'UTR_00298	17.4626	16.2588	24.6585	29.4089	35.3935	38.2026	0.789781	0.0924634
NC_002516.2	ANNOgesic	3UTR	1119520	1119775	+	PA1031	3'UTR_00299	19.4029	22.5817	30.8232	37.5217	46.8963	51.2719	0.868018	0.0431907
NC_002516.2	PseudoCAP	CDS	1119674	1122217	-	PA1032	quiP	239.626	287.239	283.573	205.863	240.676	239.269	-0.23554	0.463038
NC_002516.2	PseudoCAP	CDS	1122340	1122981	-	PA1033	PA1033	106.716	85.8104	85.072	101.41	92.9078	88.4691	0.0241993	0.965818
NC_002516.2	ANNOgesic	5UTR	1122982	1123013	-	PA1033	5'UTR_01469	37.8356	20.7752	19.7268	33.4653	31.8541	30.1599	0.262233	0.662346
NC_002516.2	ANNOgesic	3UTR	1123134	1123147	-	PA1034	3'UTR_00300	14.5522	9.03268	11.0963	10.141	10.618	13.0693	-0.0325583	0.975948
NC_002516.2	PseudoCAP	CDS	1123148	1123348	-	PA1034	PA1034	182.387	140.006	81.3732	140.96	122.992	113.602	-0.097871	0.864779
NC_002516.2	PseudoCAP	CDS	1123356	1123850	-	PA1035	PA1035	291.043	289.949	197.268	256.568	216.785	197.045	-0.212579	0.5884
NC_002516.2	ANNOgesic	5UTR	1123851	1123867	-	PA1035	5'UTR_00240	97.9846	112.908	77.6744	95.3255	87.5988	76.4051	-0.155008	0.729664
NC_002516.2	ANNOgesic	5UTR	1123851	1123913	-	PA1035	5'UTR_00241	103.805	114.715	85.072	106.481	95.5623	82.4371	-0.0957073	0.838451
NC_002516.2	ANNOgesic	5UTR	1124143	1124164	+	PA1036	5'UTR_01470	8.7313	16.2588	3.69878	11.1551	9.7332	9.04798	0.0218727	0.987293
NC_002516.2	PseudoCAP	CDS	1124165	1124725	+	PA1036	PA1036	44.6266	61.4222	41.9195	36.5076	50.4357	44.2345	-0.170648	0.750074
NC_002516.2	ANNOgesic	3UTR	1124726	1124951	+	PA1036	3'UTR_00301	33.9551	31.6144	30.8232	46.6487	30.0844	35.1866	0.200492	0.719564
NC_002516.2	PseudoCAP	CDS	1124845	1125465	-	PA1037	PA1037	57.2385	65.9385	69.0439	53.7474	61.0537	55.2932	-0.167462	0.715073
NC_002516.2	ANNOgesic	5UTR	1125466	1125490	-	PA1037	5'UTR_01471	21.3432	31.6144	41.9195	25.3525	21.2361	21.1119	-0.448836	0.412278
NC_002516.2	PseudoCAP	CDS	1125548	1125865	-	PA1038	PA1038	10.6716	9.93594	18.4939	23.3243	22.1209	24.1279	0.793838	0.150224
NC_002516.2	PseudoCAP	CDS	1125865	1126338	-	PA1039	PA1039	13.582	11.7425	16.0281	37.5217	42.4721	30.1599	1.34129	0.00294663
NC_002516.2	PseudoCAP	CDS	1126341	1126838	-	PA1040	PA1040	18.4327	14.4523	20.9598	39.5499	30.0844	27.1439	0.805549	0.096072
NC_002516.2	ANNOgesic	5UTR	1126839	1126859	-	PA1040	5'UTR_00242	0	0.903268	1.23293	4.0564	3.53935	0	0.973602	0.399094
NC_002516.2	ANNOgesic	5UTR	1126936	1126968	+	PA1041	5'UTR_01472	9.70144	14.4523	13.5622	26.3666	25.6603	22.1173	0.909353	0.0811188
NC_002516.2	PseudoCAP	CDS	1126969	1127601	+	PA1041	PA1041	80.522	109.295	133.156	240.342	244.215	333.77	1.30406	2.90785e-05
NC_002516.2	ANNOgesic	3UTR	1127602	1127642	+	PA1041	3'UTR_01594	16.4925	14.4523	25.8915	28.3948	39.8176	50.2665	1.01298	0.0342168
NC_002516.2	PseudoCAP	CDS	1127717	1128016	+	PA1042	PA1042	42.6864	39.7438	35.7549	61.8602	73.4414	75.3998	0.802929	0.0234268
NC_002516.2	PseudoCAP	CDS	1128009	1128818	+	PA1043	PA1043	40.7461	37.034	38.2207	66.9307	62.8234	62.3305	0.703148	0.0503951
NC_002516.2	PseudoCAP	CDS	1128857	1129321	-	PA1044	PA1044	35.8953	35.2274	34.522	36.5076	38.048	27.1439	-0.0509751	0.937456
NC_002516.2	ANNOgesic	5UTR	1129322	1129352	-	PA1044	5'UTR_01473	5.82087	7.22614	6.16464	10.141	15.9271	12.064	0.87498	0.204726
NC_002516.2	ANNOgesic	5UTR	1129369	1129450	+	PA1045	5'UTR_01474	77.6116	55.0993	62.8793	49.691	39.8176	49.2612	-0.47987	0.233131
NC_002516.2	PseudoCAP	CDS	1129451	1131595	+	PA1045	PA1045	196.939	130.071	141.787	101.41	102.641	102.544	-0.596729	0.0710753
NC_002516.2	ANNOgesic	3UTR	1131596	1131639	+	PA1045	3'UTR_00302	18.4327	9.03268	14.7951	17.2397	20.3512	22.1173	0.467692	0.459391
NC_002516.2	PseudoCAP	CDS	1131674	1133947	+	PA1046	PA1046	89.2533	71.3581	66.5781	75.0435	69.0172	84.4478	0.00397103	0.994753
NC_002516.2	PseudoCAP	CDS	1134024	1135202	+	PA1047	PA1047	135.82	145.426	125.759	204.848	196.434	222.178	0.600726	0.0273146
NC_002516.2	ANNOgesic	5UTR	1135286	1135407	+	PA1048	5'UTR_00243	406.491	410.083	414.264	217.018	203.512	225.194	-0.916489	4.80616e-05
NC_002516.2	PseudoCAP	CDS	1135408	1136289	+	PA1048	PA1048	454.998	363.114	395.77	225.13	198.203	239.269	-0.857603	0.000683639
NC_002516.2	ANNOgesic	5UTR	1136367	1136387	+	PA1049	5'UTR_00244	76.6414	83.1006	86.3049	101.41	76.9808	125.666	0.294725	0.474966
NC_002516.2	PseudoCAP	CDS	1136388	1137035	+	PA1049	pdxH	156.193	141.813	154.116	160.228	144.228	205.087	0.167991	0.669406
NC_002516.2	PseudoCAP	CDS	1137043	1138155	+	PA1050	PA1050	29.1043	41.5503	30.8232	53.7474	40.7025	56.2985	0.53782	0.220088
NC_002516.2	ANNOgesic	5UTR	1138268	1138313	+	PA1051	5'UTR_00245	29.1043	15.3555	14.7951	6.08461	6.19386	8.04264	-1.38848	0.0208641
NC_002516.2	PseudoCAP	CDS	1138314	1139672	+	PA1051	PA1051	89.2533	93.0366	80.1403	39.5499	36.2783	40.2132	-1.14493	0.000335484
NC_002516.2	PseudoCAP	CDS	1139714	1140859	+	PA1052	PA1052	19.4029	20.7752	18.4939	14.1974	7.07869	8.04264	-0.924658	0.114162
NC_002516.2	ANNOgesic	5UTR	1141243	1141267	+	PA1053	5'UTR_00246	1533.8	1994.41	1760.62	292.061	403.485	420.228	-2.19541	1.8753e-18
NC_002516.2	PseudoCAP	CDS	1141268	1141732	+	PA1053	PA1053	2607.75	3387.25	3068.76	610.489	786.62	803.259	-2.00286	1.84159e-17
NC_002516.2	ANNOgesic	3UTR	1141733	1141772	+	PA1053	3'UTR_01595	233.805	353.178	337.822	55.7756	80.5201	103.549	-1.87709	8.52859e-09
NC_002516.2	ANNOgesic	5UTR	1141826	1142060	+	PA1054	5'UTR_00247	194.999	234.85	216.995	81.1281	76.0959	99.5277	-1.30347	1.43782e-06
NC_002516.2	PseudoCAP	CDS	1142061	1144862	+	PA1054	shaA	569.475	597.963	477.143	262.652	257.487	283.503	-1.01658	1.55564e-05
NC_002516.2	PseudoCAP	CDS	1144862	1145200	+	PA1055	shaB	41.7162	39.7438	20.9598	23.3243	30.0844	34.1812	-0.225256	0.714582
NC_002516.2	PseudoCAP	CDS	1145197	1146696	+	PA1056	shaC	115.447	130.071	83.839	60.8461	69.0172	84.4478	-0.605181	0.0984056
NC_002516.2	PseudoCAP	CDS	1146693	1147217	+	PA1057	shaD	94.104	50.583	33.289	54.7615	65.4779	59.3145	0.0058111	0.994316
NC_002516.2	PseudoCAP	CDS	1147202	1147471	+	PA1058	shaE	40.7461	19.8719	13.5622	22.3102	16.8119	20.1066	-0.311989	0.659308
NC_002516.2	PseudoCAP	CDS	1147468	1147815	+	PA1059	shaF	63.0594	26.1948	33.289	36.5076	36.2783	46.2452	-0.0425796	0.957799
NC_002516.2	ANNOgesic	5UTR	1147887	1147927	+	PA1060	5'UTR_00248	96.0443	117.425	122.06	142.988	117.683	92.4904	0.0731209	0.884289
NC_002516.2	PseudoCAP	CDS	1147928	1148833	+	PA1060	PA1060	195.969	181.557	218.228	261.638	201.743	173.922	0.0960914	0.828605
NC_002516.2	ANNOgesic	5UTR	1148838	1148843	+	PA1061	5'UTR_01475	5.82087	5.41961	6.16464	17.2397	7.07869	15.08	1.02124	0.148046
NC_002516.2	PseudoCAP	CDS	1148844	1149941	+	PA1061	PA1061	52.3878	35.2274	38.2207	65.9166	69.0172	71.3785	0.686435	0.0678732
NC_002516.2	PseudoCAP	CDS	1149952	1150473	+	PA1062	PA1062	42.6864	16.2588	22.1927	33.4653	37.1631	30.1599	0.291529	0.648233
NC_002516.2	PseudoCAP	CDS	1150470	1150721	+	PA1063	PA1063	16.4925	25.2915	20.9598	37.5217	31.8541	30.1599	0.626283	0.196404
NC_002516.2	ANNOgesic	3UTR	1150474	1150721	+	PA1062	3'UTR_00303	16.4925	25.2915	20.9598	37.5217	31.8541	29.1546	0.612305	0.210542
NC_002516.2	PseudoCAP	CDS	1150750	1151415	-	PA1064	PA1064	57.2385	61.4222	55.4817	115.608	99.9865	95.5064	0.811701	0.00951915
NC_002516.2	ANNOgesic	5UTR	1151339	1151434	+	PA1065	5'UTR_01477	23.2835	15.3555	28.3573	29.4089	32.7389	45.2399	0.654634	0.192381
NC_002516.2	ANNOgesic	5UTR	1151416	1151436	-	PA1064	5'UTR_01476	22.3133	36.1307	27.1244	53.7474	40.7025	46.2452	0.677051	0.122123
NC_002516.2	PseudoCAP	CDS	1151435	1151908	+	PA1065	PA1065	48.5072	38.8405	38.2207	46.6487	43.357	51.2719	0.159872	0.756817
NC_002516.2	PseudoCAP	CDS	1151919	1152575	-	PA1066	PA1066	60.149	68.6483	46.8512	40.564	43.357	48.2559	-0.402755	0.342411
NC_002516.2	PseudoCAP	CDS	1152624	1153538	+	PA1067	PA1067	22.3133	22.5817	18.4939	21.2961	25.6603	24.1279	0.151233	0.821271
NC_002516.2	ANNOgesic	5UTR	1153565	1153636	+	PA1068	5'UTR_01478	41.7162	34.3242	25.8915	37.5217	34.5086	32.1706	0.0211411	0.97864
NC_002516.2	PseudoCAP	CDS	1153637	1155547	+	PA1068	PA1068	186.268	167.104	152.883	105.467	125.647	99.5277	-0.600434	0.0445838
NC_002516.2	PseudoCAP	CDS	1155584	1157878	+	PA1069	PA1069	155.223	157.169	163.979	148.059	181.391	147.784	0.00458617	0.99348
NC_002516.2	ANNOgesic	3UTR	1157879	1157917	+	PA1069	3'UTR_01596	3.88058	2.7098	3.69878	1.0141	6.19386	2.01066	-0.089589	0.951257
NC_002516.2	ANNOgesic	3UTR	1157924	1157953	-	PA1070	3'UTR_00304	0.970144	8.12941	4.93171	13.1833	14.1574	9.04798	1.15425	0.126603
NC_002516.2	PseudoCAP	CDS	1157954	1158655	-	PA1070	braG	38.8058	48.7764	53.0159	84.1704	152.192	152.81	1.41257	0.000103981
NC_002516.2	PseudoCAP	CDS	1158658	1159425	-	PA1071	braF	35.8953	44.2601	43.1525	94.3114	186.7	143.762	1.71218	1.78443e-06
NC_002516.2	PseudoCAP	CDS	1159422	1160675	-	PA1072	braE	55.2982	63.2287	62.8793	109.523	201.743	198.05	1.43495	3.21682e-05
NC_002516.2	PseudoCAP	CDS	1160672	1161595	-	PA1073	braD	49.4774	65.0353	69.0439	92.2832	137.15	147.784	1.00684	0.0037621
NC_002516.2	ANNOgesic	3UTR	1161609	1161855	-	PA1074	3'UTR_00305	12.6119	34.3242	57.9476	55.7756	95.5623	87.4638	1.10779	0.0381176
NC_002516.2	PseudoCAP	CDS	1161856	1162977	-	PA1074	braC	248.357	257.431	293.437	409.697	661.858	636.374	1.06847	0.000266437
NC_002516.2	ANNOgesic	5UTR	1162978	1163078	-	PA1074	5'UTR_00249	37.8356	36.1307	46.8512	103.438	124.762	124.661	1.50747	9.88664e-07
NC_002516.2	ANNOgesic	5UTR	1162978	1163277	-	PA1074	5'UTR_00251	78.5817	67.7451	82.6061	220.06	267.221	292.551	1.72886	1.27777e-10
NC_002516.2	ANNOgesic	5UTR	1163256	1163275	+	PA1075	5'UTR_00250	16.4925	22.5817	18.4939	12.1692	15.9271	14.0746	-0.416358	0.504179
NC_002516.2	PseudoCAP	CDS	1163276	1163593	+	PA1075	PA1075	66.94	78.5843	76.4415	74.0294	61.9386	59.3145	-0.179822	0.681686
NC_002516.2	ANNOgesic	5UTR	1163638	1163659	+	PA1076	5'UTR_00252	44.6266	43.3568	57.9476	124.734	100.871	100.533	1.13166	0.000399968
NC_002516.2	PseudoCAP	CDS	1163660	1164022	+	PA1076	PA1076	79.5518	97.5529	102.333	250.483	202.628	193.023	1.18141	2.42174e-05
NC_002516.2	ANNOgesic	3UTR	1164023	1164052	+	PA1076	3'UTR_00306	4.85072	9.03268	4.93171	22.3102	21.2361	22.1173	1.60538	0.00419062
NC_002516.2	ANNOgesic	3UTR	1164023	1164151	+	PA1076	3'UTR_00307	11.6417	17.1621	14.7951	38.5358	31.8541	43.2292	1.29559	0.00374489
NC_002516.2	ANNOgesic	5UTR	1164241	1164274	+	PA1077	5'UTR_00253	130.969	130.974	151.65	99.3819	101.756	120.64	-0.352076	0.289727
NC_002516.2	PseudoCAP	CDS	1164275	1164682	+	PA1077	flgB	173.656	120.135	161.513	197.75	198.203	221.173	0.430312	0.183537
NC_002516.2	PseudoCAP	CDS	1164688	1165128	+	PA1078	flgC	90.2234	34.3242	44.3854	69.973	84.9443	80.4264	0.451065	0.386851
NC_002516.2	PseudoCAP	CDS	1165141	1165854	+	PA1079	flgD	146.492	65.9385	83.839	89.2409	126.532	98.5224	0.0818059	0.89537
NC_002516.2	PseudoCAP	CDS	1165882	1167270	+	PA1080	flgE	195.969	110.199	139.321	172.397	180.507	161.858	0.202654	0.643112
NC_002516.2	ANNOgesic	3UTR	1167271	1167292	+	PA1080	3'UTR_00308	20.373	9.03268	8.63049	8.11281	9.7332	9.04798	-0.449913	0.564393
NC_002516.2	ANNOgesic	5UTR	1167407	1167487	+	PA1081	5'UTR_01479	38.8058	33.4209	27.1244	52.7333	50.4357	65.3465	0.722812	0.0703491
NC_002516.2	PseudoCAP	CDS	1167488	1168237	+	PA1081	flgF	144.552	102.972	98.6342	180.51	185.816	216.146	0.728643	0.0193924
NC_002516.2	ANNOgesic	5UTR	1168240	1168283	+	PA1082	5'UTR_00254	48.5072	56.9059	38.2207	43.6064	48.666	58.3092	0.0570253	0.923412
NC_002516.2	PseudoCAP	CDS	1168284	1169069	+	PA1082	flgG	303.655	283.626	215.762	200.792	237.136	245.301	-0.229859	0.519297
NC_002516.2	PseudoCAP	CDS	1169115	1169810	+	PA1083	flgH	114.477	65.9385	80.1403	65.9166	76.9808	71.3785	-0.27149	0.546106
NC_002516.2	PseudoCAP	CDS	1169822	1170931	+	PA1084	flgI	142.611	80.3908	87.5378	70.9871	98.2168	68.3625	-0.370255	0.41689
NC_002516.2	PseudoCAP	CDS	1170942	1172144	+	PA1085	flgJ	135.82	62.3255	55.4817	50.7051	84.9443	84.4478	-0.194643	0.762925
NC_002516.2	ANNOgesic	3UTR	1172145	1172157	+	PA1085	3'UTR_00309	13.582	6.32287	1.23293	8.11281	7.07869	6.03198	-0.0226182	0.987923
NC_002516.2	PseudoCAP	CDS	1172163	1174214	+	PA1086	flgK	174.626	96.6496	98.6342	138.932	137.15	185.986	0.306458	0.501531
NC_002516.2	ANNOgesic	5UTR	1174219	1174239	+	PA1087	5'UTR_01480	13.582	9.03268	3.69878	9.12691	7.07869	7.03731	-0.180015	0.858254
NC_002516.2	PseudoCAP	CDS	1174240	1175559	+	PA1087	flgL	275.521	180.654	159.048	175.44	215.015	214.135	-0.0259782	0.966101
NC_002516.2	PseudoCAP	CDS	1175614	1176375	+	PA1088	PA1088	147.462	109.295	124.526	123.72	156.616	143.762	0.151114	0.714843
NC_002516.2	PseudoCAP	CDS	1176380	1176982	+	PA1089	PA1089	93.1339	60.5189	54.2488	65.9166	80.5201	80.4264	0.11776	0.827627
NC_002516.2	PseudoCAP	CDS	1176958	1177620	+	PA1090	PA1090	93.1339	65.9385	66.5781	66.9307	81.405	84.4478	0.0421056	0.940013
NC_002516.2	PseudoCAP	CDS	1177613	1182697	+	PA1091	fgtA	345.371	191.493	235.489	241.356	401.716	390.068	0.404389	0.346308
NC_002516.2	ANNOgesic	3UTR	1182698	1182742	+	PA1091	3'UTR_01597	9.70144	4.51634	6.16464	11.1551	6.19386	10.0533	0.362023	0.686223
NC_002516.2	ANNOgesic	5UTR	1182815	1183057	+	PA1092	5'UTR_00255	2539.84	1994.41	1469.65	903.564	711.409	586.108	-1.40411	5.24905e-06
NC_002516.2	PseudoCAP	CDS	1183058	1184524	+	PA1092	fliC	7993.99	5762.85	4593.89	2769.51	2325.35	2007.65	-1.33126	7.201e-06
NC_002516.2	ANNOgesic	5UTR	1184506	1184602	+	PA1093	5'UTR_00256	602.46	472.409	422.894	226.145	238.021	222.178	-1.10321	1.76719e-05
NC_002516.2	ANNOgesic	3UTR	1184525	1184578	+	PA1092	3'UTR_01598	404.55	308.014	278.642	153.129	161.04	154.821	-1.05621	0.000101466
NC_002516.2	PseudoCAP	CDS	1184603	1184974	+	PA1093	PA1093	946.861	662.095	618.929	364.062	447.727	418.218	-0.836687	0.0039785
NC_002516.2	ANNOgesic	5UTR	1185020	1185059	+	PA1094	5'UTR_00257	392.908	323.37	283.573	246.427	239.791	244.295	-0.445341	0.126242
NC_002516.2	PseudoCAP	CDS	1185060	1186484	+	PA1094	fliD	1418.35	1326.9	1141.69	807.225	864.485	835.43	-0.623455	0.00747193
NC_002516.2	ANNOgesic	5UTR	1186580	1186605	+	PA1095	5'UTR_00258	609.251	448.021	327.959	228.173	153.077	150.8	-1.33306	8.20828e-05
NC_002516.2	PseudoCAP	CDS	1186606	1186986	+	PA1095	PA1095	2524.32	1923.96	1498.01	797.084	610.537	521.767	-1.57616	1.55283e-07
NC_002516.2	PseudoCAP	CDS	1187009	1187305	+	PA1096	PA1096	1242.76	781.326	675.644	284.962	306.153	247.311	-1.63502	9.79807e-08
NC_002516.2	ANNOgesic	3UTR	1187306	1187418	+	PA1096	3'UTR_00310	229.924	121.941	159.048	57.8038	54.8599	57.3038	-1.52991	5.91702e-06
NC_002516.2	ANNOgesic	5UTR	1187500	1187586	+	PA1097	5'UTR_00259	133.88	95.7464	115.895	155.157	173.428	179.954	0.545623	0.0809172
NC_002516.2	PseudoCAP	CDS	1187587	1189059	+	PA1097	fleQ	617.982	429.955	431.525	487.783	572.489	540.868	0.111172	0.787867
NC_002516.2	ANNOgesic	5UTR	1189130	1189171	+	PA1098	5'UTR_00260	84.4026	79.4875	88.7708	62.8743	53.975	53.2825	-0.553548	0.105891
NC_002516.2	PseudoCAP	CDS	1189172	1190380	+	PA1098	fleS	359.924	355.887	313.164	239.328	209.706	240.274	-0.569721	0.0266761
NC_002516.2	PseudoCAP	CDS	1190385	1191806	+	PA1099	fleR	194.029	111.102	104.799	46.6487	80.5201	85.4531	-0.90299	0.0312494
NC_002516.2	ANNOgesic	5UTR	1191911	1192052	+	PA1100	5'UTR_01481	182.387	223.107	186.172	113.579	92.9078	125.666	-0.816134	0.00500535
NC_002516.2	PseudoCAP	CDS	1192053	1192382	+	PA1100	fliE	350.222	388.405	341.521	183.552	160.155	224.189	-0.909988	0.000581671
NC_002516.2	PseudoCAP	CDS	1192405	1194201	+	PA1101	fliF	533.579	401.051	332.89	167.327	178.737	175.933	-1.24923	8.16996e-06
NC_002516.2	ANNOgesic	5UTR	1194120	1194206	+	PA1102	5'UTR_00261	88.2831	61.4222	44.3854	42.5923	44.2418	41.2186	-0.580001	0.183832
NC_002516.2	PseudoCAP	CDS	1194207	1195223	+	PA1102	fliG	321.118	188.783	134.389	114.593	122.107	126.672	-0.793391	0.0502425
[truncated: 8,065 more rows]
